# Supplementary material for: Has the “green” transformation of the Common Agricultural Policy affected the environmental sustainability of farms?
Source: PLoS One. 2025 Oct 22;20(10):e0333703. doi: 10.1371/journal.pone.0333703 (PMC12543191; doi:10.1371/journal.pone.0333703)
Supplement: S1 File — (XLSX) [file pone.0333703.s001.xlsx]

## Sheet: Sheet1
Year	Member State	Region	score	rank	(SE005) Economic size (€'000/farm)	(SE010) Total labour input (AWU/farm)	(SE011) Labour input (hrs/farm)	(SE015) Unpaid labour input (AWU/farm)	(SE016) Unpaid labour input (hrs/farm)	(SE020) Paid labour input (AWU/farm)	(SE021) Paid labour Input (hrs/farm)	(SE025) Total Utilised Agricultural Area (ha/farm)	(SE026) Arable land (ha/farm)	(SE027) Permanent crops (ha/farm)	(SE028) Permanent grassland (ha/farm)	(SE030) Rented UAA (ha/farm)	(SE035) Cereals (ha/farm)	(SE041) Other field crops (ha/farm)	(SE042) Energy crops (ha/farm)	(SE046) Vegetables and flowers (ha/farm)	(SE050) Vineyards (ha/farm)	(SE054) Permanent crops (ha/farm)	(SE055) Orchards (ha/farm)	(SE060) Olive groves (ha/farm)	(SE065) Other permanent crops (ha/farm)	(SE071) Forage crops (ha/farm)	(SE072) Agricultural fallows (ha/farm)	(SE073) Set aside (ha/farm)	(SE074) Total agricultural area out of production (ha/farm)	(SE075) Woodland area (ha/farm)	woodland_ha	(SE080) Total livestock units (LU/farm)	(SE085) Dairy cows (LU/farm)	(SE086) Cattle dairy cows (LU/farm)	(SE087) Buffalo dairy cows (LU/farm)	(SE090) Other cattle (LU/farm)	(SE095) Sheep and goats (LU/farm)	(SE100) Pigs (LU/farm)	(SE105) Poultry (LU/farm)	(SE110) Yield of wheat (q/ha)	(SE115) Yield of maize (q/ha)	(SE120) Stocking density (LU/ha)	stock_ha	(SE125) Milk yield (kg/cow)	(SE126) Milk yield cattle dairy cows (kg/cow)	(SE127) Milk yield buffalo dairy cows (kg/cow)	(SE131) Total output (€/farm)	production_ha	(SE132) Total output / Total input (ratio)
2004	(BE) Belgium	(341) Vlaanderen	0.654558	114	206.4	1.98	5203.26	1.57	4204.22	0.41	999.03	29.23	19.7	0.71	8.82	21.37	6.44	4.71	0	1.83	0	0.71	0.62	0	0.08	15.13	0.03	0.25	0.28	0	0	112.07	14.75	0	0	26.61	0.02	60.35	10.28	88.82	119.92	2.81	2.81	6095.74	-	-	187474	6413.75	1.23
2004	(BE) Belgium	(343) Wallonie	0.680945	93	155.1	1.65	4637.14	1.49	4283.51	0.15	353.64	62.42	32.4	0.29	29.73	47.56	13.29	8.69	0	1.2	0	0.29	0.24	0	0.05	37.69	0	0.79	0.79	0	0	95.15	19.88	0	0	60.44	0.2	11.5	2.95	87.71	120.82	2.16	2.16	5489.68	-	-	128820	2063.76	1.22
2004	(CZ) Czechia	(745) Czechia	0.689033	55	232.3	8.17	16955.4	1.36	3050.79	6.81	13904.6	227.94	167.74	1.41	58.8	206.68	101.95	35.48	0.01	1.63	0.51	0.89	0.86	0	0.03	86.26	1.21	0	1.21	0.12	0.000526454	131.36	29.9	0	0	39.22	0.55	49.97	11.23	58.28	65.41	0.81	0.81	5821.1	-	-	237951	1043.92	0.97
2004	(DK) Denmark	(370) Denmark	0.681889	90	204	1.58	3074.84	0.91	1882.83	0.67	1192.01	77.98	73.59	0.34	4.05	22.64	44.05	11.26	0.11	0.38	0	0.34	0.27	0	0.07	16.45	0.01	5.5	5.5	0	0	124.68	16.12	0	0	16.52	0.34	85.81	5.46	71.47	-	2.15	2.15	7873.92	-	-	215951	2769.31	0.92
2004	(DE) Germany	(30) Niedersachsen	0.687945	59	204.9	1.85	4093.41	1.41	3113.62	0.44	979.79	66.36	47.11	0.38	18.87	40.29	26.08	9.61	0.02	0.4	0	0.38	0.28	0	0.1	26.57	0.05	3.26	3.31	4.03	0.0607294	113.07	19.72	0	0	28.48	0.12	49.75	14.57	79.58	80.51	1.91	1.91	6931.73	-	-	172362	2597.38	1.08
2004	(DE) Germany	(50) Nordrhein-Westfalen	0.683028	82	181.9	1.83	4036.1	1.32	2927.25	0.5	1108.86	48.5	38.37	0.06	10.07	28.26	21.11	5.85	0	1.01	0	0.06	0.04	0	0.02	17.92	0.05	2.51	2.56	2.93	0.0604124	94.93	13.01	0	0	18.84	0.1	61.47	1.22	81.3	94.97	2.03	2.03	7353.74	-	-	164189	3385.34	1.1
2004	(DE) Germany	(20) Hamburg	0.312127	122	230.9	2.24	4948.53	1.67	3697.2	0.57	1251.34	3.92	1.23	2.27	0.42	0.85	0	0	0	1.23	0	2.27	2.27	0	0	0.42	0	0	0	0.01	0.00255102	0.1	0	0	0	0.08	0	0	0	-	-	0.41	0.41	-	-	-	124557	31774.7	1.24
2004	(DE) Germany	(10) Schleswig-Holstein	0.678567	99	202.5	1.96	4333.95	1.45	3203.4	0.51	1130.55	79.18	56.67	0.11	22.41	41.78	27.24	11.54	0	0.15	0	0.11	0.03	0	0.08	36.51	0.61	3.03	3.64	0.96	0.0121243	110.09	31.18	0	0	39.19	1.23	36.12	2.16	85.49	75.2	1.99	1.99	7197.13	-	-	178608	2255.72	1.07
2004	(DE) Germany	(80) Baden-Württemberg	0.690872	42	113.8	1.95	4301.28	1.45	3207.29	0.5	1093.99	43.8	27.14	1.46	15.2	30.21	17.7	3.7	0.02	0.43	0.73	0.73	0.69	0	0.04	18.85	0.04	1.63	1.67	3.02	0.0689498	48.46	14.08	0	0	12.47	0.63	18.32	2.81	69.43	76.13	1.56	1.56	5902.13	-	-	117039	2672.12	1.09
2004	(DE) Germany	(90) Bayern	0.706338	17	96.4	1.61	3564.85	1.43	3165.53	0.18	399.32	40.76	26.61	0.14	14	23.11	14.99	3.96	0	0.26	0.09	0.06	0.05	0	0.01	19.74	0.08	1.58	1.67	5.73	0.140579	51.27	17.92	0	0	18.54	0.48	13.5	0.74	75.57	93.15	1.91	1.91	6073.81	-	-	92908	2279.39	1.04
2004	(DE) Germany	(100) Saarland	0.688056	58	121.7	1.82	4030	1.68	3710.66	0.14	319.34	104.86	56.36	0.01	48.5	78.13	35.79	6.69	0	0	0	0.01	0.01	0	0	56.75	0.01	5.61	5.61	0.54	0.00514972	69.44	24.84	0	0	39.76	0	4.63	0.13	63.36	38.9	1.14	1.14	6679.47	-	-	103452	986.573	0.94
2004	(DE) Germany	(70) Rheinland-Pfalz	0.682684	84	352.7	2.33	5138.2	1.71	3781.54	0.61	1356.66	42.41	24.74	4.8	12.87	30.4	14.7	5.08	0	0.68	4.45	0.35	0.28	0	0.07	14.76	0.07	2.31	2.38	1	0.0235793	24.99	8.41	0	0	9.76	0.55	6.07	0.08	66.99	71.46	1.33	1.33	6577.45	-	-	121503	2864.96	1.17
2004	(DE) Germany	(60) Hessen	0.687202	62	121.4	1.84	4065.93	1.4	3087.95	0.44	977.98	59.52	39.45	0.23	19.84	42.75	25.16	7.37	0.05	0.66	0.15	0.08	0.06	0	0.02	23.49	0	2.62	2.62	2.14	0.0359543	54.22	14.26	0	0	18.43	0.19	20.78	0.46	77.29	90.59	1.5	1.5	6474.63	-	-	114975	1931.7	1.02
2004	(DE) Germany	(116) Thüringen	0.683399	78	735.6	9.97	22035	1.15	2550.01	8.82	19485	468.65	367.27	2.19	99.2	427.08	226.61	87.25	0.89	0.94	0	2.19	1.7	0	0.49	138.97	0.21	12.48	12.69	2.59	0.00552651	266.56	75.46	0	0	86.06	13.55	86.98	3.99	76.91	77.13	1.27	1.27	7660.2	-	-	745216	1590.13	0.82
2004	(DE) Germany	(115) Sachsen-Anhalt	0.683866	77	594.8	6.5	14362.2	1.33	2931.58	5.17	11430.7	425.68	377.41	1.04	47.23	374.4	229.57	100.02	0.34	0.48	0	1.04	0.56	0	0.47	69.77	0.18	24.62	24.8	4.67	0.0109707	180.37	46.96	0	0	40.89	0.23	89.14	2.73	74.01	88.68	1.31	1.31	7423.66	-	-	564322	1325.7	0.87
2004	(DE) Germany	(113) Mecklenburg-Vorpommern	0.682873	83	753.8	7.52	16616.1	1.08	2390.88	6.44	14225.2	506.42	422.33	0.09	84.01	405.68	229.5	125.19	1.29	0.18	0	0.09	0	0	0.09	120.05	0.6	30.82	31.42	9.21	0.0181865	313.93	70.76	0	0	80.63	4.68	144.53	12.78	78.75	65.25	1.32	1.32	7662.39	-	-	746622	1474.31	0.89
2004	(DE) Germany	(114) Sachsen	0.68251	86	509.5	6.98	15427.5	1.19	2632.58	5.79	12794.9	288.47	238.7	0.45	49.31	248.99	132.76	60.26	0.28	3.3	0.02	0.43	0.15	0	0.28	83.26	0.08	8.35	8.43	2.35	0.00814643	166.24	69.33	0	0	58.92	5.28	24.33	7.85	82.06	80.87	1.62	1.62	7718.68	-	-	486955	1688.06	0.88
2004	(DE) Germany	(112) Brandenburg	0.689429	52	956.8	5.93	13109.2	1.2	2661.04	4.73	10448.2	374.66	294.06	1.2	79.41	323.33	156.36	61.64	2.16	1.46	0	1.2	0.6	0	0.6	116.98	0.94	36.09	37.03	5.02	0.0133988	191.68	48.27	0	0	58.95	9.62	65.7	8.58	65.42	58.24	1.09	1.09	7500.44	-	-	417912	1115.44	0.84
2004	(EE) Estonia	(755) Estonia	0.717072	14	50.4	2.86	6522.11	1.36	3212.56	1.5	3309.55	106.42	77.92	1.33	27.17	64.75	36.02	10.3	0	0.3	0	1.33	1.32	0	0.01	49.32	6.62	0	6.62	13	0.122157	32.81	12.09	0	0	9.83	0.43	9.5	0.83	25.65	-	0.49	0.49	5656.4	-	-	51617	485.031	1.05
2004	(IE) Ireland	(380) Ireland	0.694803	29	36.2	1.17	2512.61	1.09	2355.62	0.08	156.99	42.17	6.52	0	35.65	7.83	2.98	0.42	0	0.01	0	0	0	0	0	38.42	0	0.33	0.33	1.1	0.0260849	51.45	9.7	0	0	34.24	7.03	0.15	0.01	100.34	-	1.33	1.33	5292.14	-	-	35155	833.65	1.04
2004	(EL) Greece	(450) Makedonia-Thraki	0.616838	119	16.9	1.24	2887.99	1.01	2373.48	0.23	514.51	10.42	9.6	0.82	0	6.48	6.72	1.8	0	0.13	0.1	0.72	0.48	0.24	0	0.49	0.02	0.42	0.45	0.04	0.00383877	5.36	0.82	0	0	0.95	3.47	0.08	0.04	30.47	120.07	13.04	13.04	4249.66	-	-	20334	1951.44	1.24
2004	(EL) Greece	(460) Ipiros-Peloponissos-Nissi Ioniou	0.675557	103	14.4	1.3	2926.52	1.09	2460.54	0.21	465.98	5.66	1.72	3.39	0.55	0.83	0.7	0.11	0	0.11	0.34	3.05	0.52	2.52	0	1.01	0.31	0	0.31	0	0	5.15	0.1	0	0	0.6	3.91	0.05	0.49	28.68	97.76	3.31	3.31	4660.63	-	-	16693	2949.29	2.13
2004	(EL) Greece	(470) Thessalia	0.639928	116	16.2	1.21	2858.82	1.05	2489.77	0.16	369.05	8.7	7.65	1.02	0.04	3.88	3.45	3.48	0	0.11	0.08	0.93	0.38	0.55	0	0.49	0.1	0.05	0.16	0	0	6.02	0.12	0	0	0.86	5.05	0	0	40.78	125.24	8.2	8.2	5362.32	-	-	23338	2682.53	1.43
2004	(EL) Greece	(480) Sterea Ellas-Nissi Egaeou-Kriti	0.634438	118	15.3	1.52	3558.23	1.35	3179.71	0.17	378.52	5.79	2.55	3.03	0.22	1.68	1.34	0.47	0	0.16	0.44	2.58	0.13	2.42	0.03	0.57	0.08	0.14	0.22	0	0	7.2	0	0	0	0.17	6.81	0.05	0.1	32.37	107.59	9.75	9.75	-	-	-	21585	3727.98	1.75
2004	(ES) Spain	(515) País Vasco	0.705032	18	35.9	1.46	3500.46	1.37	3291.63	0.09	208.84	24.61	6.72	1.52	16.37	14.96	5.18	0.85	0	0.08	1.45	0.06	0.06	0	0	16.47	0.02	0.49	0.5	2.33	0.094677	22.82	3.91	0	0	10.02	5.74	1.04	0.9	50.41	-	1.27	1.27	7505.17	-	-	47647	1936.08	1.2
2004	(ES) Spain	(520) Navarra	0.68622	67	61.3	1.35	2739.09	1.14	2345.5	0.2	393.59	39.99	33.51	3.44	3.03	15.92	23.28	1.86	0	0.42	2.97	0.47	0.31	0.16	0	5.84	2.13	3.02	5.15	0.57	0.0142536	32.42	2.1	0	0	5.51	6.99	17.6	0	41.51	87.54	2.54	2.54	8199.38	-	-	64812	1620.71	1.22
2004	(ES) Spain	(505) Asturias	0.723997	13	32.4	1.62	3587.23	1.61	3572.46	0.01	14.77	13.74	1.92	0	11.81	4.95	0.1	0	0	0	0	0	0	0	0	13.63	0	0	0	2.53	0.184134	30.81	9.57	0	0	21.16	0.07	0	0	-	38.25	2.26	2.26	5982.05	-	-	33364	2428.24	1.52
2004	(ES) Spain	(510) Cantabria	0.694557	31	48.9	1.26	2595.68	1.25	2557.65	0.02	38.02	30.85	0.46	0	30.4	24.63	0.07	0	0	0	0	0	0	0	0	30.78	0	0	0	0.11	0.00356564	44.79	15.41	0	0	28.6	0.34	0	0	-	62.59	1.39	1.39	5567.08	-	-	43327	1404.44	1.45
2004	(ES) Spain	(525) La Rioja	0.670877	110	65.2	1.32	2669.2	1.02	2081.69	0.31	587.51	14.51	8.17	6.16	0.17	1.06	5.78	0.75	0	0.6	5.56	0.61	0.59	0.01	0	0.18	0.79	0.25	1.04	0	0	14.25	0.18	0	0	2.64	1.6	9.82	0	48.31	105.44	2.34	2.34	6916.85	-	-	44044	3035.42	2.02
2004	(ES) Spain	(500) Galicia	0.690686	46	52.2	1.48	2928.84	1.41	2821.65	0.07	107.19	12.39	6.69	0.09	5.62	2.07	0.5	0.17	0	0.05	0.08	0	0	0	0	11.58	0	0	0	0.27	0.0217918	36.24	10.99	0	0	9.96	0.73	11.89	2.58	35.12	75.56	1.86	1.86	5125.84	-	-	45761	3693.38	1.7
2004	(ES) Spain	(545) Castilla y León	0.691717	39	43.5	0.92	2280.03	0.83	2044.87	0.09	235.16	58.57	50.43	0.38	7.76	31.58	33.86	5.71	0	0.05	0.38	0	0	0	0	10.79	1.23	6.41	7.65	0.02	0.000341472	17.22	1.4	0	0	7.24	5.88	2.09	0.43	33.97	90.94	1.2	1.2	7050.92	-	-	44223	755.045	1.57
2004	(ES) Spain	(550) Madrid	0.696656	22	50.8	1.88	3702.72	1.76	3463.05	0.12	239.68	113.51	26.64	5.92	80.95	71.84	20.81	0.03	0	0.57	1.92	4	0	4	0	81.71	1.16	3.3	4.46	0	0	30.46	2.46	0	0	19.81	4.61	3.49	0	41.15	113.54	0.27	0.27	8909.8	-	-	58370	514.228	2.33
2004	(ES) Spain	(540) Islas Baleares	0.68543	69	57.1	1.29	2533.56	1.03	2043.72	0.26	489.84	22	14.78	5.21	2.02	14.44	8.92	0.83	0	0.49	0.01	5.2	4.9	0.29	0	5.11	0.52	0.93	1.45	0.04	0.00181818	18.71	3.16	0	0	1.88	10.14	3.41	0.12	21.28	75.94	2.43	2.43	5755.25	-	-	45415	2064.32	2.37
2004	(ES) Spain	(535) Cataluña	0.701709	20	112.2	1.37	2890.69	1.08	2273.13	0.29	617.56	29.82	19.1	8.37	2.34	12.86	13.49	0.56	0	0.19	1.32	7.05	3.75	3.24	0.06	5.5	0.32	1.36	1.69	3.72	0.124748	85.08	1.63	0	0	9.46	2.11	64.12	7.63	40.39	108.36	3.17	3.17	5455.33	-	-	55875	1873.74	1.21
2004	(ES) Spain	(530) Aragón	0.689428	53	74.8	1.27	2459.37	1.03	1989.59	0.24	469.78	48.68	38.79	5.09	4.81	19.95	21.81	1.29	0	0.05	1.15	3.93	3.01	0.92	0	7.74	8.67	4.04	12.71	0	0	48.47	0.16	0	0	3.88	8.28	29.74	6.33	32.5	108.3	1.59	1.59	5350.26	-	-	54259	1114.61	1.31
2004	(ES) Spain	(570) Extremadura	0.695995	25	52.7	1.45	3244.89	1.23	2704.03	0.21	540.86	99.34	30.49	3.59	65.25	21.4	21.96	0.95	0	0.45	0.94	2.65	0.44	2.22	0	66.23	0.69	5.46	6.16	0.14	0.0014093	36.17	0.41	0	0	19.12	10.75	3.78	2.12	34.48	110.11	0.46	0.46	5538.49	-	-	53853	542.108	1.76
2004	(ES) Spain	(575) Andalucía	0.685034	71	40	1.95	3741.68	1.08	2011.67	0.87	1730.01	26.39	9.07	11.58	5.74	6.24	4.34	2.26	0	0.52	0.28	11.3	3.17	8.13	0	5.78	0.54	1.37	1.91	0.08	0.00303145	7	0.52	0	0	0.82	2.77	1.5	1.35	35.92	110.54	0.6	0.6	6969.74	-	-	55037	2085.52	1.75
2004	(ES) Spain	(560) Comunidad Valenciana	0.683145	81	25.1	1.19	2321.5	0.97	1889.32	0.22	432.18	10.4	2.2	6.96	1.23	0.46	1.26	0.02	0	0.2	1.32	5.64	5.09	0.55	0	1.36	0.3	0.29	0.59	0	0	7.59	0	0	0	0.04	0.76	4.64	2.15	64.85	228.57	0.32	0.32	-	-	-	27948	2687.31	2.36
2004	(ES) Spain	(565) Murcia	0.681524	92	78.4	1.46	2914.93	0.86	1707.93	0.6	1207.01	27.58	7.79	18.21	1.59	3.07	3.23	0.16	0	2.04	2.65	15.56	14.93	0.63	0	1.72	1.11	1.12	2.23	0.12	0.00435098	7.05	0.01	0	0	0.12	3.18	3.74	0	34.8	-	1.12	1.12	3402.22	-	-	49897	1809.17	1.77
2004	(ES) Spain	(555) Castilla-La Mancha	0.641779	115	29.9	1.33	2737.42	1.04	2132.62	0.29	604.8	40.71	30.43	10.15	0.13	6.36	18.94	4.25	0	0.34	6.94	3.21	0.66	2.55	0	0.16	1.66	5.16	6.82	1.92	0.0471629	10.99	0.19	0	0	0.63	3.91	5.43	0.82	27.79	121.02	12.63	12.63	5295.93	-	-	34989	859.469	1.92
2004	(ES) Spain	(580) Canarias	0.425054	121	43.7	1.78	3543.94	1.28	2539.44	0.5	1004.5	2.45	1.19	1.19	0.07	0.59	0	0.29	0	0.88	0.01	1.18	1.17	0	0.01	0.07	0.01	0	0.01	0	0	1.28	0.42	0	0	0.05	0.81	0	0	-	-	1.08	1.08	3555.05	-	-	52609	21473.1	2.03
2004	(FR) France	(133) Haute-Normandie	0.678384	100	156.9	1.96	3152.19	1.49	2379.96	0.47	772.23	114.42	88.67	0.41	25.33	106.59	46.7	25.27	0.28	0.07	0	0.41	0.41	0	0.01	37.64	0.01	3.55	3.56	0	0	77.39	25.37	0	0	45.51	0.26	2.82	3.14	88.89	78.79	1.91	1.91	6123.18	-	-	164637	1438.88	0.95
2004	(FR) France	(135) Basse-Normandie	0.684925	73	123.4	1.77	2828.11	1.51	2415.64	0.26	412.47	83.69	45.73	0.21	37.76	72.43	20.15	5.63	0	0.42	0	0.21	0.2	0	0.01	54.83	0.04	2.41	2.45	0.03	0.000358466	95.52	33.82	0	0	47.72	0.95	6.22	6.44	78.61	91.71	1.51	1.51	5776.11	-	-	130836	1563.34	1.02
2004	(FR) France	(134) Centre	0.679632	98	130.9	1.89	3054.51	1.33	2129.21	0.56	925.31	121.64	110.82	1.54	9.29	106.92	65.5	24.44	0.42	0.71	1.29	0.24	0.24	0	0	21.02	0.09	8.18	8.27	0.11	0.000904308	40.67	3.78	0	0	18.71	2.29	5.12	10.74	73.77	93.92	1.21	1.21	6887.84	-	-	131870	1084.1	0.91
2004	(FR) France	(132) Picardie	0.67244	106	190.3	1.94	3129.15	1.48	2364.28	0.46	764.87	124.14	113.31	0.21	10.63	115.71	66.32	33.22	0.47	1.77	0.2	0	0	0	0	17.39	0	4.61	4.61	0	0	40.97	14.07	0	0	22.32	0.31	1.49	2.65	90.99	89.11	2.2	2.2	6888.28	-	-	191009	1538.66	1.01
2004	(FR) France	(131) Champagne-Ardenne	0.677795	101	182.2	2.19	3521.39	1.33	2121.85	0.86	1399.55	89.96	74.39	1.49	14.09	81.2	42.99	19.99	2.05	0.21	1.48	0.01	0.01	0	0	21.92	0.01	3.34	3.34	0	0	27.25	7.58	0	0	16.38	0.64	0.44	2.18	86.98	88.3	1.42	1.42	5913.61	-	-	214614	2385.66	1.35
2004	(FR) France	(121) Île-de-France	0.676144	102	153.8	2.29	3692.44	1.32	2115.62	0.97	1576.82	129.91	127.74	0.54	1.62	116.39	81.25	35.85	0.97	1.07	0.01	0.53	0.13	0	0.4	2.95	0.02	8.23	8.24	0.01	7.69764e-05	4.98	0.54	0	0	2.81	0.41	0	1.01	84.58	87.82	1.57	1.57	6431.39	-	-	169386	1303.87	0.96
2004	(FR) France	(162) Pays de la Loire	0.682571	85	158.2	2.1	3384.62	1.66	2648.24	0.45	736.39	74.79	60.91	1.67	12.21	65.93	22.69	4.01	0.16	0.35	1.31	0.36	0.35	0	0.01	43.47	0.01	2.59	2.6	0.03	0.000401123	127.23	19.35	0	0	49.61	0.88	9.68	47.37	69.63	85.67	1.62	1.62	6635.28	-	-	150575	2013.3	1.02
2004	(FR) France	(163) Bretagne	0.680895	94	181.7	1.98	3177.29	1.65	2637.44	0.33	539.85	57.61	55.39	0.07	2.15	48.17	19.63	1.42	0.02	1.95	0	0.07	0.07	0	0	32.33	0.03	2.16	2.19	0	0	159.24	27.3	0	0	26.62	0.41	78.04	26.65	69.2	84.05	1.66	1.66	6791.73	-	-	173849	3017.69	1.06
2004	(FR) France	(164) Poitou-Charentes	0.682497	87	140.5	1.66	2662.08	1.39	2228.58	0.26	433.49	93.04	81.15	4.19	7.71	75.42	39.53	16.56	0.21	0.07	4.1	0.09	0.03	0	0.06	27.25	0.07	5.38	5.45	0.14	0.00150473	58	6.11	0	0	24.37	8.29	5.53	13.51	63.8	95.92	1.45	1.45	7135.96	-	-	115082	1236.91	1
2004	(FR) France	(153) Franche-Comté	0.689186	54	114.1	1.72	2773.61	1.49	2386.87	0.22	386.75	102	52.56	0.4	49.04	89.38	23.09	5.82	0.16	0.07	0.38	0.02	0.02	0	0	71.25	0.02	1.36	1.38	0.04	0.000392157	75.57	32.15	0	0	38.03	1.57	1.65	1.82	80.81	92.74	1.02	1.02	5879.65	-	-	124221	1217.85	1.05
2004	(FR) France	(141) Nord-Pas-de-Calais	0.672343	107	172	1.83	2938.5	1.52	2439.28	0.31	499.21	75.64	62.47	0.02	13.15	68.35	33.25	14.59	0.04	2.93	0	0.02	0.02	0	0	21.05	0	2.46	2.46	0	0	62.56	19.21	0	0	27.7	0.18	8.97	6.23	93.08	97.85	2.33	2.33	6581.01	-	-	153257	2026.14	1.05
2004	(FR) France	(151) Lorraine	0.686412	66	133.1	1.93	3100.14	1.69	2706.18	0.24	393.96	144.72	86.48	0.11	58.12	130.63	52.19	16.87	2.26	0	0	0.11	0.11	0	0	71.52	0.04	3.98	4.02	0	0	98.14	25.85	0	0	63.8	4.18	2.61	1.32	77.5	79.02	1.32	1.32	6482.49	-	-	143424	991.045	0.94
2004	(FR) France	(136) Bourgogne	0.685715	68	145.7	1.99	3192.06	1.5	2395.99	0.49	796.07	116.46	67.43	2.06	46.97	103.34	39.89	14.09	0.8	0.17	1.98	0.08	0.08	0	0	56.6	0.07	3.58	3.66	0	0	73.99	4.18	0	0	61.64	2.6	1.95	3.52	74.1	92.6	1.22	1.22	6604.45	-	-	126478	1086.02	0.92
2004	(FR) France	(152) Alsace	0.674524	104	154.9	2.18	3506.55	1.43	2289.79	0.74	1216.76	45.14	35.96	2.79	6.39	39.5	27.78	2.23	0	0.23	2.69	0.1	0.1	0	0	9.4	0	2.71	2.71	0	0	29.6	7.59	0	0	8.14	0.03	11.58	2.2	80.87	106.85	1.74	1.74	6603.91	-	-	149784	3318.21	1.14
2004	(FR) France	(192) Rhône-Alpes	0.688227	57	98.6	2.12	3433.3	1.5	2395.9	0.62	1037.4	61.11	29.56	4.32	27.24	50.37	13.62	2.61	0.05	0.18	2.52	1.8	1.72	0.02	0.06	38.85	0.07	1.47	1.54	0.48	0.00785469	51.91	12.71	0	0	20.38	3.63	5.64	9.16	66.65	101.83	0.98	0.98	5918.88	-	-	109328	1789.04	1.02
2004	(FR) France	(201) Languedoc-Roussillon	0.680486	96	96.5	2.14	3470.9	1.22	1951.75	0.92	1519.15	44.48	13.31	16.6	14.57	30.67	6.02	2.07	0	0.42	15.56	1.04	0.94	0.03	0.07	17.25	1.31	0.65	1.96	0	0	10.24	0.72	0	0	6.01	2.11	0.02	1.37	27.07	46.48	0.51	0.51	4342.75	-	-	95102	2138.08	1.02
2004	(FR) France	(193) Auvergne	0.691208	40	72.2	1.59	2544.75	1.46	2342.88	0.12	201.87	91.08	39.86	0.05	51.18	70.56	14.68	2.32	0.11	0.01	0.04	0.01	0.01	0	0	73.02	0	0.99	0.99	0.14	0.00153711	85.65	16.63	0	0	56.31	4.88	4.96	2.55	63.26	91.32	1.07	1.07	5211.76	-	-	78026	856.675	0.82
2004	(FR) France	(183) Midi-Pyrénées	0.693737	33	90	1.82	2917.33	1.51	2423.8	0.3	493.53	76.09	59.22	2.39	14.48	59.28	23.94	8.78	0.03	0.27	1.68	0.7	0.68	0	0.02	37.02	0.02	3.65	3.67	3.35	0.0440268	54.53	6.07	0	0	25.21	10.73	8.69	3.64	55.04	84.3	1.15	1.15	5778.52	-	-	92131	1210.82	0.89
2004	(FR) France	(184) Limousin	0.692094	37	68.9	1.53	2443.32	1.42	2266.22	0.11	177.09	90.53	55.37	0.2	34.96	60.19	9.39	0.44	0	0.02	0	0.2	0.2	0	0	80.07	0	0.42	0.42	0.6	0.00662764	98.05	3.34	0	0	81.36	9.91	2.1	1.24	52.52	76.14	1.18	1.18	5123.3	-	-	68220	753.562	0.88
2004	(FR) France	(182) Aquitaine	0.680437	97	154.2	2.53	4101.67	1.49	2386.98	1.04	1714.69	48.8	33.96	6.83	8.01	37.37	17.25	1.91	0.02	1.32	5.89	0.94	0.93	0	0.01	18.84	0.05	2.58	2.63	1.07	0.0219262	44.82	4.86	0	0	17.57	3.16	7.75	11.41	62.28	92.34	1.41	1.41	5981.09	-	-	144060	2952.05	1.05
2004	(FR) France	(203) Provence-Alpes-Côte d'Azur	0.671202	108	148.9	3.16	5096.92	1.4	2242.41	1.76	2854.51	34.19	15.34	10.34	8.52	27.62	6.71	2.54	0	1.02	8.44	1.89	1.73	0.14	0.03	12.04	0.9	0.65	1.54	0.25	0.00731208	10.28	0.43	0	0	1.58	7.94	0.32	0	40.12	84.34	0.98	0.98	4801.12	-	-	139361	4076.07	1.14
2004	(FR) France	(204) Corse	0.690027	48	98.2	2.23	3594.76	1.16	1853.14	1.07	1741.62	69.49	7.38	9.68	52.42	57.12	0.19	0	0	0.3	4.98	4.71	3.32	1.39	0	59.16	0.16	0.01	0.16	0	0	34.89	0	0	0	20.58	10.84	2.77	0.66	-	115.98	0.55	0.55	-	-	-	107267	1543.63	1.03
2004	(IT) Italy	(221) Valle d'Aosta	0.743044	10	19.3	1.71	4014.92	1.43	3464.08	0.28	550.84	33.68	27.42	0.35	5.91	28.79	0	0.01	0	0.02	0.1	0.25	0.25	0	0.01	33.31	0	0	0	8.17	0.242577	18.72	11.43	0	0	6.81	0.46	0.01	0	-	-	0.57	0.57	2980.73	-	-	38578	1145.43	1.05
2004	(IT) Italy	(222) Piemonte	0.680547	95	62.6	1.42	3367.62	1.32	3128.14	0.1	239.48	19.91	16.36	1.87	1.68	11.25	9.66	1.01	0	0.19	0.92	0.95	0.75	0	0.2	6.5	0.06	0.59	0.65	0.55	0.0276243	21.38	4.85	0	0	9.58	0.12	5.75	1.02	53.29	110.59	2.48	2.48	6543.69	-	-	63828	3205.83	1.36
2004	(IT) Italy	(241) Trentino	0.687767	60	57.7	1.3	2842.61	0.99	2255.55	0.31	587.06	6.7	1.67	2.09	2.94	4.17	0.1	0.04	0	0.07	0.88	1.21	1.18	0	0.03	4.39	0.01	0	0.01	1.17	0.174627	5.93	2.85	0	0	1.42	0.28	0	1.25	-	42.15	1.17	1.17	5926.73	-	-	54244	8096.12	1.59
2004	(IT) Italy	(243) Veneto	0.66203	112	68.1	1.49	3269.89	1.2	2689.06	0.29	580.84	12.1	10.28	1.71	0.1	4.14	5.06	1.63	0	0.22	1.18	0.54	0.4	0.02	0.12	2.95	0.01	0.33	0.34	0.46	0.0380165	23.47	2.69	0	0	7.39	0.02	6.77	6.44	64.34	105.99	3.7	3.7	6585.61	-	-	71631	5919.92	1.44
2004	(IT) Italy	(242) Alto Adige	0.891772	2	48.2	1.72	3823.17	1.24	2807.01	0.48	1016.16	7.96	0.22	1.55	6.19	1.46	0.02	0.03	0	0.09	0.27	1.28	1.28	0	0.01	6.27	0	0	0	9.43	1.18467	9.02	5.36	0	0	3.26	0.21	0.07	0.01	36.92	-	1.44	1.44	5242.96	-	-	79179	9947.11	1.45
2004	(IT) Italy	(230) Lombardia	0.6709	109	170.2	1.64	3718.01	1.32	3052.99	0.32	665.02	25.34	22.6	0.94	1.79	16.5	11.73	0.96	0	0.41	0.32	0.62	0.29	0.01	0.32	10.28	0.06	0.93	0.99	0.7	0.0276243	71.67	15.97	0	0	17.15	0.23	33.68	4.52	57.7	113.36	3.55	3.55	7645.07	-	-	143462	5661.48	1.36
2004	(IT) Italy	(260) Emilia-Romagna	0.68155	91	99.2	1.76	3905.46	1.29	3066.18	0.47	839.28	22.41	19.54	2.87	0	9.26	8.62	2.26	0	0.69	1.36	1.51	1.28	0.03	0.21	7.37	0.06	0.39	0.45	1.77	0.0789826	25.36	6.38	0	0	4.67	0.16	7.58	6.2	61.06	94.22	2.38	2.38	7301.17	-	-	86218	3847.3	1.29
2004	(IT) Italy	(270) Toscana	0.757135	9	48.4	1.77	3857.47	1.21	2713.95	0.56	1143.53	24.14	19.3	4.12	0.72	5.9	9.57	1.88	0	0.33	1.54	2.58	0.15	2.06	0.37	6.13	0.4	1.2	1.6	8.66	0.358741	10.31	0.58	0	0	1.89	2.41	0.94	4.23	39.45	64.22	1.09	1.09	5167.23	-	-	69714	2887.9	1.25
2004	(IT) Italy	(244) Friuli-Venezia Giulia	0.683174	80	59.3	1.42	3325.11	1.3	3082.05	0.12	243.05	15.73	12.96	1.95	0.82	8.16	6.98	1.87	0	0.11	1.31	0.64	0.2	0.01	0.43	4.11	0.01	0.63	0.65	0.81	0.051494	14.5	4.49	0	0	2.68	0.13	4.06	2.98	52.74	113.36	2.02	2.02	5827.85	-	-	62510	3973.94	1.45
2004	(IT) Italy	(250) Liguria	0.661915	113	27.4	1.37	3239.04	1.3	3127.32	0.06	111.72	3.36	2.25	0.91	0.21	0.82	0.54	0.02	0	0.31	0.13	0.78	0.05	0.72	0	1.51	0.08	0	0.08	0.19	0.0565476	0.91	0.15	0	0	0.61	0.1	0	0.01	32.22	38.78	0.67	0.67	3196.4	-	-	27672	8235.71	2.24
2004	(IT) Italy	(282) Umbria	0.765105	7	37.6	1.29	2902.96	1.1	2527.78	0.19	375.18	19.08	15.5	2.47	1.1	8.66	7.34	2.12	0	0.15	0.76	1.71	0.09	1.38	0.24	6.36	0.02	0.52	0.54	7.27	0.381027	11.31	0.75	0	0	3.06	1.7	3.56	2	48	73.88	1.08	1.08	5437.26	-	-	34887	1828.46	1.29
2004	(IT) Italy	(291) Lazio	0.690025	49	33.4	1.25	2873.44	1.16	2670.91	0.09	202.53	11.95	9.57	2.07	0.31	4.51	3.72	0.27	0	0.29	0.51	1.56	0.52	1.03	0.01	5.26	0.16	0.17	0.33	0.53	0.0443515	8.06	2.38	0	0	3.34	1.68	0.08	0.44	50.66	72.45	1.9	1.9	4912.04	-	-	35410	2963.18	1.86
2004	(IT) Italy	(281) Marche	0.696382	23	30.1	1.17	2629.05	1.07	2426.27	0.1	202.79	17.93	16.52	1.25	0.15	8.5	8.42	2.09	0	0.38	0.82	0.43	0.09	0.27	0.07	5.32	0	0.38	0.38	1.11	0.0619074	6.1	0.79	0	0	2.29	1.01	0.77	1.05	45.58	57.51	1.08	1.08	3762.53	-	-	30439	1697.66	1.25
2004	(IT) Italy	(302) Campania	0.670558	111	29.1	1.45	3253.36	1.14	2611.28	0.3	642.09	6.68	4.65	1.87	0.16	2.39	1.9	0.41	0	0.32	0.34	1.53	0.85	0.65	0.04	2.15	0.02	0.01	0.03	0.29	0.0434132	6.93	3.02	0	0	2.74	0.34	0.08	0.71	37.45	87.08	3.22	3.22	3188.45	-	-	36864	5518.56	1.79
2004	(IT) Italy	(303) Calabria	0.689781	51	21.6	1.12	2382.33	0.83	1840.6	0.29	541.72	8.51	5.29	3.14	0.08	2.08	3.11	0.09	0	0.19	0.1	3.03	0.7	2.29	0.04	1.96	0.01	0.01	0.03	0.32	0.0376028	2.09	0.24	0	0	1.03	0.74	0.04	0.03	35.63	38.34	1.31	1.31	3247.48	-	-	22602	2655.93	1.98
2004	(IT) Italy	(301) Molise	0.693518	35	36.8	1.06	2425.48	0.99	2283.15	0.07	142.33	16.67	15.05	1.35	0.26	6.58	8.89	1.38	0	0.17	0.41	0.94	0.12	0.79	0.04	4.54	0.03	0.19	0.22	0.6	0.0359928	11.34	2.71	0	0	1.76	1.08	0.69	4.89	33.32	51.16	1.34	1.34	4450.33	-	-	24870	1491.9	1.58
2004	(IT) Italy	(292) Abruzzo	0.682032	89	25.2	1.34	2982.54	1.22	2751.76	0.11	230.78	10.33	7.74	2.15	0.44	4.71	3.3	0.51	0	0.3	1	1.16	0.1	1	0.06	3.76	0.16	0.09	0.24	0.07	0.00677638	4.73	1.08	0	0	1.69	1.14	0.58	0.08	36.03	82.11	1.22	1.22	5432.15	-	-	25863	2503.68	1.46
2004	(IT) Italy	(320) Sicilia	0.780458	5	30.1	1.02	2289.43	0.81	1828.96	0.22	460.47	12.72	8.58	3.73	0.41	2.81	3.92	0.1	0	0.24	1.32	2.41	1.29	1.1	0.02	4.43	0.18	0.07	0.25	5.87	0.461478	4.97	0.81	0	0	2.69	0.97	0.26	0.22	-	130.56	1.17	1.17	4430.74	-	-	29181	2294.1	1.79
2004	(IT) Italy	(312) Basilicata	0.696761	21	29.3	1.22	2709.59	1	2316.2	0.21	393.39	28.02	23.05	2.1	2.88	7.47	13.57	0.07	0	0.36	0.24	1.86	1.01	0.77	0.08	9.43	0.53	1.33	1.86	1.12	0.0399714	8.95	1.89	0	0	3	3.38	0.27	0.37	28.56	70.82	1.04	1.04	4488.33	-	-	30235	1079.05	1.49
2004	(IT) Italy	(330) Sardegna	0.711606	16	52.6	1.37	3191.69	1.17	2773.38	0.2	418.31	43.26	31.44	1.39	10.43	14.12	6.75	0.14	0	0.55	0.42	0.97	0.27	0.65	0.05	33.69	0.51	0.21	0.72	4.08	0.0943135	24.16	2.27	0	0	6.92	13.25	0.69	0.79	-	52.96	0.69	0.69	8167.86	-	-	50443	1166.04	1.52
2004	(IT) Italy	(311) Puglia	0.685246	70	22	0.82	1883.67	0.59	1317.38	0.23	566.29	9.78	5.35	3.93	0.49	1.34	3.91	0.17	0	0.35	1.08	2.86	0.28	2.56	0.02	1.12	0.11	0.09	0.2	0.25	0.0255624	1.75	0.78	0	0	0.74	0.19	0.01	0	21.2	36.35	1.62	1.62	6214.13	-	-	18804	1922.7	1.16
2004	(CY) Cyprus	(740) Cyprus	0.672513	105	47.1	1.57	3649.98	1.12	2582.47	0.45	1067.5	10.21	8.62	1.59	0	6.91	4.69	0.31	0	0.33	0.37	1.22	0.66	0.56	0	2.75	0	0.54	0.54	0.05	0.00489716	14.58	1.82	0	0	0.51	4.82	4.74	2.69	47.57	-	2.71	2.71	5804.92	-	-	33547	3285.7	1.03
2004	(LV) Latvia	(770) Latvia	0.727605	11	25	2.68	5481.6	1.66	3515.17	1.02	1966.43	58.16	42.29	0.51	15.36	22.83	18.51	4.61	0	0.37	0	0.51	0.49	0	0.02	24.16	8.12	0	8.12	10.38	0.178473	21.8	6.5	0	0	5.24	0.32	4.64	4.94	36.61	-	0.43	0.43	4412.6	-	-	30824	529.986	1.03
2004	(LT) Lithuania	(775) Lithuania	0.70219	19	13.7	1.75	3789.79	1.56	3399.25	0.19	390.54	31.66	28.1	0.25	3.31	16.43	12.71	2.7	0	0.05	0	0.25	0.25	0	0	12.81	3.14	0	3.14	1.48	0.0467467	10.61	5.33	0	0	2.65	0.02	1.09	1.42	43.83	-	0.54	0.54	4406.74	-	-	14105	445.515	1.3
2004	(LU) Luxembourg	(350) Luxembourg	0.695333	27	130.1	1.64	3628.99	1.41	3119.02	0.23	509.97	67.81	34.75	0.75	32.31	33.36	14.51	3.8	0.03	0	0.73	0.02	0.02	0	0.01	48.16	0.01	0.58	0.59	3.68	0.0542693	86.72	22.93	0	0	48.03	0.13	14.06	0.91	67.12	84.74	1.5	1.5	6674.33	-	-	125231	1846.79	0.98
2004	(HU) Hungary	(763) Dél-Dunántúl	0.689845	50	60.9	2.12	4667.86	0.7	1538.62	1.42	3129.24	59.33	54.45	1.12	3.76	43.12	42.57	8.53	0	0.24	0.45	0.68	0.62	0	0.06	6.79	0.05	0	0.05	2.1	0.0353952	27.7	3.65	0	0	3.76	0.59	16.38	2.83	51.97	81.33	1.13	1.13	6560.55	-	-	75326	1269.61	0.93
2004	(HU) Hungary	(764) Észak-Magyarország	0.695511	26	32.9	1.62	3577.4	0.58	1278.35	1.04	2299.05	54.14	43.64	2.39	8.12	37.15	27.1	11.18	0	0.42	0.87	1.52	1.52	0	0	11.32	1.7	0	1.7	1.82	0.0336165	11.36	3.07	0	0	2.07	1.45	3.74	0.98	48.51	65.27	0.58	0.58	5370.27	-	-	41492	766.383	0.95
2004	(HU) Hungary	(762) Nyugat-Dunántúl	0.693059	36	44.7	1.97	4335.6	0.81	1782.62	1.16	2552.98	54.95	47.89	0.72	6.35	41.94	35.22	7.81	0	0.2	0.2	0.51	0.38	0	0.14	10.33	0.66	0	0.66	1.45	0.0263876	17.75	3.79	0	0	4.05	0.86	4.52	4.36	49.06	59.59	0.9	0.9	5398.22	-	-	51330	934.122	0.92
2004	(HU) Hungary	(761) Közép-Dunántúl	0.799173	3	64.2	2.4	5273.2	0.79	1739	1.61	3534.2	76.19	65.45	1.57	9.17	60.44	46.64	11.7	0	0.16	0.34	1.22	1.21	0	0.01	15.08	0.3	0	0.3	39.73	0.52146	29.87	5.26	0	0	4.45	3.01	8.58	8.32	49.48	69.36	0.91	0.91	5994.47	-	-	87654	1150.47	0.97
2004	(HU) Hungary	(760) Közép-Magyarország	0.693562	34	40.5	1.43	3150.44	0.67	1472.27	0.76	1678.17	55.39	46.68	1.37	7.35	34.61	29.97	11.41	0	0.4	0.07	1.29	1.29	0	0	11.68	0.56	0	0.56	1.26	0.0227478	18.09	2.26	0	0	3.43	1.4	1.54	9.33	48.29	55.29	0.69	0.69	6310.98	-	-	43768	790.179	0.96
2004	(HU) Hungary	(766) Dél-Alföld	0.690703	45	35.2	1.72	3783.96	0.83	1830.1	0.89	1953.86	39.12	32.43	1.22	5.47	23.64	22.17	5.48	0	0.83	0.74	0.48	0.45	0	0.03	8.31	1.09	0	1.09	0.77	0.019683	15.81	1.89	0	0	2.02	2.34	4.82	4.69	56.89	70.69	0.86	0.86	5560.31	-	-	39524	1010.33	0.97
2004	(HU) Hungary	(765) Észak-Alföld	0.694708	30	35.6	1.44	3168.54	0.51	1110.71	0.94	2057.83	42.91	34.92	1.71	6.28	23.26	23.97	6.19	0	0.83	0.01	1.7	1.7	0	0	9.5	0.69	0	0.69	1.84	0.0428804	15.9	3.77	0	0	2.24	2.52	5	2.14	53.23	76.85	0.93	0.93	5657.56	-	-	42464	989.606	0.99
2004	(MT) Malta	(780) Malta	0.561965	120	30.4	1.51	3760.74	1.32	3344.63	0.19	416.11	2.66	2.24	0.41	0	2.23	0	0.28	0	0.74	0.2	0.21	0.18	0.03	0	1.11	0.12	0	0.12	0	0	19.06	3.01	0	0	2.71	0.61	8.14	4.32	-	-	10	10	4965.61	-	-	33997	12780.8	1.32
2004	(NL) Netherlands	(360) The Netherlands	0.639378	117	299.2	2.52	5587.48	1.46	3462.09	1.05	2125.38	30.42	15.24	0.53	14.64	12.6	2.83	4.66	0	1.99	0	0.53	0.32	0	0.21	18.74	0.12	0.6	0.72	0	0	105.28	23.9	0	0	20.75	2.48	39.95	17.67	84.81	107.54	2.56	2.56	7426.13	-	-	281549	9255.39	1.1
2004	(AT) Austria	(660) Austria	0.784934	4	50.7	1.55	3481.13	1.45	3283.94	0.09	197.19	30.67	16.05	0.66	13.93	9.06	9.4	2.7	0.06	0.12	0.5	0.16	0.15	0	0.01	16.63	0.16	0.93	1.1	13.96	0.455168	24.83	6.12	0	0	8.1	1.28	8.01	1.09	57.81	102.38	0.96	0.96	5917.34	-	-	53625	1748.45	1.08
2004	(PL) Poland	(785) Pomorze i Mazury	0.686813	63	26.9	1.83	4030.69	1.53	3367.82	0.3	662.86	30.55	29.03	0.22	1.3	11.69	18.93	4.49	0	0.61	0	0.22	0.21	0	0.01	6.2	0	0.09	0.09	0.03	0.000981997	17.12	4.3	0	0	2.9	0.1	7.07	2.57	56.4	46.02	1.39	1.39	4460.73	-	-	27136	888.249	1.25
2004	(PL) Poland	(790) Wielkopolska and Slask	0.682172	88	26	1.77	3900.22	1.47	3236.69	0.3	663.52	20.11	19.51	0.16	0.44	5.26	13.7	3.1	0	0.53	0	0.16	0.15	0	0.01	2.62	0	0	0	0	0	17.58	3.1	0	0	2.5	0.05	10.41	1.43	59.14	66.16	2.27	2.27	4229.05	-	-	25700	1277.97	1.3
2004	(PL) Poland	(795) Mazowsze i Podlasie	0.68435	74	15.9	1.79	3939.55	1.6	3530.09	0.19	409.46	12.95	12.14	0.52	0.3	2.57	7.78	1.27	0	0.41	0	0.52	0.5	0	0.01	2.97	0	0	0	0	0	10.93	4.21	0	0	1.91	0.04	4.01	0.59	49.56	57.73	2.13	2.13	4141.56	-	-	16158	1247.72	1.33
2004	(PL) Poland	(800) Malopolska i Pogórze	0.684103	76	11.8	1.63	3588.3	1.49	3288.57	0.14	299.73	8.85	8.43	0.31	0.11	2.53	5.27	1	0	0.38	0	0.31	0.3	0	0	1.9	0	0	0	0	0	7.66	2.14	0	0	1.06	0.16	3.36	0.75	47.92	67.38	1.85	1.85	3576.5	-	-	12545	1417.51	1.29
2004	(PT) Portugal	(610) Entre Douro e Minho/Beira litoral	0.76272	8	21.6	1.74	4164.38	1.55	3727.41	0.18	436.96	7.36	4.37	1.42	1.57	1.56	1.21	0.27	0	0.12	1.07	0.35	0.22	0.13	0	4.27	0.06	0.01	0.07	3.16	0.429348	10.73	3.9	0	0	4.23	1.45	1.05	0.05	20.46	45.46	2.26	2.26	6477.5	-	-	23446	3185.6	1.16
2004	(PT) Portugal	(620) Tras-os-Montes/Beira interior	0.724011	12	16.9	1.48	3584.54	1.14	2773.28	0.34	811.26	22.03	11.33	6.15	4.55	5.37	1.59	0.29	0	0.02	1.99	4.15	1.55	2.6	0	8.13	5.77	0.07	5.84	3.43	0.155697	6.28	0.62	0	0	2.2	3.19	0.05	0.02	12.46	18.84	0.5	0.5	5500.87	-	-	13710	622.333	1.23
2004	(PT) Portugal	(630) Ribatejo e Oeste	0.773325	6	37.3	1.71	4099.44	1.34	3213.34	0.37	886.1	11.27	7.01	3.11	1.15	1.94	1.14	0.48	0	1.65	2.21	0.91	0.81	0.09	0.01	3.05	1.74	0.07	1.81	6.08	0.539485	18.22	0.41	0	0	1.4	1.5	9.92	4.8	20.24	92.22	0.93	0.93	5978.93	-	-	35306	3132.74	1.09
2004	(PT) Portugal	(640) Alentejo e Algarve	0.714431	15	40.7	1.6	3880.49	1.13	2752.3	0.47	1128.19	76.12	58.09	7.58	10.45	34.05	11.27	1.89	0	0.35	0.79	6.79	1.7	5.1	0	22.82	29.95	2.2	32.16	8.14	0.106936	24.84	0.29	0	0	13.17	9.82	1.51	0.01	14.64	68	0.49	0.49	6733.97	-	-	29391	386.114	0.99
2004	(PT) Portugal	(650) Açores e Madeira	0.694219	32	31.5	1.16	2808.77	1.05	2533.64	0.11	275.13	13.16	1.52	0.26	11.38	7.63	0.02	0.16	0	0.12	0.07	0.19	0.19	0	0	12.5	0.08	0	0.08	0.43	0.0326748	16.14	7.41	0	0	7.72	0.09	0.88	0	17.5	43.78	1.22	1.22	5446.01	-	-	18352	1394.53	1.34
2004	(SI) Slovenia	(820) Slovenia	0.929614	1	18.2	1.92	3747.12	1.84	3593.12	0.09	154	10.84	3.1	0.54	7.19	3.16	1.51	0.39	0	0.04	0.36	0.18	0.17	0	0.01	8.31	0	0.03	0.03	10.83	0.999077	12.09	3.32	0	0	5.46	0.41	2.24	0.35	47.06	85.52	1.14	1.14	5084.26	-	-	14848	1369.74	0.98
2004	(SK) Slovakia	(810) Slovakia	0.690751	44	335.1	22.02	42867.7	1.14	2912.95	20.88	39954.8	607.67	441.88	3.82	161.97	586.57	253.73	90.27	0	2.88	1.98	1.84	1.25	0	0.6	204.08	52.02	0	52.02	0.12	0.000197476	208.94	61.7	0	0	71.71	10.7	55.12	8.75	46.32	59.58	0.57	0.57	5384.34	-	-	427789	703.982	0.89
2004	(FI) Finland	(690) Pohjanmaa	0.685032	72	68.8	1.51	3243.85	1.38	3004.05	0.14	239.8	46.18	46.16	0.02	0	15.87	23.5	4.16	0	0.04	0	0.02	0.02	0	0.01	14.38	0.96	3.05	4.01	0	0	31.94	9.3	0	0	9.26	0.39	9.9	2.98	32.31	-	1.35	1.35	7724.06	-	-	63888	1383.46	0.77
2004	(FI) Finland	(680) Sisä-Suomi	0.686552	65	61.3	1.58	3339.15	1.35	2951.43	0.22	387.72	38.56	38.16	0.4	0	15.21	13.61	1.72	0	0.14	0	0.4	0.4	0	0	18.77	0.74	3.02	3.76	0	0	25.71	9.92	0	0	13.2	0.12	2.27	0.17	26.41	-	1.26	1.26	8050.4	-	-	55365	1435.81	0.78
2004	(FI) Finland	(670) Etelä-Suomi	0.684244	75	58.1	1.44	2890.25	1.18	2433.29	0.26	456.96	51.87	51.72	0.15	0	16.26	31.88	6.15	0	0.27	0	0.15	0.14	0	0.01	8.08	0.51	4.11	4.62	0	0	25.25	4.14	0	0	6.54	0.38	9.51	4.5	35.65	-	1.52	1.52	8311.9	-	-	59695	1150.86	0.72
2004	(FI) Finland	(700) Pohjois-Suomi	0.687388	61	59.7	1.6	3385.85	1.41	3058.34	0.19	327.5	41.63	41.52	0.11	0	15.13	13.22	1.23	0	0.03	0	0.11	0.02	0	0.09	23.41	0.48	2.95	3.43	0	0	25.52	10.31	0	0	11.99	0.79	2.34	0.01	35.51	-	1.03	1.03	8511.93	-	-	50946	1223.78	0.69
2004	(SE) Sweden	(710) Slättbyggdslän	0.686559	64	112	1.4	2989.28	1.13	2473.99	0.27	515.28	88.93	76.07	0.06	12.79	41.65	36.5	8.66	0	0.81	0	0.06	0.05	0	0.01	33.89	0.26	7.01	7.27	0	0	55.46	10.74	0	0	21.9	0.37	21.88	0.11	59.75	-	1	1	7479.94	-	-	118195	1329.08	0.84
2004	(SE) Sweden	(730) Län i norra Sverige	0.690766	43	84	1.56	3483.37	1.42	3220.03	0.14	263.35	68.53	64.1	0	4.43	44.32	14.13	1.04	0	0	0	0	0	0	0	49.39	0.69	2.67	3.36	0	0	41.93	16.07	0	0	22.6	0.2	2.95	0.01	39.47	-	0.79	0.79	7552.44	-	-	84331	1230.57	0.74
2004	(SE) Sweden	(720) Skogs- och mellanbygdslän	0.691737	38	102.9	1.47	3303.7	1.26	2861.36	0.22	442.34	92.15	57.21	0	34.94	43.7	17.9	2.46	0	0.16	0	0	0	0	0	67.29	0.2	3.32	3.52	0	0	57.99	16.62	0	0	29.37	1.72	9.67	0.19	54.52	-	0.72	0.72	7756.59	-	-	104952	1138.93	0.82
2004	(UK) United Kingdom	(411) England - North Region	0.690567	47	158.6	2	4651.63	1.27	3034.04	0.73	1617.58	131.78	56.45	0.03	75.3	65.8	28.22	9.53	0	0.72	0	0.03	0.01	0	0.02	87.51	0.21	3.78	3.99	2.34	0.0177569	132.42	21.7	0	0	45.64	37.33	16.67	10.93	80.05	-	1.21	1.21	6890.09	-	-	162851	1235.78	0.95
2004	(UK) United Kingdom	(412) England - East Region	0.683387	79	228.8	2.62	6114.94	1.16	2839.73	1.46	3275.21	140.56	110.27	0.71	29.58	56.58	60.62	27.61	0	1.76	0.01	0.7	0.58	0	0.13	35.89	1.24	9.34	10.58	2.68	0.0190666	90.58	8.69	0	0	26.73	11.65	15.83	27.51	81.35	82	1.4	1.4	6994.86	-	-	229681	1634.04	0.92
2004	(UK) United Kingdom	(431) Scotland	0.696196	24	142.2	2.1	4963.24	1.48	3634.68	0.62	1328.56	332.93	79.99	0	252.94	140.83	36.85	5.95	0	0.18	0	0	0	0	0	283.04	1.23	3.45	4.68	4.47	0.0134262	148.34	15.72	0	0	90.47	42.04	0.03	0.03	87.05	-	0.52	0.52	6795.77	-	-	141458	424.888	0.83
2004	(UK) United Kingdom	(421) Wales	0.695253	28	107.4	1.73	4128.4	1.47	3559.13	0.26	569.28	122.11	7.41	0	114.7	32.54	4.42	0.64	0	0	0	0	0	0	0	116.56	0	0.4	0.4	3.2	0.0262059	171.55	24.64	0	0	60.98	85.5	0.24	0.06	73.04	-	1.47	1.47	6478.21	-	-	105524	864.172	0.94
2004	(UK) United Kingdom	(441) Northern Ireland	0.690887	41	78.4	1.43	3738.65	1.3	3428.37	0.13	310.28	77.97	14.87	0.01	63.09	22.18	2.62	0.31	0	0	0	0.01	0.01	0	0	74.86	0	0.17	0.17	0.25	0.00320636	98.65	20.26	0	0	59.78	9.51	9.09	0.01	84.91	-	1.2	1.2	6263.74	-	-	76312	978.735	0.93
2004	(UK) United Kingdom	(413) England - West Region	0.688713	56	158.8	2.25	5520.58	1.3	3413.75	0.95	2106.83	99.31	51.98	0.68	46.64	40.4	23.37	6.9	0	0.33	0.01	0.68	0.57	0	0.1	63.16	0.35	3.45	3.8	1.83	0.0184271	123.23	27.8	0	0	48.93	22.72	6.82	16.77	79.27	-	1.6	1.6	6910.21	-	-	161468	1625.9	0.98
2005	(BE) Belgium	(341) Vlaanderen	0.608023		206.4	2.04	5357.9	1.6	4296.94	0.44	1060.96	29.58	19.25	0.75	9.57	21.45	7.08	4.48	0	1.42	0	0.75	0.66	0	0.1	15.34	0.05	0.3	0.35	0	0	112.84	14.87	0	0	27.21	0.03	59.24	11.43	83.75	116.89	2.81	2.81	6397.53	-	-	194384	6571.47	1.26
2005	(BE) Belgium	(343) Wallonie	0.638882		152.6	1.63	4568.76	1.49	4215.56	0.14	353.19	62.49	32.5	0.3	29.69	47.79	13.91	8.17	0.22	0.7	0	0.3	0.27	0	0.03	37.89	0	1.02	1.02	0	0	96.63	19.28	0	0	60.95	0.26	12.01	4.1	79.1	120.45	2.14	2.14	5667.17	-	-	123726	1979.93	1.17
2005	(CZ) Czechia	(745) Czechia	0.647244		234.5	7.9	16307.2	1.3	2868.86	6.6	13438.3	230.95	169.1	2.24	59.6	207.9	102.4	37.14	0	1.34	0.86	1.38	1.31	0	0.06	86.65	1.16	0	1.16	0.07	0.000303096	127.67	30.71	0	0	40.58	0.56	45.08	10.47	50.52	79.2	0.83	0.83	6090.92	-	-	239037	1035.02	0.9
2005	(DK) Denmark	(370) Denmark	0.638452		211.3	1.61	3107.03	0.91	1861.06	0.7	1245.96	79.81	75.78	0.3	3.73	19.91	45.99	10.73	0.54	0.41	0	0.3	0.24	0	0.07	16.97	0	5.41	5.41	0	0	129.47	17.27	0	0	17.18	0.19	89.22	5.34	71	-	2.3	2.3	8058.36	-	-	240953	3019.08	0.96
2005	(DE) Germany	(30) Niedersachsen	0.646529		202.6	1.87	4136.18	1.42	3140.41	0.45	995.77	72.07	53.32	0.41	18.34	44	26.62	10.69	0.54	0.4	0	0.41	0.27	0	0.14	27.29	3.38	3.28	6.66	4.4	0.0610518	110.24	20.01	0	0	29.13	0.17	49.47	11.06	78.01	84.27	1.86	1.86	7061.1	-	-	177632	2464.71	1.08
2005	(DE) Germany	(50) Nordrhein-Westfalen	0.641072		185.8	1.83	4036.18	1.32	2912.52	0.51	1123.66	50.98	40.87	0.07	10.04	28.39	21.37	5.9	0.18	0.97	0	0.07	0.04	0	0.03	17.89	2.43	2.36	4.78	2.77	0.054335	92.25	12.7	0	0	17.85	0.1	59.89	1.31	79.88	91.89	1.85	1.85	7321.83	-	-	167709	3289.7	1.11
2005	(DE) Germany	(20) Hamburg	0.257673		238.9	2.34	5176.26	1.67	3683.57	0.68	1492.69	3.56	1.26	2.04	0.26	0.69	0	0	0	1.26	0	2.04	2.04	0	0	0.26	0	0	0	0	0	0	0	0	0	0	0	0	0	-	-	-	0	-	-	-	139298	39128.7	1.35
2005	(DE) Germany	(10) Schleswig-Holstein	0.63705		198.9	1.93	4275.27	1.38	3050.85	0.55	1224.42	81.05	59.64	0.15	21.26	42.49	27.91	10.52	0.26	0.19	0	0.15	0.04	0	0.1	35.65	3.83	2.82	6.64	1.13	0.013942	108.33	30.11	0	0	40.81	0.92	35.63	0.59	85.89	104.8	1.94	1.94	7182.58	-	-	177794	2193.63	1.07
2005	(DE) Germany	(80) Baden-Württemberg	0.647777		114.8	1.97	4358.34	1.45	3199.06	0.52	1159.28	44.74	28.34	1.51	14.89	31.04	17.14	3.83	0.23	0.44	0.72	0.79	0.75	0	0.05	18.4	1.74	1.68	3.43	2.84	0.0634779	48.71	13.64	0	0	12.42	0.69	19.25	2.59	64.53	76.75	1.5	1.5	5848.59	-	-	119920	2680.38	1.08
2005	(DE) Germany	(90) Bayern	0.664972		96.1	1.6	3540.05	1.44	3176.43	0.16	363.62	43.14	28.4	0.14	14.6	24.76	15.02	4.44	0.09	0.24	0.09	0.05	0.04	0	0.01	20.18	1.61	1.5	3.11	5.75	0.133287	51.17	18.05	0	0	18.8	0.37	13.41	0.45	66.37	89.41	1.81	1.81	6131.26	-	-	95539	2214.63	1.05
2005	(DE) Germany	(100) Saarland	0.64832		120.5	1.78	3943.74	1.66	3664.98	0.13	278.77	110.61	57.53	0.01	53.08	82.81	32.07	5.27	0	0	0	0.01	0.01	0	0	62.06	5.75	5.46	11.21	0.59	0.00533406	72.03	23.59	0	0	43.11	0	4.91	0.11	55.46	49.25	1.02	1.02	6737.2	-	-	103380	934.635	0.93
2005	(DE) Germany	(70) Rheinland-Pfalz	0.641693		343.6	2.19	4837.05	1.71	3774.83	0.48	1062.22	45.43	27.91	4.39	13.13	32.31	15.33	5.37	0.05	0.7	4.14	0.25	0.23	0	0.02	15.17	2.36	2.11	4.47	0.91	0.0200308	25.47	7.91	0	0	10.61	0.38	6.29	0.17	59.77	87.07	1.23	1.23	6643.34	-	-	118617	2610.98	1.18
2005	(DE) Germany	(60) Hessen	0.645005		124.9	1.84	4055.78	1.37	3020.07	0.47	1035.7	63.95	42.75	0.11	21.1	46.02	25.82	7.54	0.97	0.75	0.04	0.06	0.05	0	0.01	24.82	2.49	2.42	4.91	1.74	0.0272088	56.56	14.68	0	0	18.77	0.14	22.12	0.72	71.91	84.98	1.39	1.39	6565.01	-	-	123189	1926.33	1.03
2005	(DE) Germany	(116) Thüringen	0.641915		817.7	10.9	24081.5	1.17	2587.14	9.73	21494.4	528.04	418.26	2.33	107.46	484.07	247.66	100.19	8.4	0.7	0	2.33	1.9	0	0.43	152.39	13.2	11.56	24.76	2.67	0.00505644	292.12	85.92	0	0	94.45	14.57	89.24	7.33	64.34	94.21	1.2	1.2	8008.09	-	-	807549	1529.33	0.81
2005	(DE) Germany	(115) Sachsen-Anhalt	0.645064		542.6	5.73	12662	1.34	2970.2	4.38	9691.83	419.37	368.23	1.39	49.75	369.8	201.63	90.76	12.54	0.57	0	1.39	0.54	0	0.84	77.4	24.24	23.38	47.62	5.04	0.012018	152.79	47.32	0	0	44.62	0.12	56.73	3.6	64.98	79.65	1.03	1.03	7622.75	-	-	480271	1145.22	0.84
2005	(DE) Germany	(113) Mecklenburg-Vorpommern	0.639992		707.7	7.32	16169	1.05	2320.61	6.27	13848.3	513.5	426.24	0.69	86.58	407.85	221.7	111.01	5.26	0.24	0	0.69	0	0	0.69	129.61	29.1	21.15	50.26	1.81	0.00352483	280.28	75.43	0	0	82.61	3.12	110.71	8.22	72.85	65.13	1.11	1.11	7837.75	-	-	688596	1340.99	0.85
2005	(DE) Germany	(114) Sachsen	0.641394		539.3	7.5	16583.3	1.25	2752.85	6.26	13830.4	318.84	265.24	0.59	53	272.1	141.65	66.54	6.9	2.06	0.02	0.57	0.16	0	0.42	90.01	9.16	8.82	17.98	2.89	0.00906411	179.89	76.73	0	0	63.52	3.71	24.45	11.07	71.08	96.98	1.48	1.48	8006.53	-	-	510183	1600.12	0.85
2005	(DE) Germany	(112) Brandenburg	0.648851		978.4	5.91	13060.4	1.25	2772.39	4.66	10288	383.24	305.64	0.38	77.23	326.26	148.15	62.02	7.69	1.67	0	0.38	0.29	0	0.09	118.24	26.94	25.85	52.78	4.92	0.0128379	221.93	47.49	0	0	60.21	11.04	56.92	45.81	60.78	78.29	0.91	0.91	7639.84	-	-	407247	1062.64	0.84
2005	(EE) Estonia	(755) Estonia	0.682252		51.4	2.76	6255.16	1.34	3121.24	1.42	3133.92	104.56	79.96	0.77	23.83	63.28	37.77	9.07	0	0.16	0	0.77	0.76	0	0.01	48.08	3.88	0	3.88	15.19	0.145275	33.97	12.09	0	0	10.05	0.47	10.14	1.12	31.87	-	0.52	0.52	6068.3	-	-	57988	554.591	1.04
2005	(IE) Ireland	(380) Ireland	0.654498		35.7	1.14	2430.84	1.07	2284.75	0.07	146.09	41.61	6.26	0	35.29	7.24	2.53	0.49	0	0.01	0	0	0	0	0	38.16	0	0.36	0.36	1.28	0.0307618	51.5	9.67	0	0	34.46	6.95	0.13	0.01	84.02	-	1.34	1.34	5218.19	-	-	34418	827.157	1.02
2005	(EL) Greece	(450) Makedonia-Thraki	0.568756		17.4	1.28	2995.06	1.04	2458.81	0.24	536.25	10.74	9.9	0.84	0	6.88	6.78	1.92	0	0.11	0.11	0.74	0.46	0.27	0	0.52	0.01	0.55	0.56	0.04	0.00372439	6.09	1.01	0	0	1.36	3.59	0.08	0.04	30.53	118.25	14.46	14.46	4304.48	-	-	21362	1989.01	1.19
2005	(EL) Greece	(460) Ipiros-Peloponissos-Nissi Ioniou	0.63274		14.5	1.31	2959.7	1.12	2548.2	0.18	411.5	5.78	1.68	3.43	0.67	0.93	0.65	0.09	0	0.11	0.35	3.07	0.53	2.54	0	1.14	0.32	0.01	0.33	0	0	4.82	0.17	0	0	0.61	3.52	0.04	0.47	33.13	104.45	2.99	2.99	7083.71	-	-	20445	3537.2	2.37
2005	(EL) Greece	(470) Thessalia	0.586416		16.3	1.26	3029.74	1.11	2694.43	0.15	335.31	9.43	8.48	0.94	0.01	4.38	3.86	3.65	0	0.07	0.08	0.86	0.38	0.48	0	0.54	0	0.37	0.37	0	0	5.89	0	0	0	0.92	4.97	0	0	32.59	126.25	10.66	10.66	-	-	-	26109	2768.72	1.52
2005	(EL) Greece	(480) Sterea Ellas-Nissi Egaeou-Kriti	0.624147		15.7	1.5	3503.29	1.3	3063.58	0.2	439.7	6.76	2.54	3.03	1.19	1.71	1.4	0.5	0	0.14	0.41	2.62	0.13	2.46	0.02	1.53	0.04	0.1	0.14	0	0	7.31	0	0	0	0.59	6.5	0.05	0.1	17.55	115.44	3.68	3.68	-	-	-	24762	3663.02	1.82
2005	(ES) Spain	(515) País Vasco	0.673613		33.5	1.46	3503.32	1.35	3233.97	0.11	269.35	23.35	6.06	1.48	15.82	13.4	4.55	0.84	0	0.06	1.37	0.1	0.1	0	0	15.86	0.04	0.52	0.56	3.27	0.140043	20.86	3.36	0	0	9.78	5.26	1.56	0	53.42	-	1.18	1.18	8297.84	-	-	45734	1958.63	1.19
2005	(ES) Spain	(520) Navarra	0.644203		63.2	1.33	2705.46	1.15	2346.52	0.19	358.93	43.03	33.31	3.64	6.08	18.45	23.26	2.94	0	0.45	3.07	0.58	0.34	0.23	0	7.75	2.19	2.8	4.99	0.18	0.00418313	37.47	1.97	0	0	6.74	7.82	20.73	0	44.2	87.26	2.1	2.1	8351.53	-	-	68553	1593.14	1.2
2005	(ES) Spain	(505) Asturias	0.683655		32.2	1.61	3570.36	1.6	3551.26	0.01	19.1	13.82	1.82	0.02	11.98	5.42	0.11	0	0	0	0	0.02	0.02	0	0	13.69	0	0	0	2.45	0.177279	30.58	9.69	0	0	20.65	0.25	0	0	-	43.59	2.23	2.23	5918.15	-	-	34980	2531.11	1.57
2005	(ES) Spain	(510) Cantabria	0.652233		48.9	1.26	2582.7	1.25	2555.97	0.01	26.73	27.15	0.79	0	26.36	21.15	0.1	0	0	0	0	0	0	0	0	27.06	0	0	0	0	0	43.06	16.39	0	0	25.81	0.37	0	0	-	68.57	1.57	1.57	5850.78	-	-	45147	1662.87	1.33
2005	(ES) Spain	(525) La Rioja	0.629007		65.9	1.29	2599.59	0.96	1963.06	0.32	636.53	16.49	9.98	6.32	0.19	2.36	6.54	0.76	0	0.57	5.73	0.6	0.57	0.03	0	0.31	1.92	0.07	1.99	0	0	13.81	0.16	0	0	2.66	1.47	9.5	0	38	89.58	2.21	2.21	7456.19	-	-	47860	2902.37	1.98
2005	(ES) Spain	(500) Galicia	0.64928		50.3	1.38	2639.97	1.35	2583.63	0.03	56.33	13.54	5.97	0.13	7.45	2.58	0.49	0.17	0	0.03	0.13	0	0	0	0	12.63	0.07	0.01	0.08	0.23	0.0169867	35.03	11.05	0	0	10.25	0.41	11.42	1.79	26.2	59.57	1.7	1.7	5587.88	-	-	47951	3541.43	1.88
2005	(ES) Spain	(545) Castilla y León	0.650868		47	0.9	2265.17	0.82	2048.89	0.08	216.28	58.61	49.66	0.37	8.58	33.14	33.18	5.7	0	0.08	0.37	0	0	0	0	11.76	1.38	5.87	7.25	0.01	0.000170619	18.15	1.41	0	0	6.29	5.67	2.33	2.26	18.03	91.17	1.15	1.15	6395.45	-	-	38393	655.059	1.35
2005	(ES) Spain	(550) Madrid	0.655293		47.9	1.89	3699.57	1.72	3387.75	0.16	311.82	59.57	24.6	5.79	29.17	19.8	19.17	0.06	0	0.53	1.87	3.92	0	3.92	0	29.91	1.03	3.08	4.11	0	0	29.28	2.38	0	0	19.14	4.47	3.21	0	10.53	120.43	0.7	0.7	5694.68	-	-	49848	836.797	2.61
2005	(ES) Spain	(540) Islas Baleares	0.647915		47.8	1.28	2494.14	1.03	2018.11	0.25	476.04	21.42	14.31	4.62	2.49	14.17	9.34	0.62	0	0.53	0.01	4.61	4.21	0.39	0	5.23	0.29	0.79	1.08	0.03	0.00140056	17.43	2.76	0	0	1.35	9.39	3.82	0.1	21.99	72.23	2	2	5147.93	-	-	38473	1796.13	2.31
2005	(ES) Spain	(535) Cataluña	0.685456		105.4	1.48	3033.79	1.08	2235.93	0.39	797.86	30.59	19.2	7.72	3.68	12.38	13.62	0.55	0	0.09	1.44	6.28	3.42	2.79	0.06	6.85	0.16	1.56	1.72	6.83	0.223276	79.07	2.32	0	0	8.24	2.94	59.92	5.48	40.64	103.51	2.52	2.52	7140.97	-	-	60384	1973.98	1.11
2005	(ES) Spain	(530) Aragón	0.65037		64.3	1.24	2444.36	1.03	2000.41	0.22	443.95	53.99	41.76	5.35	6.88	24.4	23.16	0.98	0	0.06	1.06	4.29	3.2	1.08	0	9.49	9.86	5.09	14.95	0	0	37.65	0.11	0	0	3.72	8.84	21.95	2.79	24.1	98.18	1.19	1.19	4770.67	-	-	44328	821.041	1.19
2005	(ES) Spain	(570) Extremadura	0.655997		48.9	1.38	3087.46	1.16	2541.7	0.22	545.76	83.47	26.64	4.27	52.55	16.11	18.34	1.15	0	0.46	1.05	3.22	0.45	2.77	0	53.84	0.68	4.72	5.4	0.12	0.00143764	30.16	0.35	0	0	15.64	9.09	2.23	2.85	14.89	112.88	0.44	0.44	5316.52	-	-	41478	496.921	1.59
2005	(ES) Spain	(575) Andalucía	0.645578		43	1.96	3752.68	1.07	1981.89	0.89	1770.79	26.36	9.58	11.45	5.34	6.38	4.72	2.04	0	0.5	0.31	11.15	3.04	8.1	0	5.4	0.44	1.74	2.18	0.08	0.0030349	7.28	0.44	0	0	1.24	2.63	1.51	1.46	12.8	115.1	0.69	0.69	6738.26	-	-	41360	1569.04	1.47
2005	(ES) Spain	(560) Comunidad Valenciana	0.632025		24.7	1.12	2181	0.91	1781.42	0.2	399.58	7.74	0.99	6.62	0.12	0.4	0.49	0.02	0	0.18	1.44	5.19	4.86	0.33	0	0.2	0.13	0.09	0.22	0	0	7.51	0	0	0	0.35	0.61	5.45	1.1	70.04	-	0.97	0.97	-	-	-	27971	3613.82	2.19
2005	(ES) Spain	(565) Murcia	0.638618		82.9	1.83	3681.97	1.1	2188.53	0.73	1493.44	23.98	7.54	14.74	1.7	3.5	2.67	0.09	0	2.27	2.64	12.1	11.42	0.68	0	1.75	1.47	0.98	2.45	0.15	0.00625521	15.97	0.01	0	0	0.16	3.15	12.52	0	14.71	-	1.07	1.07	3026.67	-	-	57277	2388.53	1.72
2005	(ES) Spain	(555) Castilla-La Mancha	0.628629		29.7	1.29	2646.48	1.09	2225.28	0.2	421.2	46.83	35.77	10.76	0.3	10.14	20.6	5.31	0	0.29	7.33	3.42	0.64	2.78	0	0.51	1.36	7.88	9.24	1.24	0.0264788	7.83	0.19	0	0	0.86	4.14	1.63	0.99	13.26	114.37	7.92	7.92	5651.82	-	-	27627	589.942	1.61
2005	(ES) Spain	(580) Canarias	0.388689		48	2.24	4464.23	1.45	2906.05	0.79	1558.18	2.53	0.9	1.4	0.23	0.74	0	0.26	0	0.62	0.5	0.9	0.87	0	0.03	0.24	0.01	0	0.01	0	0	9.89	0.53	0	0	0.26	3.05	1.07	4.97	-	150	12.96	12.96	5224.1	-	-	48836	19302.8	1.49
2005	(FR) France	(133) Haute-Normandie	0.635017		151.8	1.91	3058.84	1.43	2292.47	0.47	766.37	112.55	88.37	0.41	23.78	104.07	46.95	24.93	0.51	0.08	0	0.41	0.4	0	0.01	34.77	0	4.58	4.58	0	0	71.94	23.07	0	0	43.07	0.31	2.87	2.25	78.06	71.28	1.94	1.94	6168.2	-	-	152893	1358.45	0.91
2005	(FR) France	(135) Basse-Normandie	0.642594		122.5	1.73	2768.75	1.49	2381.41	0.24	387.34	81.84	43.97	0.23	37.65	71.55	19.94	4.81	0.03	0.47	0	0.23	0.22	0	0	53.14	0	3.22	3.22	0.01	0.00012219	95.65	33.33	0	0	48.36	1.04	9.22	3.19	71.4	86.55	1.56	1.56	5757.9	-	-	126419	1544.71	1.01
2005	(FR) France	(134) Centre	0.636699		127.8	1.8	2908.74	1.32	2106.77	0.48	801.96	120.49	110.28	1.48	8.72	106.32	63.15	25.14	0.58	0.73	1.24	0.24	0.24	0	0	20.77	0.05	8.91	8.96	0.13	0.00107893	39.61	3.97	0	0	19.48	1.93	5.3	8.89	70.11	96.65	1.24	1.24	7252.23	-	-	125662	1042.92	0.89
2005	(FR) France	(132) Picardie	0.628364		191.9	1.86	3008.79	1.46	2329.29	0.41	679.5	126.04	115.04	0.2	10.79	118.15	66.52	33.93	0.54	1.93	0.2	0	0	0	0	17.33	0	5.76	5.76	0	0	41.51	13.6	0	0	21.74	0.39	2.03	3.61	80.53	88.6	2.16	2.16	7112.86	-	-	180816	1434.59	0.97
2005	(FR) France	(131) Champagne-Ardenne	0.634275		183.5	2.23	3603.91	1.33	2131.24	0.9	1472.68	90.4	74.51	1.52	14.37	81.7	42.64	20.31	2.38	0.14	1.52	0	0	0	0	22.06	0	3.72	3.73	0	0	27.6	7.53	0	0	17.37	0.65	0.12	1.88	75.9	87.31	1.45	1.45	6112.11	-	-	216516	2395.09	1.32
2005	(FR) France	(121) Île-de-France	0.634119		152.7	2.37	3851.13	1.34	2141.49	1.03	1709.64	127.98	125.27	0.51	2.2	115.68	77.13	36.85	0.43	0.51	0.01	0.5	0.13	0	0.37	3.35	0	9.51	9.51	0	0	6.59	0.4	0	0	3.12	0.56	0	2.38	78.07	84.65	1.38	1.38	6763.07	-	-	169294	1322.82	0.93
2005	(FR) France	(162) Pays de la Loire	0.639967		160.7	2.14	3454.19	1.71	2728.34	0.43	725.85	78.29	63.8	1.73	12.77	69.98	23.11	4.86	0.11	0.48	1.37	0.36	0.35	0	0.01	44.42	0.01	3.68	3.69	0.02	0.00025546	127.88	19.99	0	0	49.58	0.89	10.7	46.33	69.36	83.18	1.6	1.6	7051.74	-	-	163132	2083.69	1.05
2005	(FR) France	(163) Bretagne	0.639008		187.5	2	3210.14	1.64	2624.58	0.36	585.56	59.12	57.28	0.03	1.82	50.35	20.77	1.66	0.02	1.9	0	0.03	0.03	0	0	31.53	0.01	3.23	3.24	0.17	0.00287551	163.51	27.8	0	0	25.82	0.17	80.98	28.58	65.81	78.87	1.69	1.69	6977.35	-	-	186313	3151.44	1.09
2005	(FR) France	(164) Poitou-Charentes	0.639935		138.4	1.69	2721.72	1.39	2228.27	0.3	493.45	93.54	81.01	4.3	8.22	75.61	38.43	16.76	0.61	0.06	4.17	0.14	0.08	0	0.06	27.14	0.33	6.44	6.77	0.14	0.00149669	55.15	6.45	0	0	24.61	8.15	7.84	7.87	63.99	79.32	1.46	1.46	7611.95	-	-	118692	1268.89	1.02
2005	(FR) France	(153) Franche-Comté	0.647452		106.7	1.6	2564.16	1.45	2315.74	0.15	248.41	102.25	49.64	0.19	52.42	89.5	23.21	6.84	0.18	0.02	0.19	0	0	0	0	69.8	0	2.19	2.19	0	0	75.32	30.48	0	0	38.81	1.57	2.62	1.49	66.48	83.4	1.02	1.02	6034.87	-	-	115738	1131.91	1
2005	(FR) France	(141) Nord-Pas-de-Calais	0.628609		172	1.93	3106.94	1.53	2446.26	0.4	660.68	74.8	61.63	0.01	13.17	68.17	32.22	13.56	0.03	3.44	0	0.01	0.01	0	0	20.78	0	3.46	3.46	0	0	61.98	19.44	0	0	29.13	0.18	7.91	5.04	84.18	91.88	2.39	2.39	6841.88	-	-	151109	2020.17	1.02
2005	(FR) France	(151) Lorraine	0.644138		133.9	1.91	3078.2	1.7	2719.56	0.22	358.64	145.63	85	0.11	60.52	131.43	51.67	17.7	2.03	0	0	0.11	0.11	0	0	71.76	0.04	4.34	4.38	0	0	99.82	25.86	0	0	66.12	4.25	2.49	0.79	69.37	81.89	1.35	1.35	6687.99	-	-	142833	980.794	0.93
2005	(FR) France	(136) Bourgogne	0.643269		146.4	1.96	3166.62	1.45	2325.6	0.51	841.02	115.14	66.72	2.1	46.32	102.42	39.52	13.91	0.96	0.16	2.02	0.08	0.07	0	0.01	55.11	0.06	4.28	4.34	0	0	73.24	4.27	0	0	59.4	3.4	1.86	4.19	65.75	76.27	1.23	1.23	7144.08	-	-	130050	1129.49	0.94
2005	(FR) France	(152) Alsace	0.632377		153	2.3	3693.11	1.42	2273.66	0.88	1419.44	48.29	36.92	2.7	8.66	43.14	27.81	2.3	0	0.24	2.58	0.12	0.12	0	0	11.87	0	3.36	3.36	0	0	30.53	8.59	0	0	10.36	0.14	9.08	2.27	71.42	108.79	1.66	1.66	6577.06	-	-	155688	3224.02	1.13
2005	(FR) France	(192) Rhône-Alpes	0.646676		99.6	2.12	3440.63	1.5	2394.53	0.62	1046.1	62.35	28.76	4.41	29.18	51.98	13.59	2.18	0.09	0.21	2.4	2.01	1.9	0.02	0.08	40.23	0.08	1.65	1.72	0.42	0.00673617	50.79	13.18	0	0	20.74	3.36	4.02	9.12	57.55	93.53	0.95	0.95	6145.76	-	-	110799	1777.05	1.03
2005	(FR) France	(201) Languedoc-Roussillon	0.639648		95.4	2.1	3438.36	1.23	1966.8	0.87	1471.55	44.43	13.93	16.28	14.22	31.86	6.51	1.94	0.02	0.38	15.21	1.08	0.96	0.05	0.06	17.35	1.09	0.73	1.83	0	0	9.91	1.05	0	0	5.99	2.16	0.27	0.44	27.55	53.44	0.53	0.53	4140.04	-	-	82269	1851.65	0.89
2005	(FR) France	(193) Auvergne	0.649936		73.1	1.59	2540.17	1.45	2316.77	0.14	223.41	90.39	39.08	0.05	51.26	70.49	14.62	2.52	0.01	0.02	0.04	0.01	0.01	0	0	71.94	0	1.23	1.23	0.15	0.00165948	86.31	16.83	0	0	56.12	5.21	5.29	2.55	57.19	95.39	1.09	1.09	5371.87	-	-	82154	908.884	0.83
2005	(FR) France	(183) Midi-Pyrénées	0.651713		89.4	1.83	2938.08	1.5	2396.79	0.33	541.29	76.49	59.03	2.28	15.18	60.18	23.65	9.54	0	0.34	1.56	0.73	0.71	0	0.02	36.22	0.02	4.18	4.2	3.17	0.0414433	53.08	5.52	0	0	25.37	10.8	7.63	3.61	54.89	87.19	1.17	1.17	6117.01	-	-	91485	1196.04	0.9
2005	(FR) France	(184) Limousin	0.650987		71.1	1.51	2416.33	1.39	2223.33	0.12	193	92.63	54.48	0.22	37.93	62.42	9.76	0.42	0	0.04	0	0.22	0.22	0	0	81.71	0	0.48	0.48	0.61	0.00658534	100.6	3.55	0	0	84.35	9.01	2.69	0.9	50.55	60.58	1.19	1.19	5477.98	-	-	72552	783.245	0.87
2005	(FR) France	(182) Aquitaine	0.636874		152.8	2.46	3987.39	1.47	2355.04	0.99	1632.35	48.55	34.21	6.94	7.4	37.76	16.84	2.15	0.02	1.28	5.85	1.09	1.08	0	0.01	18.13	0.06	3.13	3.19	0.85	0.0175077	43.32	4.93	0	0	16.48	2.96	6.56	12.22	63.87	85.48	1.39	1.39	6853.07	-	-	138218	2846.92	1.02
2005	(FR) France	(203) Provence-Alpes-Côte d'Azur	0.633419		146.1	3.1	5048.82	1.42	2268.87	1.69	2779.95	39.13	17.23	10.48	11.42	31.85	7.57	3.33	0	1.05	8.25	2.23	1.77	0.43	0.03	15.01	0.73	0.96	1.69	0.08	0.00204447	10.7	0.58	0	0	1.79	8.02	0.29	0.02	40.37	82.86	0.82	0.82	5215.87	-	-	133443	3410.25	1.08
2005	(FR) France	(204) Corse	0.650462		89.9	2.12	3452.39	1.17	1872.2	0.95	1580.19	72.91	6.95	8.84	57.12	60.25	0.16	0	0	0.3	4.27	4.57	3.77	0.8	0	63.28	0.32	0.01	0.33	0	0	37.75	0	0	0	22.23	11.72	3.17	0.6	-	94.41	0.55	0.55	-	-	-	95209	1305.84	0.97
2005	(IT) Italy	(221) Valle d'Aosta	0.695781		20.2	1.79	4226.74	1.54	3743.46	0.25	483.28	44.71	35.26	0.38	9.07	39.61	0.03	0.02	0	0.01	0.08	0.29	0.28	0	0.01	44.28	0	0	0	8.69	0.194364	19.72	12.03	0	0	7.22	0.44	0.01	0.01	-	-	0.45	0.45	3029.72	-	-	40018	895.057	1.09
2005	(IT) Italy	(222) Piemonte	0.634704		66.1	1.39	3318.18	1.29	3082.26	0.1	235.92	19.82	16.72	1.89	1.21	10.77	9.97	0.87	0	0.2	0.98	0.91	0.74	0	0.17	6.13	0.16	0.56	0.73	0.44	0.0221998	22.94	4.76	0	0	10.07	0.14	6.96	0.92	57.98	107.22	2.74	2.74	6388.76	-	-	61807	3118.42	1.37
2005	(IT) Italy	(241) Trentino	0.629634		60.2	1.37	3011.27	1.04	2349.53	0.33	661.73	7.51	1.77	2.16	3.59	5.09	0.1	0.03	0	0.07	0.86	1.3	1.27	0	0.03	5.14	0.02	0	0.02	0.51	0.0679095	6.46	3.94	0	0	1.82	0.17	0	0.51	-	41.62	1.24	1.24	6431.69	-	-	54869	7306.13	1.46
2005	(IT) Italy	(243) Veneto	0.613044		68.9	1.53	3361.55	1.22	2723.63	0.31	637.91	12.24	10.33	1.77	0.15	4.24	5.09	1.77	0	0.21	1.2	0.57	0.41	0.02	0.14	2.9	0.03	0.36	0.39	0.39	0.0318627	25.1	2.79	0	0	7.77	0.01	6.77	7.61	63.14	104.93	3.87	3.87	6651.38	-	-	75079	6133.91	1.36
2005	(IT) Italy	(242) Alto Adige	0.893069		49.8	1.74	3859.08	1.3	2896.23	0.43	962.85	8.71	1.06	1.51	6.14	2.14	0.01	0.07	0	0.12	0.27	1.24	1.24	0	0	7.01	0	0	0	10.51	1.20666	10.79	6.29	0	0	4.16	0.21	0.03	0.03	40	-	1.55	1.55	5795.92	-	-	66294	7611.25	1.44
2005	(IT) Italy	(230) Lombardia	0.632664		163.5	1.68	4002.79	1.34	3211.62	0.34	791.18	26.93	24.76	0.96	1.22	16.42	12.97	1.14	0	0.38	0.47	0.49	0.2	0.01	0.29	9.97	0.09	1.33	1.42	0.9	0.03342	66.84	15.54	0	0	15.79	0.21	30.65	4.51	57.62	116.18	3.49	3.49	7877.04	-	-	142605	5295.4	1.48
2005	(IT) Italy	(260) Emilia-Romagna	0.640089		99.8	1.62	3616.5	1.2	2853.77	0.42	762.73	23.42	20.55	2.87	0	9.82	8.65	2.6	0	0.69	1.41	1.46	1.27	0.06	0.13	7.51	0.07	0.58	0.64	2.05	0.087532	23.94	6.34	0	0	4.66	0.17	7.16	5.39	66.08	100	2.39	2.39	7673.54	-	-	82833	3536.85	1.21
2005	(IT) Italy	(270) Toscana	0.726339		44.4	1.66	3658.73	1.2	2725.24	0.45	933.49	23.98	19.25	3.9	0.83	6.63	8.25	2.29	0	0.22	1.44	2.46	0.16	2.1	0.2	6.97	0.6	1.14	1.74	9.03	0.376564	8.29	0.64	0	0	2.17	2.14	0.99	2.19	40.64	73.83	1.06	1.06	6045.15	-	-	63236	2637.03	1.35
2005	(IT) Italy	(244) Friuli-Venezia Giulia	0.638038		57.7	1.35	3160.16	1.21	2875.23	0.14	284.92	15.72	13.05	1.98	0.7	8.49	6.93	2.19	0	0.1	1.4	0.57	0.19	0.01	0.37	3.82	0.08	0.59	0.67	0.87	0.0553435	13.49	4.62	0	0	2.78	0.08	3.11	2.79	55.59	123.91	2.33	2.33	6162.81	-	-	64777	4120.67	1.51
2005	(IT) Italy	(250) Liguria	0.635578		27.5	1.38	3265.62	1.32	3140.07	0.06	125.55	4.4	3.04	0.95	0.41	0.94	0.47	0.03	0	0.31	0.12	0.83	0.05	0.77	0.01	2.58	0.07	0	0.07	0.26	0.0590909	1.47	0.18	0	0	1.16	0.1	0	0.01	35.85	50.8	0.6	0.6	2901.93	-	-	27472	6243.64	2.17
2005	(IT) Italy	(282) Umbria	0.71171		36.7	1.23	2725.54	1.03	2328.14	0.2	397.4	20.23	16.84	2.63	0.76	8.86	6.55	3.2	0	0.12	0.81	1.82	0.07	1.52	0.23	6.46	0.22	0.91	1.14	6.21	0.30697	10.06	0.79	0	0	2.53	1.46	3.58	1.48	46.61	77.07	0.98	0.98	5569.61	-	-	32371	1600.15	1.17
2005	(IT) Italy	(291) Lazio	0.649673		34.5	1.36	3127.85	1.25	2896.16	0.11	231.7	13.1	10.29	2.19	0.62	4.57	3.46	0.42	0	0.33	0.58	1.61	0.57	1.04	0.01	6.1	0.31	0.24	0.55	0.63	0.0480916	7.83	2.32	0	0	3.2	1.61	0.09	0.44	47.33	67.63	1.54	1.54	5139.82	-	-	39371	3005.42	1.87
2005	(IT) Italy	(281) Marche	0.655398		29.8	1.12	2509.58	1.07	2421.29	0.04	88.29	18.31	17.03	1.26	0.03	9.2	7.35	2.54	0	0.37	0.8	0.46	0.1	0.26	0.1	6.17	0.11	0.34	0.45	1.01	0.0551611	5.95	0.46	0	0	2.45	0.97	0.59	1.31	44.49	72.86	0.86	0.86	6121.07	-	-	27646	1509.89	1.27
2005	(IT) Italy	(302) Campania	0.624029		28.7	1.38	3102.31	1.07	2416.93	0.32	685.38	6.64	4.69	1.79	0.16	2.12	1.87	0.44	0	0.31	0.29	1.5	0.92	0.54	0.03	2.19	0.02	0.02	0.03	0.24	0.0361446	6.94	3.06	0	0	2.76	0.32	0.11	0.65	38.85	82.24	3.36	3.36	3085.54	-	-	37092	5586.14	1.78
2005	(IT) Italy	(303) Calabria	0.646604		20.6	1	2177.59	0.72	1588.96	0.28	588.63	8.92	5.84	3	0.08	2.02	3.37	0.09	0	0.14	0.1	2.9	0.62	2.25	0.03	2.24	0.06	0.01	0.07	0.22	0.0246637	2.42	0.35	0	0	1.25	0.72	0.05	0.05	32.05	33.35	1.25	1.25	2779.45	-	-	23404	2623.77	2.02
2005	(IT) Italy	(301) Molise	0.654021		38.3	1.08	2437.59	1.01	2307.47	0.07	130.12	18.23	16.59	1.39	0.25	7.29	7.94	1.98	0	0.18	0.44	0.96	0.08	0.83	0.04	5.58	0.62	0.33	0.95	0.68	0.0373012	11.92	2.59	0	0	1.96	1.28	0.64	5.27	30.53	65.86	1.24	1.24	7760.7	-	-	25836	1417.22	1.59
2005	(IT) Italy	(292) Abruzzo	0.642773		24.9	1.32	2950.92	1.2	2693.1	0.12	257.82	11.53	8.8	2.19	0.53	5.18	3.01	0.58	0	0.27	0.99	1.21	0.09	1.08	0.04	4.2	0.95	0.1	1.05	0.09	0.00780572	4.7	1.11	0	0	1.7	1.05	0.55	0.11	39.48	79.5	1.07	1.07	5239	-	-	31176	2703.9	1.72
2005	(IT) Italy	(320) Sicilia	0.642357		26.4	0.99	2198.52	0.8	1801.45	0.19	397.07	11.57	7.87	3.3	0.4	2.51	3.6	0.15	0	0.21	1.21	2.09	1.07	1	0.02	3.87	0.41	0.01	0.42	0.12	0.0103717	4.02	0.61	0	0	2.21	0.77	0.18	0.24	41.3	89.04	1.13	1.13	4499.18	-	-	28151	2433.1	1.76
2005	(IT) Italy	(312) Basilicata	0.657625		29.8	1.24	2832.59	0.99	2299.82	0.24	532.77	30.61	25.56	2.24	2.82	8.71	12.31	0.26	0	0.26	0.29	1.94	1.08	0.81	0.05	11.75	0.91	2.08	3	1.05	0.0343025	9.68	2.36	0	0	3.24	3.79	0.24	0	24.9	54.81	0.91	0.91	5229.41	-	-	32258	1053.84	1.63
2005	(IT) Italy	(330) Sardegna	0.66612		52.4	1.38	3226.89	1.21	2851.67	0.17	375.22	44.85	32.66	1.41	10.79	14.55	6.17	0.21	0	0.54	0.46	0.94	0.24	0.68	0.02	35.73	0.6	0.18	0.79	2.87	0.0639911	24.01	2.17	0	0	6.64	13.44	0.66	0.94	-	61.27	0.64	0.64	7969.32	-	-	54518	1215.56	1.55
2005	(IT) Italy	(311) Puglia	0.648093		22.1	0.83	1894.41	0.61	1362.33	0.22	532.08	10.6	5.99	3.95	0.66	1.45	4.2	0.18	0	0.33	1.06	2.88	0.29	2.57	0.02	1.46	0.24	0.15	0.4	0.42	0.0396226	1.81	0.85	0	0	0.66	0.22	0.01	0.02	17.62	40.86	1.34	1.34	5912.86	-	-	20699	1952.74	1.25
2005	(CY) Cyprus	(740) Cyprus	0.624442		44	1.44	3199.3	1.08	2410.75	0.36	788.55	8.17	6.83	1.32	0.02	4.92	2.66	0.35	0	0.29	0.25	1.07	0.62	0.45	0	2.31	0.79	0.44	1.23	0	0	12.46	1.64	0	0	1.21	4.02	4.54	1.05	29.85	185.19	2.98	2.98	5987.61	-	-	30729	3761.2	1.06
2005	(LV) Latvia	(770) Latvia	0.687024		24.7	2.63	5392.82	1.65	3487.6	0.98	1905.22	56.09	41.24	0.57	14.28	22.35	19.06	4.95	0	0.29	0	0.57	0.53	0	0.04	23.84	5.76	0	5.76	9.6	0.171154	20.95	6.43	0	0	5.01	0.23	4.5	4.56	37.36	-	0.45	0.45	4627.32	-	-	33324	594.117	1.04
2005	(LT) Lithuania	(775) Lithuania	0.658164		12.7	1.84	4000.82	1.59	3497.88	0.25	502.94	30.45	24.23	0.2	6.03	16.4	12.19	2.96	0	0.07	0	0.2	0.19	0	0	12.84	2.18	0	2.18	0.86	0.028243	9.96	4.91	0	0	3.15	0.04	1.65	0.09	43.11	-	0.58	0.58	4515.05	-	-	14754	484.532	1.18
2005	(LU) Luxembourg	(350) Luxembourg	0.654166		133.9	1.62	3572.32	1.39	3067.82	0.23	504.49	71.74	35.49	0.99	35.27	34.86	15.78	3.48	0.07	0	0.74	0.24	0.02	0	0.22	50.61	0.89	0	0.89	3.93	0.0547812	88.3	23.26	0	0	50.58	0.16	12.34	1.11	60.26	82.03	1.46	1.46	6877.17	-	-	126193	1759.03	0.95
2005	(HU) Hungary	(763) Dél-Dunántúl	0.647687		61.3	2.03	4472.55	0.69	1524.49	1.34	2948.06	57.46	52.9	1.03	3.54	41.52	39.94	9.51	0	0.42	0.43	0.6	0.58	0	0.01	6.19	0.34	0	0.34	2.26	0.0393317	28.16	3.57	0	0	4.03	0.64	16.58	3.09	53.06	84.6	1.31	1.31	6673.68	-	-	69038	1201.5	0.86
2005	(HU) Hungary	(764) Észak-Magyarország	0.652226		32.8	1.6	3519.44	0.62	1373.22	0.98	2146.22	53.54	42.36	2.24	8.93	36.94	25.6	11.65	0	0.55	1.11	1.13	1.13	0	0	12.36	1.11	0	1.11	1.18	0.0220396	13.02	2.7	0	0	2.58	1.77	5.4	0.51	46.17	64.46	0.65	0.65	5796.57	-	-	42005	784.554	0.97
2005	(HU) Hungary	(762) Nyugat-Dunántúl	0.656497		51.3	2.11	4655.91	0.98	2160.08	1.13	2495.83	54.57	45.1	0.97	8.51	38.2	33.16	7.85	0	0.08	0.28	0.69	0.36	0	0.32	12.17	0.34	0	0.34	2.67	0.048928	23.06	3.82	0	0	5.36	0.14	4.53	9.07	42.48	74.7	0.81	0.81	6106.69	-	-	51488	943.522	0.9
2005	(HU) Hungary	(761) Közép-Dunántúl	0.652411		101.8	3.85	8475.22	1.1	2426.77	2.75	6048.45	102.84	86.8	2.68	13.36	81.43	57.64	14.31	0	0.37	0.56	2.12	2.12	0	0.01	24.57	0.97	0	0.97	4.23	0.0411319	54.63	13.03	0	0	9.95	3.13	18.31	9.67	47.73	88.92	1.15	1.15	6711.97	-	-	126828	1233.26	0.87
2005	(HU) Hungary	(760) Közép-Magyarország	0.650934		39.2	1.45	3177.75	0.64	1403.83	0.81	1773.92	38.93	33.28	1.36	4.3	20.88	18.65	9.65	0	0.58	0.2	1.16	1.15	0	0.01	8.01	0.66	0	0.66	1.04	0.0267146	23.67	1.65	0	0	1.67	5.25	1.15	13.84	45.58	74.71	1.15	1.15	6864.89	-	-	53007	1361.6	1.21
2005	(HU) Hungary	(766) Dél-Alföld	0.649721		33.4	1.68	3690.81	0.79	1731.38	0.89	1959.43	37.54	30.03	1.37	6.14	21.77	19.87	6.14	0	0.68	0.85	0.52	0.49	0	0.03	8.6	0.76	0	0.76	0.61	0.0162493	15.1	1.67	0	0	1.49	2.04	5.31	4.51	43.22	74.63	0.74	0.74	5346.12	-	-	34899	929.648	0.9
2005	(HU) Hungary	(765) Észak-Alföld	0.651432		37.3	1.43	3147.76	0.55	1201.24	0.88	1946.52	45.52	37.3	1.75	6.47	25.35	23.98	8.04	0	0.92	0.01	1.74	1.74	0	0	9.73	1.06	0	1.06	1.48	0.0325132	17.27	3.27	0	0	2.58	2.56	6.71	1.85	45.26	73.09	0.95	0.95	5864.14	-	-	43245	950.022	0.93
2005	(MT) Malta	(780) Malta	0.510885		32.4	1.49	3845.18	1.31	3409.98	0.19	435.19	2.81	2.35	0.47	0	2.35	0	0.3	0	0.76	0.24	0.23	0.2	0.02	0	1.03	0.15	0.11	0.26	0	0	21.38	3.38	0	0	3.15	0.65	9.07	4.89	-	-	11.84	11.84	5549	-	-	34197	12169.8	1.22
2005	(NL) Netherlands	(360) The Netherlands	0.590509		298.4	2.44	5390.37	1.43	3356.82	1.01	2033.56	30.78	15.09	0.49	15.2	12.55	2.88	4.13	0	1.84	0	0.49	0.28	0	0.21	19.46	0.22	0.8	1.02	0.01	0.000324886	106.11	24.2	0	0	21.41	2.29	39.17	18.66	81.21	102.1	2.51	2.51	7517.17	-	-	284541	9244.35	1.12
2005	(AT) Austria	(660) Austria	0.737582		49.9	1.54	3488.74	1.45	3290.87	0.09	197.88	31.63	16.8	0.65	14.16	9.67	9.71	2.92	0.16	0.12	0.48	0.17	0.16	0	0.01	17.05	0.11	1.01	1.12	12.76	0.403414	24.99	6	0	0	8.65	1.13	7.93	1.06	50.03	115	0.96	0.96	5909.87	-	-	52658	1664.81	1.06
2005	(PL) Poland	(785) Pomorze i Mazury	0.651532		29.5	1.91	4197.34	1.57	3455.5	0.34	741.83	34.75	31.79	0.19	2.77	13.21	21.06	4.86	0	0.51	0	0.19	0.18	0	0.01	7.86	0.04	0.21	0.25	1.17	0.0336691	18.23	4.17	0	0	2.87	0.16	8.58	2.27	53.46	52.21	1.06	1.06	4458.64	-	-	30809	886.59	1.17
2005	(PL) Poland	(790) Wielkopolska and Slask	0.643724		27.4	1.84	4052.49	1.48	3256.87	0.36	795.63	22.05	20.85	0.16	1.03	6.2	14.62	3.44	0	0.44	0	0.16	0.16	0	0.01	3.35	0.02	0.02	0.03	0.46	0.0208617	18.08	3.06	0	0	2.53	0.05	10.83	1.5	55.51	70.39	1.81	1.81	4651.8	-	-	27783	1260	1.22
2005	(PL) Poland	(795) Mazowsze i Podlasie	0.658968		16.1	1.78	3911.06	1.59	3499.62	0.19	411.43	13.93	12.32	0.53	1.08	2.71	7.81	1.24	0	0.36	0	0.53	0.52	0	0.01	3.97	0.01	0	0.01	1.09	0.0782484	10.61	3.96	0	0	1.81	0.04	4.25	0.36	46.22	62.06	1.56	1.56	4344.59	-	-	17088	1226.7	1.3
2005	(PL) Poland	(800) Malopolska i Pogórze	0.659866		11.9	1.61	3550.17	1.48	3245.12	0.14	305.05	9.38	8.42	0.29	0.68	2.57	5.39	0.93	0	0.36	0	0.29	0.28	0	0.01	2.38	0.03	0.01	0.04	0.83	0.0884861	7.52	1.98	0	0	0.96	0.15	3.27	1	43.83	65.86	1.39	1.39	3603.49	-	-	13552	1444.78	1.25
2005	(PT) Portugal	(610) Entre Douro e Minho/Beira litoral	0.710839		21.4	1.73	3313.9	1.49	2868.05	0.23	445.85	6.61	4.29	1.49	0.83	1.43	1.17	0.23	0	0.11	1.11	0.38	0.26	0.12	0	3.51	0.09	0	0.09	2.6	0.393343	11.05	3.85	0	0	4.62	1.26	1.27	0.03	15.7	44.84	2.84	2.84	6763.27	-	-	23283	3522.39	1.15
2005	(PT) Portugal	(620) Tras-os-Montes/Beira interior	0.681304		16.6	1.61	3092.49	1.28	2460.98	0.33	631.5	22.16	10.46	6.13	5.57	5.33	1.47	0.17	0	0.03	1.88	4.25	1.73	2.52	0	8.79	5.56	0	5.56	3.02	0.136282	6.33	0.63	0	0	2.26	3.16	0.05	0.03	11.58	15.9	0.52	0.52	5843.99	-	-	12501	564.125	1.15
2005	(PT) Portugal	(630) Ribatejo e Oeste	0.669241		38.7	1.97	3786.68	1.58	3023.56	0.4	763.12	11.59	5.64	3.55	2.41	1.37	1.31	0.37	0	1.64	1.78	1.77	1.43	0.33	0	3.73	0.98	0	0.98	2.72	0.234685	18.68	0.44	0	0	1.65	1.04	11.4	3.91	27.5	96.42	0.92	0.92	5165.34	-	-	43297	3735.72	1.36
2005	(PT) Portugal	(640) Alentejo e Algarve	0.667453		42.9	1.69	3238.97	1.22	2337.34	0.47	901.63	76.52	56.77	7.52	12.22	29.22	10.32	1.07	0	0.23	0.68	6.84	1.53	5.31	0	30.48	26.82	0	26.82	4.9	0.0640355	24.17	0.29	0	0	13.26	8.76	1.84	0	10.31	77.06	0.45	0.45	3315.86	-	-	22567	294.916	0.79
2005	(PT) Portugal	(650) Açores e Madeira	0.647641		30	1.17	2246.57	1.05	2018.49	0.12	228.08	11.32	1.33	0.26	9.73	6.19	0.02	0.09	0	0.08	0.09	0.17	0.17	0	0	10.79	0.06	0	0.06	0.15	0.0132509	16.39	7.58	0	0	7.86	0.07	0.83	0	12.5	41.27	1.44	1.44	5518.9	-	-	17111	1511.57	1.35
2005	(SI) Slovenia	(820) Slovenia	0.926768		18	1.87	3640.86	1.8	3515.42	0.07	125.44	10.53	3.36	0.46	6.7	3.14	1.67	0.4	0	0.04	0.29	0.17	0.16	0.01	0	7.91	0	0.06	0.06	11.01	1.04558	12.07	3.41	0	0	5.44	0.36	2.37	0.21	46.45	90.18	1.21	1.21	5142.09	-	-	15506	1472.55	1
2005	(SK) Slovakia	(810) Slovakia	0.650184		331.8	20.73	39707.4	1.29	2367.62	19.44	37339.8	615.33	432.12	4.73	178.49	586.22	242.26	92.99	0	1.63	2.36	2.37	2.02	0	0.35	249.57	21.22	0	21.22	0.11	0.000178766	189.36	59.38	0	0	64.22	11.51	44.15	9.51	43.48	73.4	0.52	0.52	5677.84	-	-	430958	700.369	0.81
2005	(FI) Finland	(690) Pohjanmaa	0.641843		72.6	1.54	3234.82	1.39	2962.37	0.16	272.46	48.63	48.45	0.19	0	18.09	23.57	4.54	0.18	0.03	0	0.19	0	0	0.19	15.3	0.62	4.19	4.8	0	0	34.32	9.38	0	0	11.87	0.3	9.62	3.03	43.01	-	1.5	1.5	7808.43	-	-	65400	1344.85	0.74
2005	(FI) Finland	(680) Sisä-Suomi	0.645		61.2	1.52	3214.46	1.31	2848.91	0.21	365.55	39.19	38.75	0.44	0	13.88	11.93	2.73	0.15	0.1	0	0.44	0.44	0	0	19.23	0.82	3.89	4.71	0	0	25.34	9.74	0	0	12.61	0.2	2.72	0.03	33.52	-	1.21	1.21	8277.36	-	-	51750	1320.49	0.72
2005	(FI) Finland	(670) Etelä-Suomi	0.642533		57.9	1.37	2751.89	1.15	2366.11	0.22	385.78	53.3	53.1	0.2	0	16.24	31.39	6.35	0.05	0.22	0	0.2	0.17	0	0.03	8.22	0.52	5.54	6.06	0	0	24.95	4.15	0	0	6.32	0.36	9.74	4.19	39.78	-	1.5	1.5	8292.79	-	-	58949	1105.98	0.7
2005	(FI) Finland	(700) Pohjois-Suomi	0.645849		63.2	1.59	3302.99	1.37	2928.3	0.22	374.69	45.42	45.18	0.24	0	18.17	14.72	1.26	0	0.04	0	0.24	0.03	0	0.21	24	1	4	5	0	0	26.03	11.01	0	0	11.8	0.59	2.51	0.02	24.15	-	0.98	0.98	8520.18	-	-	53967	1188.18	0.67
2005	(SE) Sweden	(710) Slättbyggdslän	0.644827		114.9	1.4	2984.48	1.13	2479.38	0.27	505.11	88.59	77.05	0.07	11.47	42.47	35.62	9.41	0.25	0.62	0	0.07	0.03	0	0.04	32.69	0.87	7.35	8.23	0	0	54.68	10.57	0	0	22.07	0.52	20.45	0.69	65.19	-	1.05	1.05	7230.17	-	-	123554	1394.67	0.89
2005	(SE) Sweden	(730) Län i norra Sverige	0.649283		85	1.58	3502.56	1.42	3212.77	0.16	289.79	65.62	61.44	0	4.18	43.17	11.19	0.85	0	0	0	0	0	0	0	49.75	0.75	2.88	3.64	0	0	45.15	16.14	0	0	24.32	0.29	4.28	0.01	43.19	-	0.82	0.82	7143.99	-	-	84016	1280.34	0.73
2005	(SE) Sweden	(720) Skogs- och mellanbygdslän	0.650764		105.5	1.45	3207.04	1.22	2731.77	0.23	475.26	93.14	59.05	0	34.1	47.82	17.03	3.23	0	0.13	0	0	0	0	0	67.65	0.54	4.02	4.56	0	0	58.6	17.52	0	0	30.08	1.71	8.9	0.06	53.18	-	0.74	0.74	7474.47	-	-	111537	1197.52	0.84
2005	(UK) United Kingdom	(411) England - North Region	0.650732		159.3	1.97	4547.99	1.25	2960.34	0.72	1587.65	137.58	55.6	0.05	81.93	70.33	26.05	9.89	0.13	0.75	0	0.05	0.02	0	0.03	94.76	1.25	3.29	4.54	2.67	0.0194069	135.47	21.11	0	0	48.35	36.98	15.03	13.61	81.55	-	1.14	1.14	7001.89	-	-	161357	1172.82	0.94
2005	(UK) United Kingdom	(412) England - East Region	0.641425		224.9	2.79	6407.06	1.15	2800.79	1.64	3606.27	147.27	113.63	0.8	32.85	60.71	58.86	30.32	1.88	2.11	0.01	0.78	0.61	0	0.17	39.03	3.85	9.27	13.12	2.61	0.0177226	88.07	8.38	0	0	27.59	10.45	17.63	23.55	84.57	61.64	1.27	1.27	7521.7	-	-	250558	1701.35	0.96
2005	(UK) United Kingdom	(431) Scotland	0.655355		139.4	2.09	4964.08	1.47	3637.08	0.61	1327	318.36	80.86	0	237.5	139.72	36.11	6.21	0.32	0	0	0	0	0	0	267.61	1.66	4.16	5.83	4.38	0.013758	151.55	16.18	0	0	94.6	40.67	0.04	0.03	87.55	-	0.57	0.57	6652.09	-	-	140449	441.164	0.81
2005	(UK) United Kingdom	(421) Wales	0.653348		107.8	1.73	4116.83	1.47	3539.15	0.26	577.68	121.97	10.34	0	111.63	37.29	6.17	1.22	0	0.01	0	0	0	0	0	113.71	0	0.64	0.64	3.1	0.0254161	171.31	24.35	0	0	64.08	82.43	0.17	0.1	81.2	-	1.5	1.5	6636.53	-	-	109572	898.352	0.92
2005	(UK) United Kingdom	(441) Northern Ireland	0.649519		80.2	1.43	3789.27	1.3	3483.3	0.13	305.96	75.93	13.62	0.01	62.3	18.34	2.2	0.3	0	0	0	0.01	0.01	0	0	73.38	0	0.04	0.04	0.29	0.00381931	97.22	21.84	0	0	56.73	9.14	9.51	0.01	69.11	-	1.2	1.2	6579.38	-	-	78756	1037.22	0.96
2005	(UK) United Kingdom	(413) England - West Region	0.646996		159.4	2.35	5700.39	1.32	3442.24	1.03	2258.14	100.88	52.68	0.51	47.7	40.77	21.6	7.17	0.2	0.65	0	0.51	0.39	0	0.12	65.43	0.85	3.64	4.49	1.96	0.019429	122.49	28.98	0	0	51.28	22.58	5.14	13.83	74.11	-	1.58	1.58	7093.98	-	-	176453	1749.14	0.99
2006	(BE) Belgium	(341) Vlaanderen	0.646615		204	2.03	5289.1	1.58	4200.11	0.45	1088.98	29.72	19.7	0.73	9.29	21.79	7.13	4.32	0.02	1.56	0	0.73	0.64	0	0.1	15.42	0.04	0.25	0.29	0	0	111.7	14.9	0	0	25.26	0.03	59.34	12.06	81.5	106.71	2.72	2.72	6518	-	-	204246	6872.34	1.28
2006	(BE) Belgium	(343) Wallonie	0.666574		152	1.62	4590.35	1.49	4233.6	0.14	356.75	63.54	33.24	0.36	29.95	48.23	14.61	7.89	0.5	1.02	0	0.36	0.3	0	0.06	38.2	0	0.89	0.89	0	0	94.91	18.78	0	0	61.77	0.31	9.79	4.2	74.36	122.61	2.14	2.14	5524.78	-	-	127082	2000.03	1.15
2006	(CZ) Czechia	(745) Czechia	0.672963		225.4	7.82	16145.7	1.34	2974.41	6.48	13171.2	227.94	164.03	2.73	61.17	200.71	98.87	37	0	1.35	0.88	1.86	1.78	0	0.08	87.46	0.52	0	0.52	0.43	0.00188646	123.2	28.58	0	0	40.35	0.55	44.93	8.47	47.14	67.4	0.8	0.8	6212.97	-	-	248903	1091.97	0.88
2006	(DK) Denmark	(370) Denmark	0.668024		213.1	1.59	3067.38	0.91	1859.81	0.68	1207.58	82.03	77.08	0.28	4.67	22.5	46.43	10.81	0.93	0.38	0	0.28	0.21	0	0.06	18.5	0	5.62	5.63	0	0	129.35	16.96	0	0	17.11	0.48	89.05	5.39	68.61	-	2.13	2.13	8358.37	-	-	264303	3222.03	0.97
2006	(DE) Germany	(30) Niedersachsen	0.674194		201	1.86	4099.43	1.41	3109.53	0.45	989.9	69.07	50.78	0.4	17.89	43.29	26.58	10.92	0.89	0.54	0	0.4	0.24	0	0.15	27.5	0.14	2.99	3.13	4.51	0.0652961	110.02	20.14	0	0	29.15	0.16	51.4	8.77	75.27	73.81	1.95	1.95	7354.8	-	-	188014	2722.08	1.07
2006	(DE) Germany	(50) Nordrhein-Westfalen	0.670213		208.5	1.89	4177.6	1.38	3045.22	0.51	1132.38	49.93	37.74	0.06	12.12	30.17	20.77	6.31	0.18	1.13	0	0.06	0.03	0	0.02	19.69	0.08	1.89	1.97	2.73	0.0546765	98.53	13.46	0	0	20.09	0.1	63.4	1.18	78.17	84.31	1.99	1.99	7590.87	-	-	175978	3524.49	1.09
2006	(DE) Germany	(20) Hamburg	0.318079		195.8	2.44	5400.07	1.74	3849.98	0.7	1550.09	3.48	1.19	2.27	0.02	0.7	0	0	0	1.09	0	2.27	2.09	0	0.18	0.12	0	0	0	0	0	0.13	0	0	0	0.13	0	0	0	-	-	1.13	1.13	-	-	-	165429	47537.1	1.25
2006	(DE) Germany	(10) Schleswig-Holstein	0.664915		193.7	1.93	4273.42	1.4	3088.01	0.54	1185.41	77.99	56.66	0.21	21.12	40.56	27.52	11.27	0.36	0.13	0	0.21	0.05	0	0.17	35.92	0.66	2.28	2.94	1.12	0.0143608	105.1	29.74	0	0	39.82	0.96	33.83	0.51	82.03	66.23	2	2	7316.32	-	-	183791	2356.6	1.08
2006	(DE) Germany	(80) Baden-Württemberg	0.676612		116.8	1.99	4402.98	1.44	3174.22	0.56	1228.76	44.93	27.82	1.46	15.65	30.97	17.75	4.11	0.23	0.47	0.67	0.78	0.73	0	0.05	19.41	0.15	1.59	1.74	3.06	0.0681059	50.69	13.73	0	0	13.19	0.85	19.97	2.8	65.6	76.9	1.58	1.58	6035.16	-	-	128065	2850.32	1.08
2006	(DE) Germany	(90) Bayern	0.690226		95.8	1.59	3507.98	1.43	3159.44	0.16	348.55	42.52	27.46	0.14	14.92	24.16	15.32	4.65	0.12	0.18	0.09	0.05	0.04	0	0.01	20.67	0.1	1.47	1.56	5.65	0.132879	51.27	18.25	0	0	19	0.48	13.03	0.42	68.42	87.97	1.89	1.89	6275.52	-	-	100750	2369.47	1.06
2006	(DE) Germany	(100) Saarland	0.673316		121.6	1.8	3974.4	1.63	3607.94	0.17	366.46	103.89	53.39	0.01	50.49	78.96	32.76	5.92	0	0.03	0	0.01	0.01	0	0	59.09	0.13	5.94	6.07	0.56	0.00539032	71.94	24.96	0	0	40.7	0	5.79	0.18	56.7	30.97	1.14	1.14	6761.33	-	-	113419	1091.72	0.94
2006	(DE) Germany	(70) Rheinland-Pfalz	0.668897		355.2	2.29	5057.55	1.73	3814.15	0.56	1243.4	44.68	27.15	4.49	13.04	32.36	16.04	5.81	0.15	0.7	4.25	0.24	0.2	0	0.04	15.36	0.31	1.98	2.29	0.89	0.0199194	25.26	8.29	0	0	10.42	0.33	6.09	0.09	62.62	77.57	1.29	1.29	6891.17	-	-	133137	2979.79	1.18
2006	(DE) Germany	(60) Hessen	0.672056		123.8	1.77	3909.41	1.35	2984.84	0.42	924.57	63.76	42.21	0.1	21.45	46.36	26.46	8.16	1.22	0.75	0.03	0.07	0.05	0	0.03	25.47	0.11	2.71	2.82	1.63	0.0255646	54.79	14.99	0	0	18.03	0.15	20.56	0.93	71.79	83.06	1.42	1.42	6610.95	-	-	125840	1973.65	1.03
2006	(DE) Germany	(116) Thüringen	0.669503		754.8	9.97	22030.5	1.11	2459.97	8.86	19570.6	471.12	369.1	1.7	100.32	426	220.43	95.07	11.87	1.26	0	1.7	1.34	0	0.35	141.08	1.28	10.29	11.57	2.96	0.0062829	283.57	69.63	0	0	88.94	11.21	106.59	5.76	63.2	72.09	1.21	1.21	8101.98	-	-	791684	1680.43	0.83
2006	(DE) Germany	(115) Sachsen-Anhalt	0.669518		624.9	6.51	14396.2	1.27	2797.39	5.25	11598.8	442.51	388.11	1.58	52.82	386.34	224.4	104.34	16.79	0.3	0	1.58	0.51	0	1.07	85.74	2.92	23.23	26.15	3.73	0.00842919	192.29	54.28	0	0	47.01	0.3	89.34	0.99	62.16	68.42	1.21	1.21	7944.65	-	-	637784	1441.29	0.86
2006	(DE) Germany	(113) Mecklenburg-Vorpommern	0.667698		700.6	7.11	15704.7	1.12	2471.29	5.99	13233.4	503.72	405.28	0.4	98.04	382.39	217.57	118.06	5.63	0.22	0	0.4	0	0	0.4	142.01	2.99	22.47	25.46	3.16	0.00627333	281.24	70.72	0	0	86.02	3.51	115.71	4.89	72.02	61.6	1.19	1.19	8063.94	-	-	706788	1403.14	0.87
2006	(DE) Germany	(114) Sachsen	0.669037		524.2	7.33	16200.2	1.27	2797.4	6.06	13402.8	313.06	257.66	0.37	55.03	263.42	141.27	68.19	8.42	1.59	0.03	0.34	0.15	0	0.2	93.85	0.37	7.42	7.79	2.78	0.00888009	171.81	70.81	0	0	61.74	2.72	30.34	5.71	60.95	73.44	1.47	1.47	8125.05	-	-	514789	1644.38	0.84
2006	(DE) Germany	(112) Brandenburg	0.674182		1130.7	7.2	15918.1	1.16	2562.45	6.04	13355.6	445.79	359.43	1.42	84.94	383.59	177.03	80.93	11.62	2.58	0	1.42	0.43	0	0.99	145.84	1.9	36.09	37.99	7.37	0.0165324	236.6	55.99	0	0	78.62	9.01	80.33	12.31	46.15	42.14	1.06	1.06	7905.48	-	-	519029	1164.29	0.81
2006	(EE) Estonia	(755) Estonia	0.708427		45.8	2.56	5774.13	1.41	3229.57	1.15	2544.55	96.24	74.37	0.33	21.54	58.05	34.34	10.04	0	0.12	0	0.33	0.33	0	0	44.23	2.12	0	2.12	16.35	0.169888	30.01	10.88	0	0	9.07	1.48	7.56	0.93	25.72	-	0.5	0.5	6539.29	-	-	52165	542.03	0.98
2006	(IE) Ireland	(380) Ireland	0.679575		36.2	1.14	2441.81	1.06	2289.62	0.08	152.19	44.54	7.09	0	37.44	7.96	3.28	0.32	0	0	0	0	0	0	0	40.51	0	0.42	0.42	1.38	0.0309834	51.33	9.85	0	0	34.25	6.78	0.08	0.06	91.47	-	1.26	1.26	5387.68	-	-	37567	843.444	0.99
2006	(EL) Greece	(450) Makedonia-Thraki	0.634351		17.2	1.24	2888.65	1	2343.41	0.24	545.25	10.7	9.85	0.85	0	6.69	6.21	1.89	0	0.13	0.1	0.75	0.48	0.26	0	0.74	0.62	0.27	0.89	0.04	0.00373832	5.81	0.91	0	0	1.27	3.52	0.08	0.03	26.88	115.45	8.83	8.83	4675.93	-	-	21475	2007.01	1.17
2006	(EL) Greece	(460) Ipiros-Peloponissos-Nissi Ioniou	0.662864		15.3	1.3	2944.79	1.15	2610.26	0.15	334.53	5.82	1.73	3.39	0.71	1.15	0.69	0.07	0	0.1	0.36	3.02	0.52	2.5	0	1.25	0.29	0	0.29	0	0	6.36	0.09	0	0	0.47	3.69	0.06	2.03	30.12	100.26	2.43	2.43	4249.59	-	-	19470	3345.36	2.05
2006	(EL) Greece	(470) Thessalia	0.625989		16.6	1.2	2867.41	1.08	2588.22	0.12	279.2	9.67	8.68	0.95	0.04	4.57	3.93	3.57	0	0.1	0.08	0.87	0.38	0.48	0	0.66	0.08	0.36	0.45	0	0	5.69	0	0	0	0.83	4.86	0	0	30.4	130.18	10.12	10.12	-	-	-	20783	2149.22	1.2
2006	(EL) Greece	(480) Sterea Ellas-Nissi Egaeou-Kriti	0.6556		15.8	1.44	3353.01	1.27	2970.23	0.17	382.78	6.27	2.46	2.95	0.85	1.92	1.18	0.4	0	0.14	0.38	2.57	0.15	2.4	0.03	1.46	0.1	0.02	0.12	0	0	7.28	0	0	0	0.58	6.49	0.02	0.1	16.39	107.68	3.81	3.81	-	-	-	23284	3713.56	1.72
2006	(ES) Spain	(515) País Vasco	0.697301		33.8	1.4	3364.26	1.32	3168.33	0.08	195.92	23.69	6.67	1.42	15.6	15.07	5.09	0.81	0	0.04	1.31	0.12	0.12	0	0	15.65	0.68	0.01	0.69	3.26	0.137611	20.25	3.21	0	0	8.2	5.58	0.58	1.84	50.44	-	1.13	1.13	7666.34	-	-	43347	1829.76	1.32
2006	(ES) Spain	(520) Navarra	0.671472		72.3	1.34	2676.25	1.13	2276.2	0.21	400.06	48.71	38.33	2.73	7.64	22.63	26.74	2.37	0	0.94	2.29	0.45	0.17	0.28	0	8.58	6.4	0.84	7.24	0.17	0.00349004	39.4	1.89	0	0	7.19	7.48	22.66	0	45.83	90.15	1.88	1.88	8536.19	-	-	73601	1511	1.16
2006	(ES) Spain	(505) Asturias	0.694572		33.1	1.41	3155.24	1.36	3074.23	0.04	81	14.45	2.1	0.02	12.33	5.67	0.16	0	0	0	0	0.02	0.02	0	0	14.28	0	0	0	1.7	0.117647	30.99	9.9	0	0	20.12	0.98	0	0	-	45.19	2.17	2.17	6270.59	-	-	37684	2607.89	1.39
2006	(ES) Spain	(510) Cantabria	0.677223		48.8	1.29	2649.05	1.27	2610	0.02	39.05	31.43	0.68	0	30.76	25.6	0.11	0	0	0	0	0	0	0	0	31.32	0	0	0	0.11	0.00349984	44.08	15.64	0	0	27.44	0.38	0	0	-	84.22	1.39	1.39	6448.15	-	-	48848	1554.18	1.29
2006	(ES) Spain	(525) La Rioja	0.654839		67.6	1.25	2543.09	0.91	1852.16	0.35	690.93	16.69	9.52	6.96	0.22	2.01	7.66	0.82	0	0.59	6.22	0.73	0.71	0.02	0	0.33	0.3	0.04	0.34	0	0	8.69	0.18	0	0	0.87	0	7.6	0	35.58	106.49	3.29	3.29	8384.76	-	-	48167	2885.98	1.85
2006	(ES) Spain	(500) Galicia	0.676519		55.6	1.43	2914.6	1.39	2830.05	0.04	84.55	14.77	5.04	0.14	9.6	3.17	0.14	0.08	0	0.05	0.14	0	0	0	0	14.23	0.13	0.01	0.14	0.34	0.0230196	37.19	12.67	0	0	10.94	0.02	11.47	1.93	48.52	89.66	1.68	1.68	5922.92	-	-	56308	3812.32	1.87
2006	(ES) Spain	(545) Castilla y León	0.676093		43.9	0.94	2415.63	0.85	2150.7	0.1	264.93	59.33	50.12	0.48	8.73	32.73	33.93	5.21	0	0.05	0.48	0	0	0	0	12.04	5.06	2.16	7.22	0.06	0.00101129	16.35	1.25	0	0	5.96	6.14	2.73	0.02	29.88	99.18	1.05	1.05	6484.64	-	-	47233	796.107	1.45
2006	(ES) Spain	(550) Madrid	0.678937		49.4	1.92	3798.01	1.79	3493.02	0.13	304.99	63.43	28.51	5.74	29.17	21.22	22.32	0.06	0	0.53	1.87	3.87	0	3.87	0	29.91	1.92	2.94	4.86	0	0	29.96	2.38	0	0	19.42	4.8	3.28	0	20.59	145.58	0.7	0.7	7264.63	-	-	69619	1097.57	2.56
2006	(ES) Spain	(540) Islas Baleares	0.676185		50.7	1.18	2336.07	1.02	2024.5	0.16	311.57	34.11	21.78	6.51	5.81	21.49	11.49	0.83	0	0.44	0.02	6.49	6.16	0.33	0	8.93	4.08	1.82	5.89	0.05	0.00146585	20.4	2.79	0	0	1.58	9.79	6.19	0.06	25.04	75.53	1.23	1.23	4834.97	-	-	37508	1099.62	1.98
2006	(ES) Spain	(535) Cataluña	0.708454		99.2	1.37	2858.59	1.04	2149.8	0.33	708.79	31.77	19.74	7.6	4.43	12.41	13.67	0.87	0	0.1	1.22	6.37	3.19	3.12	0.06	7.27	0.7	1.47	2.17	6.74	0.21215	74.98	2.19	0	0	5.81	2.04	58.46	6.31	37.93	100.95	1.83	1.83	8675.84	-	-	66506	2093.36	1.15
2006	(ES) Spain	(530) Aragón	0.675075		69.4	1.25	2395.8	1.01	1963.18	0.24	432.62	56.01	42.22	5.66	8.13	23.56	22.88	0.54	0	0.13	1.08	4.58	3.48	1.1	0	11.33	2.76	12.71	15.47	0	0	43.81	0.33	0	0	3.71	8.45	27.92	3.32	30.54	107.99	1.39	1.39	7505.23	-	-	49920	891.269	1.23
2006	(ES) Spain	(570) Extremadura	0.679427		45.8	1.4	3106.01	1.26	2720.29	0.14	385.72	73.56	22.77	5.43	45.35	18.91	16.36	0.75	0	0.45	0.91	4.51	0.52	4	0	46.17	0.41	3.98	4.39	0.07	0.000951604	27.86	0.26	0	0	13.2	10.34	2.57	1.49	22.69	139.46	0.48	0.48	4362.44	-	-	46563	632.993	2.02
2006	(ES) Spain	(575) Andalucía	0.672923		45.9	1.58	2958.96	1.07	1936	0.51	1022.96	26.88	9.98	11.13	5.77	6.17	5.03	2.36	0	0.4	0.17	10.96	2.94	8.02	0	5.86	1.01	1.04	2.04	0.01	0.000372024	7	0.43	0	0	1.28	2.67	1.04	1.57	31.19	101.21	0.64	0.64	6916.35	-	-	38518	1432.96	1.72
2006	(ES) Spain	(560) Comunidad Valenciana	0.662819		26.5	1.17	2258.64	0.95	1845.97	0.22	412.66	8.14	0.99	6.8	0.35	0.43	0.54	0.01	0	0.18	1.46	5.34	5.05	0.29	0	0.37	0.25	0	0.25	0	0	6.16	0	0	0	0.37	0.57	3.75	1.48	-	-	1.08	1.08	-	-	-	31638	3886.73	2.07
2006	(ES) Spain	(565) Murcia	0.665854		81	1.56	3044.24	0.92	1801.99	0.63	1242.25	23.85	7.29	15.21	1.36	2.74	2.76	0.05	0	1.77	2.79	12.42	11.8	0.62	0	1.48	2.56	0.02	2.59	0	0	17.34	0.02	0	0	0.12	3.46	13.75	0	22.38	-	0.9	0.9	157.89	-	-	59416	2491.24	1.72
2006	(ES) Spain	(555) Castilla-La Mancha	0.673721		41	1.4	2861.69	1.17	2383.64	0.23	478.05	51.73	41.03	10.51	0.19	13.48	24.91	6.11	0	0.31	6.81	3.7	0.54	3.15	0	0.38	4.82	4.34	9.16	1.23	0.0237773	14.59	0.06	0	0	0.44	4.59	1.69	7.79	20.3	136.15	3.53	3.53	4370.88	-	-	36607	707.655	1.95
2006	(ES) Spain	(580) Canarias	0.385177		62.7	2.5	5049.16	1.75	3503.5	0.75	1545.66	2.69	0.98	1.49	0.22	0.53	0	0.03	0	0.92	0.45	1.04	1.04	0	0	0.23	0.01	0	0.01	0	0	11.63	0.74	0	0	0.34	3.63	0.64	6.27	-	143.32	22.7	22.7	4231.25	-	-	64404	23942	1.86
2006	(FR) France	(133) Haute-Normandie	0.663851		147.7	1.87	3003.42	1.39	2227.48	0.48	775.94	111.33	88.39	0.42	22.52	102.79	48.03	23.78	0.83	0.11	0	0.42	0.41	0	0.01	34.04	0	4.07	4.07	0	0	69.53	21.72	0	0	42.37	0.23	2.53	2.29	77.59	67.91	1.92	1.92	6292.5	-	-	167334	1503.05	0.98
2006	(FR) France	(135) Basse-Normandie	0.66964		125.6	1.73	2770.07	1.48	2363.34	0.25	406.73	83.32	46.95	0.21	36.17	73.64	19.84	5.67	0.46	0.48	0	0.21	0.2	0	0	54.46	0	2.61	2.61	0.01	0.000120019	98.63	34.29	0	0	49.55	1.28	9.53	3.37	71.81	82.28	1.57	1.57	5885.16	-	-	134045	1608.8	1
2006	(FR) France	(134) Centre	0.666351		131	1.75	2818.57	1.28	2046.26	0.47	772.31	117.47	106.95	1.6	8.91	103.47	60.87	24.53	2.37	0.67	1.33	0.27	0.27	0	0	20.76	0.04	8.96	9	0.13	0.00110667	37.47	3.59	0	0	18.95	1.9	4.6	8.38	66.79	90.97	1.19	1.19	7087.58	-	-	134690	1146.59	0.98
2006	(FR) France	(132) Picardie	0.659111		192.6	1.83	2943.39	1.44	2296.49	0.39	646.9	125.06	114.14	0.2	10.73	117.82	66.74	33.35	1.39	1.98	0.19	0.01	0	0	0.01	17.32	0	5.09	5.09	0	0	44.39	14.07	0	0	23.01	0.35	2.28	4.58	79.94	86.29	2.25	2.25	6794.32	-	-	187066	1495.81	1
2006	(FR) France	(131) Champagne-Ardenne	0.663813		185.2	2.27	3654.17	1.37	2187.27	0.9	1466.9	91.47	74.92	1.53	15.02	82.99	42.68	20.91	5.36	0.12	1.53	0	0	0	0	22.48	0	3.75	3.75	0	0	28.3	7.73	0	0	18.45	0.25	0.12	1.7	74.62	70.65	1.44	1.44	6027.36	-	-	216885	2371.11	1.29
2006	(FR) France	(121) Île-de-France	0.662901		154.7	2.25	3680.88	1.3	2082.36	0.95	1598.51	133.03	130.6	0.6	1.84	120.64	79.77	38.92	4.54	0.48	0.01	0.58	0.12	0	0.46	2.74	0.03	10.22	10.24	0.01	7.5171e-05	6.13	0.38	0	0	2.94	0.49	0	2.23	72.59	89.25	1.71	1.71	7007.34	-	-	180717	1358.47	0.97
2006	(FR) France	(162) Pays de la Loire	0.667988		164.7	2.2	3581.24	1.68	2684.03	0.53	897.21	79.64	64.97	1.72	12.95	71.51	23.06	4.76	0.31	0.42	1.32	0.41	0.39	0	0.01	46.31	0.05	3.32	3.36	0.01	0.000125565	133.94	20.17	0	0	50.72	1.16	10.99	50.63	66.24	88.41	1.56	1.56	6830.11	-	-	173088	2173.38	1.03
2006	(FR) France	(163) Bretagne	0.667317		186.9	1.99	3186.39	1.6	2561.56	0.39	624.84	57.53	55.92	0.03	1.58	47.69	18.7	2.18	0.15	1.89	0	0.03	0.02	0	0.01	32.33	0	2.4	2.41	0.15	0.00260734	161.72	27.9	0	0	25.77	0.27	81.02	26.55	66.94	76.99	1.66	1.66	6956.28	-	-	192804	3351.36	1.1
2006	(FR) France	(164) Poitou-Charentes	0.668246		143.9	1.66	2685.6	1.38	2200.62	0.29	484.98	94.42	81.08	4.4	8.93	76.61	37.73	16.45	1.62	0.07	4.27	0.13	0.07	0	0.06	28.75	0.43	6.5	6.92	0.16	0.00169456	60.77	6.14	0	0	24.44	8.41	7.09	14.49	59.75	90.18	1.38	1.38	7130.24	-	-	127221	1347.39	1.07
2006	(FR) France	(153) Franche-Comté	0.673519		108.5	1.63	2615.3	1.47	2350.73	0.16	264.57	104.15	46.37	0.2	57.58	92.12	23.14	6.84	0.41	0.05	0.19	0.01	0.01	0	0	71.89	0	2.02	2.02	0	0	76.02	31.6	0	0	38.23	1.64	2.7	1.33	65.58	73.55	1	1	6020.36	-	-	119525	1147.62	0.98
2006	(FR) France	(141) Nord-Pas-de-Calais	0.659678		173.4	1.92	3085.16	1.52	2425.06	0.4	660.1	76.82	63.07	0.04	13.71	70.8	32.86	13.53	0.03	3.55	0	0.04	0.04	0	0	21.9	0	3.57	3.57	0	0	60.97	20.42	0	0	29.56	0.19	7.13	3.43	81.48	95.07	2.33	2.33	6662.94	-	-	162608	2116.74	1.06
2006	(FR) France	(151) Lorraine	0.670727		134.5	1.9	3047.24	1.68	2690.86	0.21	356.38	146.56	86.14	0.11	60.31	133.33	52.12	19.1	4.38	0.01	0	0.11	0.11	0	0	71.45	0	3.78	3.78	0	0	98.04	25.85	0	0	65.92	3.43	2.07	0.52	67.1	65.3	1.34	1.34	6483.77	-	-	147026	1003.18	0.94
2006	(FR) France	(136) Bourgogne	0.670191		145.2	1.93	3100.58	1.43	2282.69	0.5	817.89	114.3	66.22	2.1	45.98	102.03	38.22	14.73	2.6	0.13	2.03	0.06	0.06	0	0	55.17	0.06	3.88	3.93	0	0	71.58	3.92	0	0	58.92	2.77	1.52	4.3	63.27	72.62	1.2	1.2	6938.55	-	-	134583	1177.45	0.95
2006	(FR) France	(152) Alsace	0.66316		144.5	2.19	3519.32	1.41	2249.72	0.78	1269.61	46.94	36.86	2.61	7.47	42.15	26.72	3.23	0	0.23	2.48	0.13	0.13	0	0	10.69	0	3.45	3.45	0	0	27.63	7.75	0	0	9.25	0.15	8.17	2.24	69.87	98.24	1.66	1.66	6782.62	-	-	146569	3122.48	1.11
2006	(FR) France	(192) Rhône-Alpes	0.67302		99.8	2.17	3504.33	1.5	2400.25	0.67	1104.08	64.3	29.86	4.49	29.95	53.55	14.05	2.41	0.47	0.21	2.46	2.03	1.93	0.03	0.08	41.22	0.11	1.82	1.93	0.37	0.00575428	51.37	13.3	0	0	20.48	3.45	4.65	9.12	61.87	99.9	0.93	0.93	6075.74	-	-	118840	1848.21	1.06
2006	(FR) France	(201) Languedoc-Roussillon	0.669278		95.1	2.07	3384.46	1.25	1993.68	0.82	1390.79	45.67	14.82	16.38	14.47	33.23	6.84	1.97	0.17	0.34	15.3	1.08	0.99	0.06	0.03	17.69	1.51	0.92	2.43	0	0	10.3	1.03	0	0	5.96	2.02	0.24	1.03	21.4	71.54	0.51	0.51	4771.5	-	-	84895	1858.88	0.94
2006	(FR) France	(193) Auvergne	0.675164		78.8	1.58	2537.65	1.46	2342.35	0.12	195.3	94.01	39.56	0.05	54.4	75.24	14.88	2.64	0.15	0.02	0.04	0.01	0.01	0	0	75.16	0	1.26	1.26	0.13	0.00138283	91.13	16.86	0	0	57.15	6.09	8.89	1.82	57.86	95.18	1.07	1.07	5456.71	-	-	86685	922.083	0.84
2006	(FR) France	(183) Midi-Pyrénées	0.67836		88.1	1.8	2882.46	1.48	2371.2	0.31	511.26	77.82	60.24	2.37	15.21	62.04	24.24	9.05	0.1	0.25	1.67	0.7	0.68	0	0.03	37.77	0.03	4.09	4.12	3.34	0.0429196	53.21	5.75	0	0	24.88	11.62	7.99	2.92	54.03	87.95	1.14	1.14	6020.6	-	-	97773	1256.4	0.92
2006	(FR) France	(184) Limousin	0.67604		70.9	1.58	2534.22	1.4	2235.62	0.18	298.6	92.59	51.75	0.29	40.55	62.81	9.68	0.4	0.02	0	0	0.29	0.29	0	0	81.92	0.01	0.28	0.29	0.59	0.00637218	101.47	3.29	0	0	83.06	10.64	3.42	0.91	50.22	76.63	1.18	1.18	6007.24	-	-	78757	850.599	0.89
2006	(FR) France	(182) Aquitaine	0.666503		147.7	2.38	3871.89	1.46	2328.03	0.92	1543.87	49.25	34.52	6.61	8.11	38.8	16.48	2.96	0.07	1.26	5.72	0.9	0.9	0	0	18.74	0.04	3.14	3.18	0.79	0.0160406	42.59	5.21	0	0	16.67	3.33	5.79	11.4	61.46	89.24	1.41	1.41	6279.62	-	-	137176	2785.3	1.02
2006	(FR) France	(203) Provence-Alpes-Côte d'Azur	0.664928		151.3	3.11	5038.13	1.4	2240.91	1.71	2797.22	39.45	17.27	10.27	11.9	32.63	7.88	3.01	0.04	1.04	8.21	2.06	1.83	0.2	0.04	15.64	0.68	0.92	1.6	0.09	0.00228137	10.9	0.56	0	0	1.77	8.17	0.39	0	42.92	82.17	0.77	0.77	5088.98	-	-	137044	3473.87	1.12
2006	(FR) France	(204) Corse	0.676667		90.6	2.14	3493.68	1.14	1824.45	1	1669.23	72.6	7.24	8.12	57.24	54	0.04	0	0	0.25	4.03	4.09	3.48	0.61	0	63.49	0.66	0	0.67	0.13	0.00179063	38.57	0	0	0	24.36	10.06	3.5	0.62	-	142.25	0.56	0.56	-	-	-	101056	1391.96	1.05
2006	(IT) Italy	(221) Valle d'Aosta	0.724508		24.5	2.01	4681.81	1.65	3974.44	0.36	707.37	46.79	43.68	0.31	2.81	43.1	0	0.01	0	0.02	0.11	0.2	0.19	0	0.01	46.42	0.04	0	0.04	11.35	0.242573	25.11	14.71	0	0	10.02	0.35	0.01	0.01	-	-	0.54	0.54	2922.28	-	-	52766	1127.72	1.15
2006	(IT) Italy	(222) Piemonte	0.666194		66.7	1.41	3367.9	1.31	3151.16	0.09	216.74	20.14	16.89	1.96	1.29	11.27	10.09	0.58	0	0.17	0.96	1	0.82	0	0.18	6.51	0.32	0.48	0.8	0.48	0.0238332	23.11	4.47	0	0	9.69	0.11	7.91	0.83	58.99	105.01	2.49	2.49	6097.22	-	-	63187	3137.39	1.41
2006	(IT) Italy	(241) Trentino	0.662866		61.3	1.34	2908.74	1.03	2317.4	0.31	591.34	8	2.24	2.21	3.56	5.7	0.09	0.03	0	0.05	0.89	1.31	1.28	0	0.03	5.59	0.02	0	0.02	0.43	0.05375	6.58	3.85	0	0	1.84	0.17	0	0.7	-	52.52	1.11	1.11	6385.68	-	-	58805	7350.62	1.53
2006	(IT) Italy	(243) Veneto	0.66281		62.7	1.44	3163.96	1.19	2665.76	0.25	498.19	11.81	9.92	1.69	0.19	4.38	4.93	1.72	0	0.25	1.15	0.54	0.38	0.02	0.14	2.78	0.04	0.36	0.4	1.16	0.0982218	19.82	2.73	0	0	7.66	0.01	2.22	7.04	65.81	98.12	4.27	4.27	6427.14	-	-	64877	5493.4	1.41
2006	(IT) Italy	(242) Alto Adige	0.910927		50.6	1.85	4194.76	1.36	3105.14	0.49	1089.62	9.03	0.87	1.56	6.6	1.99	0.01	0.07	0	0.12	0.31	1.25	1.25	0	0.01	7.27	0	0	0	11.51	1.27464	10.76	6.21	0	0	4.17	0.35	0.03	0	39.29	-	1.5	1.5	6059.84	-	-	75892	8404.43	1.37
2006	(IT) Italy	(230) Lombardia	0.660765		172.1	1.72	4040.22	1.4	3309.97	0.33	730.25	26.76	24.62	1.1	1.04	16.43	13.24	1.03	0	0.44	0.54	0.56	0.18	0.01	0.36	9.35	0.1	1.41	1.51	0.71	0.0265321	69.85	15.53	0	0	16.19	0.27	32.66	5.06	59.17	115.83	3.85	3.85	7880.39	-	-	148692	5556.5	1.55
2006	(IT) Italy	(260) Emilia-Romagna	0.693622		96.1	1.66	3673.03	1.19	2817.75	0.48	855.28	24.28	21.16	2.7	0.42	11.14	8.42	2.25	0	0.68	1.22	1.48	1.32	0.04	0.13	9.23	0	0.79	0.79	4.48	0.184514	26.45	6.63	0	0	4.96	0.2	7.26	7.24	64.74	91.29	2.13	2.13	7429.68	-	-	75350	3103.38	1.15
2006	(IT) Italy	(270) Toscana	0.735055		42.3	1.57	3447.2	1.16	2615.24	0.41	831.97	23.88	19.37	3.65	0.86	7.01	7.96	1.81	0	0.24	1.38	2.27	0.14	1.94	0.19	7.41	1.51	1.29	2.8	7.8	0.326633	8.02	0.61	0	0	2.02	2.18	1.14	1.89	35.9	72.13	0.99	0.99	5975.43	-	-	62609	2621.82	1.38
2006	(IT) Italy	(244) Friuli-Venezia Giulia	0.66584		58.1	1.35	3211.67	1.2	2902.44	0.15	309.23	15.67	13.12	1.98	0.57	7.5	7.53	2.01	0	0.09	1.36	0.62	0.19	0.01	0.43	3.27	0.12	0.56	0.69	0.77	0.0491385	13.84	4.66	0	0	3.02	0.04	2.68	3.37	59.59	101.41	2.82	2.82	6317.58	-	-	63996	4083.98	1.46
2006	(IT) Italy	(250) Liguria	0.668895		27.6	1.37	3262.14	1.31	3137	0.06	125.14	4.28	3	0.94	0.34	1.13	0.51	0.03	0	0.31	0.12	0.82	0.05	0.76	0.01	2.43	0.07	0	0.07	0.27	0.0630841	1.57	0.2	0	0	1.16	0.13	0	0.07	32.92	56.4	0.66	0.66	2600.35	-	-	27428	6408.41	2.13
2006	(IT) Italy	(282) Umbria	0.727629		38	1.27	2832.1	1.05	2377.76	0.23	454.34	21.07	17.41	2.64	1.03	9.21	6.94	3.23	0.01	0.1	0.81	1.82	0.07	1.6	0.16	6.78	0.39	0.76	1.15	6.12	0.29046	11.24	0.74	0	0	2.71	1.48	3.64	2.61	46.77	82.14	1.02	1.02	5815.95	-	-	37224	1766.68	1.27
2006	(IT) Italy	(291) Lazio	0.679887		36.2	1.39	3171.9	1.25	2876.62	0.14	295.27	12.67	9.78	2.21	0.69	4.76	3.08	0.34	0	0.35	0.63	1.58	0.56	1.01	0.01	6.37	0.22	0.07	0.3	0.77	0.0607735	8.43	2.24	0	0	3.13	1.54	1.08	0.26	51.7	83.07	1.43	1.43	4967.4	-	-	40038	3160.06	1.9
2006	(IT) Italy	(281) Marche	0.677847		31.9	1.18	2661.75	1.1	2500.6	0.08	161.16	19.78	18.02	1.53	0.23	10.62	7.3	3.1	0.01	0.4	0.98	0.54	0.15	0.27	0.12	6.33	0.44	0.44	0.89	0.78	0.0394338	5.96	0.57	0	0	1.93	1.12	1.2	1.05	42.09	60.39	0.96	0.96	5257.01	-	-	32507	1643.43	1.18
2006	(IT) Italy	(302) Campania	0.659436		28.6	1.51	3383.9	1.2	2711.23	0.32	672.67	6.81	4.79	1.85	0.17	2.35	1.85	0.44	0	0.3	0.3	1.55	0.8	0.73	0.02	2.32	0.02	0.01	0.03	0.27	0.0396476	7	3.12	0	0	2.65	0.38	0.11	0.7	40.73	81.02	3.27	3.27	2998.78	-	-	38129	5598.97	1.87
2006	(IT) Italy	(303) Calabria	0.672845		20.1	1.04	2302.42	0.83	1819.7	0.21	482.72	8.81	5.49	2.95	0.38	2.39	3.05	0.24	0	0.16	0.09	2.86	0.6	2.23	0.03	2.3	0.1	0.01	0.11	0.14	0.015891	2.11	0.33	0	0	1.05	0.64	0.03	0.05	29.99	35.87	1.18	1.18	2823.73	-	-	21393	2428.26	1.91
2006	(IT) Italy	(301) Molise	0.678709		38.1	1.03	2303.85	0.96	2176.05	0.07	127.8	17.94	16.3	1.4	0.23	7.65	7.36	1.86	0	0.18	0.48	0.92	0.07	0.82	0.03	6.09	0.65	0.24	0.89	0.56	0.0312152	11.78	2.76	0	0	2.14	0.94	0.58	5.32	36.18	61.34	1.18	1.18	4426.76	-	-	25271	1408.64	1.57
2006	(IT) Italy	(292) Abruzzo	0.675397		25.3	1.3	2880.05	1.15	2572.9	0.15	307.15	16.01	13.3	2.13	0.59	9.72	2.76	0.47	0	0.3	0.98	1.14	0.08	1.01	0.05	9.69	0.4	0.13	0.53	0.16	0.00999375	5.16	1.16	0	0	1.81	1.44	0.45	0.11	42.25	77.5	0.49	0.49	5054.6	-	-	36985	2310.12	1.78
2006	(IT) Italy	(320) Sicilia	0.681504		26	0.99	2241.88	0.83	1882.57	0.16	359.31	12.88	8.4	3.31	1.17	2.61	2.74	0.18	0	0.19	1.17	2.14	0.99	1.12	0.04	4.95	1.11	0.38	1.49	0.83	0.064441	4.1	0.6	0	0	2.43	0.7	0.09	0.26	-	95.13	1.08	1.08	4599.87	-	-	28251	2193.4	1.79
2006	(IT) Italy	(312) Basilicata	0.683797		28.6	1.27	2917.62	1	2335.39	0.27	582.23	31.61	26.54	2.32	2.75	10.56	8.77	0.76	0	0.22	0.27	2.05	1.03	0.94	0.08	14.18	1.16	3.66	4.81	1.31	0.0414426	9.45	2.02	0	0	3.59	3.57	0.22	0	25.36	78.5	0.76	0.76	5235.84	-	-	36964	1169.38	1.8
2006	(IT) Italy	(330) Sardegna	0.687642		53.7	1.35	3172.46	1.16	2765.03	0.19	407.43	44.6	32.97	1.35	10.28	14.82	5.96	0.34	0	0.56	0.5	0.85	0.23	0.58	0.04	34.82	1.42	0.14	1.56	2.55	0.0571749	24.14	2.1	0	0	6.74	12.89	1.28	0.98	-	60.61	0.65	0.65	7432.07	-	-	49375	1107.06	1.44
2006	(IT) Italy	(311) Puglia	0.675751		21.9	0.87	1989.08	0.66	1476.65	0.21	512.44	11.36	6.55	3.94	0.87	1.53	4.5	0.34	0	0.3	1.07	2.86	0.3	2.55	0.01	1.67	0.33	0.15	0.47	0.43	0.0378521	1.72	0.65	0	0	0.63	0.33	0.01	0.02	19.41	-	1.06	1.06	5943.18	-	-	20539	1808.01	1.23
2006	(CY) Cyprus	(740) Cyprus	0.661608		48.6	1.31	2945.09	0.98	2192.6	0.34	752.49	8.88	7.43	1.45	0	5.42	2.78	0.26	0	0.3	0.34	1.11	0.67	0.44	0	3.16	0	0.92	0.92	0	0	14.22	1.44	0	0	1.52	3.96	5.61	1.68	-	212.77	2.31	2.31	6556.8	-	-	31589	3557.32	1.11
2006	(LV) Latvia	(770) Latvia	0.710099		24.8	2.51	5119.71	1.58	3325.57	0.93	1794.14	58.39	41.11	0.57	16.71	22.57	19.11	4.62	0	0.37	0	0.57	0.54	0	0.03	27.32	4.94	0	4.94	10.48	0.179483	21.09	6.37	0	0	5.85	0.25	5.06	3.4	30.27	-	0.46	0.46	4773.19	-	-	34475	590.426	0.98
2006	(LT) Lithuania	(775) Lithuania	0.681463		13.4	1.78	3844.86	1.53	3341.64	0.25	503.22	28.87	23.47	0.25	5.15	14.31	12.04	2.87	0	0.07	0	0.25	0.25	0	0	12.07	1.49	0	1.49	0.73	0.0252858	11.39	4.64	0	0	3.38	0.11	2.27	0.89	26.82	-	0.64	0.64	4757.82	-	-	14745	510.738	1.08
2006	(LU) Luxembourg	(350) Luxembourg	0.680818		137.1	1.59	3517.55	1.38	3057.69	0.21	459.87	74.86	38.28	0.78	35.8	36.74	16.66	4.38	0.38	0	0.77	0.01	0.01	0	0	51.64	0.7	0.7	1.4	4.32	0.0577077	89.78	23.82	0	0	51.66	0.12	12.72	1.02	59.76	69.25	1.46	1.46	6829.4	-	-	167251	2234.18	0.95
2006	(HU) Hungary	(763) Dél-Dunántúl	0.676532		64.5	2.33	5124.93	0.79	1744.64	1.54	3380.29	58.43	53.89	1.09	3.44	42.97	40.84	9.24	0.05	0.44	0.42	0.68	0.61	0	0.06	6.37	0	0.34	0.34	2.59	0.0443265	31.46	3.86	0	0	4.71	0.43	18.63	3.58	48.56	82.46	1.41	1.41	6514.45	-	-	76012	1300.91	0.9
2006	(HU) Hungary	(764) Észak-Magyarország	0.679284		34	1.62	3569.97	0.56	1239.69	1.06	2330.27	56.02	43.98	2.4	9.64	38.84	25.48	12.86	0.02	0.52	1	1.4	1.38	0	0.02	13.35	0	1.4	1.4	1.6	0.0285612	13.15	3.38	0	0	2.87	1.99	4.09	0.74	37.37	51.38	0.72	0.72	6437.37	-	-	37967	677.74	0.9
2006	(HU) Hungary	(762) Nyugat-Dunántúl	0.679353		44.9	1.93	4241.75	1.05	2310.59	0.88	1931.15	52.18	43.88	1	7.3	35.42	30.8	8.18	0.2	0.09	0.21	0.78	0.34	0	0.44	10.59	0	0.25	0.25	1.79	0.0343043	19.67	3.21	0	0	5.06	0.47	5.67	5.11	42.32	66.11	0.91	0.91	6012.81	-	-	46608	893.216	0.93
2006	(HU) Hungary	(761) Közép-Dunántúl	0.673505		53.3	2.1	4628.2	0.86	1893.74	1.24	2734.47	63.01	51.44	1.54	10.04	45.77	34.89	11.19	0	0.62	0.37	1.17	1.17	0	0	14.21	0	0.57	0.57	0.16	0.00253928	25.06	2.16	0	0	4.37	2.85	5.68	9.76	46.88	75.64	0.73	0.73	5673.69	-	-	61490	975.877	0.94
2006	(HU) Hungary	(760) Közép-Magyarország	0.676877		44.7	1.73	3809.45	0.75	1655.57	0.98	2153.89	48.19	42.63	2.46	3.1	29.11	23.81	10.44	0.02	1.34	0.17	2.29	2.07	0	0.22	7.33	0	2.81	2.81	1.14	0.0236564	20.02	2.05	0	0	2.89	1.41	4.62	8.93	38.75	67.24	1.01	1.01	6358.95	-	-	45257	939.137	1
2006	(HU) Hungary	(766) Dél-Alföld	0.676042		32.9	1.66	3642.85	0.88	1928.9	0.78	1713.96	38.14	30.68	1.26	6.21	22.56	19.6	6.04	0	0.94	0.78	0.48	0.47	0	0.01	8.77	0	1.51	1.51	0.47	0.012323	14	2.03	0	0	1.85	1.94	5.42	2.67	38.6	72.23	0.78	0.78	5167.4	-	-	37396	980.493	1.03
2006	(HU) Hungary	(765) Észak-Alföld	0.679228		30.9	1.23	2707.71	0.53	1164.17	0.7	1543.54	40.39	32.68	1.8	5.91	21.44	20.15	6.82	0	1.19	0.01	1.79	1.79	0	0	8.39	0	2.04	2.04	1.54	0.0381282	13.02	2.33	0	0	2.22	2.79	2.98	2.51	32.29	62.02	0.97	0.97	5951.6	-	-	33323	825.031	0.92
2006	(MT) Malta	(780) Malta	0.574846		33	1.5	3758.65	1.29	3298.53	0.2	460.12	2.8	2.22	0.58	0	2.36	0	0.28	0	0.78	0.32	0.26	0.22	0.04	0	0.99	0.17	0	0.17	0	0	20.44	3.05	0	0	3.44	0.56	8.1	5.1	-	-	11.21	11.21	5615.19	-	-	36175	12919.6	1.24
2006	(NL) Netherlands	(360) The Netherlands	0.637347		302.7	2.5	5490.27	1.44	3359.94	1.06	2130.33	31.8	14.55	0.51	16.74	13.05	3.01	4.15	0.04	1.89	0	0.5	0.3	0	0.2	20.59	0.65	0	0.65	0	0	107.08	25.04	0	0	20.3	2.54	39.49	19.08	83.1	75.92	2.37	2.37	7721.71	-	-	314052	9875.85	1.13
2006	(AT) Austria	(660) Austria	0.758569		48.3	1.48	3343.45	1.39	3165.87	0.08	177.58	30.64	15.85	0.67	14.13	8.67	8.81	2.96	0.16	0.1	0.5	0.16	0.15	0	0.01	17.04	0.13	0.9	1.03	12.99	0.423956	24.24	5.74	0	0	8.24	1.06	7.7	1.3	47	101.39	0.92	0.92	6083.31	-	-	54101	1765.7	1.09
2006	(PL) Poland	(785) Pomorze i Mazury	0.685744		29.5	1.9	4181.04	1.53	3362.62	0.37	818.42	35.68	30.21	0.14	5.33	13.8	21.9	5.28	0	0.41	0	0.14	0.14	0	0.01	7.2	0.03	0.7	0.73	2.96	0.0829596	18.27	4.03	0	0	3.06	0.1	9.16	1.74	45.89	47.01	1.15	1.15	4638.66	-	-	33052	926.345	1.14
2006	(PL) Poland	(790) Wielkopolska and Slask	0.670546		27.3	1.83	4023.1	1.47	3239.99	0.36	783.12	22.4	20.12	0.15	2.14	6.42	14.45	3.84	0	0.45	0	0.15	0.14	0	0.01	3.35	0.01	0.15	0.16	0.47	0.0209821	18.19	3.11	0	0	2.8	0.04	11.07	1.08	45.34	49.86	1.92	1.92	4760.92	-	-	30372	1355.89	1.21
2006	(PL) Poland	(795) Mazowsze i Podlasie	0.684785		16.2	1.74	3823.45	1.56	3434.07	0.18	389.38	13.78	10.68	0.53	2.58	2.69	7.69	1.28	0	0.35	0	0.53	0.52	0	0.01	3.84	0.01	0.09	0.1	1.08	0.0783745	11.09	3.91	0	0	1.93	0.04	4.7	0.35	37.22	51.67	1.61	1.61	4358.35	-	-	17609	1277.87	1.31
2006	(PL) Poland	(800) Malopolska i Pogórze	0.682985		11.8	1.61	3537.43	1.48	3263.37	0.12	274.06	9.43	7.39	0.32	1.72	2.71	5.21	1.04	0	0.31	0	0.32	0.31	0	0.01	2.36	0.02	0.17	0.19	0.67	0.0710498	7.46	1.89	0	0	1.01	0.11	3.54	0.74	35.65	62.49	1.36	1.36	3539.49	-	-	14474	1534.89	1.3
2006	(PT) Portugal	(610) Entre Douro e Minho/Beira litoral	0.733471		21	1.75	3355.78	1.53	2936.03	0.22	419.75	7.29	4.52	1.45	1.33	1.3	1.08	0.2	0	0.1	1.08	0.37	0.26	0.11	0	4.37	0.09	0	0.09	2.62	0.359396	10.66	3.53	0	0	4.4	1.26	1.39	0.02	21.81	48.22	2.24	2.24	6953.27	-	-	23054	3162.41	1.15
2006	(PT) Portugal	(620) Tras-os-Montes/Beira interior	0.708179		17.9	1.58	3038.58	1.28	2457.36	0.3	581.22	24.04	11.41	6.48	6.15	4.51	1.32	0.23	0	0.03	2	4.48	1.65	2.83	0	9.39	6.59	0	6.59	3.93	0.163478	6.96	0.71	0	0	2.25	3.76	0.03	0.02	12.5	16.14	0.5	0.5	6730.65	-	-	13809	574.418	1.24
2006	(PT) Portugal	(630) Ribatejo e Oeste	0.703603		38.1	2.21	4239.93	1.73	3318.72	0.48	921.2	13.57	7.39	4.62	1.56	1.92	1.2	0.39	0	1.69	1.76	2.85	1.48	1.37	0	3.97	1.68	0	1.68	3.16	0.232867	16.31	0.57	0	0	2.32	1.43	9.93	1.87	31.11	89.24	0.85	0.85	6953.51	-	-	46101	3397.27	1.38
2006	(PT) Portugal	(640) Alentejo e Algarve	0.689427		43.5	1.69	3244.76	1.27	2429	0.42	815.77	78.5	58.56	7.96	11.98	31.27	11.19	0.67	0	0.33	0.82	7.14	1.61	5.54	0	29.79	28.5	0	28.5	4.82	0.0614013	25.11	0.26	0	0	14.13	8.59	2.07	0	21.45	61.68	0.46	0.46	6012.88	-	-	27951	356.064	1.04
2006	(PT) Portugal	(650) Açores e Madeira	0.673882		30.2	1.23	2359	1.11	2130.03	0.12	228.97	11.95	1.31	0.26	10.38	6.41	0.02	0.09	0	0.08	0.11	0.15	0.15	0	0	11.46	0.03	0	0.03	0.14	0.0117155	16.09	7.71	0	0	8.16	0.05	0.13	0	20	40.87	1.39	1.39	5408.04	-	-	16496	1380.42	1.3
2006	(SI) Slovenia	(820) Slovenia	0.911911		18	1.85	3537.55	1.79	3419.11	0.07	118.44	10.17	3.27	0.51	6.39	3.2	1.6	0.45	0	0.04	0.31	0.21	0.19	0.01	0.01	7.51	0	0.04	0.04	10.34	1.01672	11.85	3.32	0	0	5.41	0.33	2.25	0.27	41.46	76.63	1.24	1.24	4907.97	-	-	15228	1497.35	0.97
2006	(SK) Slovakia	(810) Slovakia	0.67543		343.4	19.65	37659.1	1.41	2656.55	18.24	35002.5	607.76	421.68	6.02	180.06	584.83	216.26	100.83	0	3.3	3.35	2.67	2.41	0	0.25	270.69	8.39	0	8.39	0.12	0.000197446	214.14	59.78	0	0	62.93	12.33	55.19	23.58	36.95	56.55	0.49	0.49	5619.66	-	-	413933	681.08	0.64
2006	(FI) Finland	(690) Pohjanmaa	0.6708		77.4	1.59	3374.69	1.42	3077.42	0.17	297.26	54.35	54.19	0.06	0.1	19.99	25.02	8.05	0.06	0.05	0	0.06	0	0	0.06	15.99	0.98	3.71	4.69	0	0	34.2	9.69	0	0	11.06	0.29	10.04	3	38.05	-	1.38	1.38	8101.97	-	-	73751	1356.96	0.75
2006	(FI) Finland	(680) Sisä-Suomi	0.671866		62.8	1.46	3100.44	1.26	2766.23	0.19	334.2	39.54	38.32	0.74	0.48	14.27	11.95	2.98	0.23	0.1	0	0.74	0.45	0	0.29	19.85	1.81	2.05	3.86	0	0	25.57	10.31	0	0	12.51	0.14	2.46	0.09	25.59	-	1.16	1.16	8466.95	-	-	56429	1427.14	0.73
2006	(FI) Finland	(670) Etelä-Suomi	0.670673		57.9	1.35	2663.59	1.11	2241.39	0.24	422.2	54.95	54.06	0.59	0.3	17.02	30.83	7.19	0.1	0.26	0	0.59	0.3	0	0.3	8.63	1.95	4.14	6.09	0	0	24.16	4.42	0	0	5.9	0.27	9.16	4.19	38.46	-	1.3	1.3	8316.31	-	-	63526	1156.07	0.73
2006	(FI) Finland	(700) Pohjois-Suomi	0.673297		68.5	1.63	3370.48	1.39	2958.26	0.24	412.22	49.67	48.46	0.7	0.51	18.65	14.61	1.51	0.03	0.04	0	0.7	0	0	0.7	27.41	3.58	1.5	5.08	0	0	28.23	12.5	0	0	13.01	0.4	2.17	0.01	31.79	-	0.96	0.96	8397.11	-	-	60625	1220.56	0.67
2006	(SE) Sweden	(710) Slättbyggdslän	0.67201		119.7	1.47	3205.16	1.17	2652.58	0.3	552.58	88.7	75.23	0.04	13.43	42.61	34.71	9.15	0.12	0.8	0	0.04	0.03	0	0.02	35.6	1.29	5.47	6.76	0	0	60.77	10.74	0	0	23.47	0.44	21.02	4.78	57.45	-	1	1	8151.44	-	-	122031	1375.77	0.84
2006	(SE) Sweden	(730) Län i norra Sverige	0.67517		108	1.66	3816.5	1.4	3337.94	0.26	478.56	76.76	72.47	0	4.29	53.63	11.49	1	0	0	0	0	0	0	0	60.41	0.85	2.72	3.57	0	0	55.64	21.3	0	0	28.77	0.78	4.58	0.01	38.89	-	0.85	0.85	8062.77	-	-	108296	1410.84	0.75
2006	(SE) Sweden	(720) Skogs- och mellanbygdslän	0.676184		112.8	1.54	3413.45	1.3	2931.03	0.24	482.42	93.38	61.8	0	31.57	50.86	16.48	2.92	0.01	0.08	0	0	0	0	0	69.18	0.84	3.37	4.21	0	0	62.83	19.04	0	0	32.4	1.9	9.16	0.03	42.5	-	0.78	0.78	7982.01	-	-	111136	1190.15	0.81
2006	(UK) United Kingdom	(411) England - North Region	0.675949		156.2	2	4587.32	1.29	3025.84	0.71	1561.48	145.01	58.51	0.06	86.44	75.99	27.07	8.78	0.27	1	0	0.06	0.03	0	0.03	101.63	1.7	3.51	5.21	2.28	0.0157231	130.22	21.46	0	0	43.94	39.28	13.74	11.14	82.82	-	1.05	1.05	7026.07	-	-	174169	1201.08	0.95
2006	(UK) United Kingdom	(412) England - East Region	0.669798		237.6	2.73	6275.39	1.15	2793.31	1.58	3482.09	148.28	114.59	0.66	33.03	61.25	58.33	30.98	3.26	2.74	0.01	0.65	0.5	0	0.15	39.41	6.27	7.1	13.38	2.6	0.0175344	91.16	8.64	0	0	26.9	10.35	17.12	27.61	86.02	79.76	1.25	1.25	7548.27	-	-	260152	1754.46	0.97
2006	(UK) United Kingdom	(431) Scotland	0.679429		135.3	1.95	4729.86	1.42	3550.82	0.53	1179.04	326.05	78.01	0	248.04	145.81	33.35	5.31	0.54	0.01	0	0	0	0	0	279.68	0.73	3.86	4.59	3.92	0.0120227	157.55	15.89	0	0	92.06	49.32	0.19	0.02	92.43	-	0.57	0.57	6895.27	-	-	155279	476.243	0.88
2006	(UK) United Kingdom	(421) Wales	0.678445		112.7	1.75	4177.43	1.49	3602.58	0.26	574.85	121.98	7.58	0	114.4	32.81	3.75	0.57	0	0	0	0	0	0	0	116.92	0.01	0.47	0.47	3.07	0.0251681	174.87	28.36	0	0	64.09	81.73	0.43	0.12	83.71	-	1.49	1.49	6523.74	-	-	116842	957.878	0.89
2006	(UK) United Kingdom	(441) Northern Ireland	0.675023		84.9	1.44	3844.52	1.3	3518.22	0.14	326.3	77.2	14.43	0.02	62.76	17.61	2.22	0.38	0.07	0	0	0.02	0.01	0	0.01	74.51	0	0.07	0.07	0.32	0.00414508	100.16	23.54	0	0	55.67	9.67	11.26	0.01	85.05	-	1.2	1.2	6463.5	-	-	83912	1086.94	0.95
2006	(UK) United Kingdom	(413) England - West Region	0.673884		156.1	2.15	5239.75	1.26	3275.77	0.89	1963.98	103.86	54.06	0.55	49.25	42.27	23.45	6.3	0.21	0.62	0	0.55	0.41	0	0.15	67.62	1.68	2.74	4.42	2.01	0.019353	120.46	29.23	0	0	51.16	21.7	5.26	12.36	78.13	-	1.52	1.52	6898.35	-	-	175795	1692.62	0.97
2007	(BE) Belgium	(341) Vlaanderen	0.635297		216.3	2.09	5448.48	1.59	4248.34	0.5	1200.14	31.24	20.5	0.82	9.92	22.61	7.83	4.46	0.07	1.5	0	0.82	0.69	0	0.13	16.01	0.05	0.23	0.28	0	0	119.35	14.95	0	0	28.13	0.49	64.49	11.16	73.58	123.75	2.82	2.82	7190.83	-	-	228642	7318.89	1.24
2007	(BE) Belgium	(343) Wallonie	0.664753		155.9	1.65	4583.48	1.48	4186.11	0.18	397.37	65.8	35.19	0.41	30.21	50.04	14.69	8.49	0.69	0.76	0	0.41	0.41	0	0	40.26	0	0.64	0.64	0	0	98.95	19.1	0	0	65.66	0.42	10.66	3.01	71.44	106.74	2.14	2.14	5769	-	-	145083	2204.91	1.2
2007	(BG) Bulgaria	(832) Severen tsentralen	0.673813		24.5	2.56	4759.38	1.15	2126.75	1.42	2632.63	37.15	34.33	0.7	2.13	34.55	22.29	9.71	0	0.11	0.35	0.35	0.33	0	0.02	4.1	0.24	0.01	0.24	0	0	13.04	3.22	0	0	1.26	3.23	3.42	1.88	19.35	10.28	1.85	1.85	4008.35	-	-	24677	664.253	1.09
2007	(BG) Bulgaria	(833) Severoiztochen	0.671801		19.1	2.4	4452.57	1.33	2457.86	1.07	1994.71	26.5	25.67	0.59	0.24	23.41	17.38	6.72	0	0.1	0.25	0.34	0.33	0	0.01	1.44	0.26	0	0.26	0	0	10.59	1.8	0	0	1.14	3	1.68	2.95	26.6	12.58	2.27	2.27	3847.04	-	-	27047	1020.64	1.38
2007	(BG) Bulgaria	(831) Severozapaden	0.67569		12.1	2.09	3881.49	1.57	2906.69	0.53	974.8	19.68	18.09	0.29	1.29	15.81	11.03	5.58	0	0.07	0.12	0.16	0.16	0	0.01	2.03	0.62	0.06	0.68	0	0	5.82	2.55	0	0	0.91	1.24	0.44	0.57	15.18	11.38	1.63	1.63	3801.15	-	-	10617	539.482	1.04
2007	(BG) Bulgaria	(836) Yugoiztochen	0.67583		17.3	2.56	4744.74	1.33	2470.14	1.23	2274.61	23.57	19.34	1.32	2.91	20.76	12.41	5.36	0	0.12	0.91	0.41	0.39	0	0.01	4.02	0.35	0	0.35	0	0	9.34	2.71	0	0	1.54	2.4	1.46	1.19	21.35	21.19	1.18	1.18	3751.47	-	-	18962	804.497	1.16
2007	(BG) Bulgaria	(834) Yugozapaden	0.673903		10.3	2.14	3981.07	1.34	2482.3	0.81	1498.78	9.61	7.03	0.34	2.25	7.81	4.2	1.25	0	0.14	0.12	0.22	0.21	0	0.01	2.68	1	0	1	0	0	7.49	1.2	0	0	0.75	3.11	0.9	1.49	18.05	24.18	1.56	1.56	3385.54	-	-	12568	1307.8	1.23
2007	(BG) Bulgaria	(835) Yuzhen tsentralen	0.669231		23.5	2.71	5030.12	1.22	2269.09	1.49	2761.02	16.55	13.34	1.29	1.92	14.15	9.15	2.57	0	0.23	0.76	0.53	0.48	0	0.05	3.27	0.04	0	0.04	0	0	13.42	2.72	0	0	1.35	2.33	2.21	4.75	19.83	36.21	1.79	1.79	3864.86	-	-	24917	1505.56	1.23
2007	(CZ) Czechia	(745) Czechia	0.672316		218.2	7.48	15431.4	1.36	2985.48	6.12	12445.9	222.53	161.1	2.29	59.14	193.67	99.71	36.58	0.96	1.47	0.84	1.45	1.41	0	0.04	82.01	0.44	0	0.44	0.4	0.00179751	116.23	27.03	0	0	40.02	0.66	40.31	7.77	50.05	69.5	0.84	0.84	6373.02	-	-	277855	1248.62	0.92
2007	(DK) Denmark	(370) Denmark	0.666226		242.7	1.71	3264.92	0.91	1848.57	0.79	1416.35	91.63	86.03	0.32	5.28	26.92	50.56	13.16	2.22	0.43	0	0.32	0.24	0	0.08	21.5	0	5.66	5.66	0	0	148.59	19.33	0	0	20.04	0.52	102.06	6.31	64.15	-	2.06	2.06	8196.18	-	-	321241	3505.85	0.92
2007	(DE) Germany	(30) Niedersachsen	0.667114		213.9	1.9	4200.83	1.42	3132.72	0.48	1068.11	71.71	53.7	0.46	17.55	44.14	28.21	12.07	1.97	0.4	0	0.46	0.27	0	0.19	27.65	0.27	2.64	2.91	4.75	0.066239	119.23	20.68	0	0	29.87	0.13	59.37	8.79	68.72	201.66	2.03	2.03	7536.97	-	-	227573	3173.52	1.09
2007	(DE) Germany	(50) Nordrhein-Westfalen	0.660459		209.7	1.92	4249.8	1.38	3043.96	0.55	1205.84	53.53	41.06	0.08	12.39	33.36	22.18	7.26	0.19	1.13	0	0.08	0.05	0	0.03	20.93	0.11	1.84	1.95	2.73	0.0509994	106.16	14.45	0	0	22.26	0.1	67.03	1.89	74.96	104.75	2.04	2.04	7530.55	-	-	212101	3962.28	1.09
2007	(DE) Germany	(20) Hamburg	0.322718		203.1	2.22	4910.01	1.69	3735.61	0.53	1174.4	3.75	1.2	2.39	0.17	0.85	0	0	0	1.19	0	2.39	2.24	0	0.14	0.17	0	0	0	0.01	0.00266667	0.18	0	0	0	0.18	0	0	0	-	-	1.15	1.15	-	-	-	153451	40920.3	1.41
2007	(DE) Germany	(10) Schleswig-Holstein	0.657503		198.2	1.9	4199.58	1.36	2994.76	0.55	1204.82	79.08	59.11	0.19	19.78	41.83	28.83	12.55	1.87	0.15	0	0.19	0.03	0	0.17	34.57	0.68	2.11	2.8	1.19	0.0150481	108.29	29.43	0	0	38.95	0.95	38.1	0.46	70.35	294.28	2.06	2.06	7582.77	-	-	224222	2835.38	1.1
2007	(DE) Germany	(80) Baden-Württemberg	0.668908		119.8	2.01	4444.25	1.41	3113.76	0.6	1330.49	45.05	28.17	1.56	15.32	31.39	18.1	4.19	0.34	0.46	0.73	0.84	0.79	0	0.04	19.31	0.18	1.25	1.43	2.78	0.0617092	51.07	13.22	0	0	13.38	0.66	20.68	3	66.75	95.02	1.55	1.55	5912.17	-	-	147658	3277.65	1.13
2007	(DE) Germany	(90) Bayern	0.683622		100.9	1.6	3528.76	1.43	3168.08	0.16	360.69	45.29	29.72	0.15	15.42	26.42	16.96	4.88	0.33	0.22	0.09	0.06	0.05	0	0.01	21.51	0.13	1.43	1.56	5.84	0.128947	53.49	18.01	0	0	20.11	0.7	13.78	0.8	71.03	128.69	1.88	1.88	6216.82	-	-	122894	2713.49	1.15
2007	(DE) Germany	(100) Saarland	0.670993		118.3	1.84	4056.16	1.67	3691.88	0.17	364.28	106.16	58.29	0.01	47.87	75.09	34.83	8.1	0	0	0	0.01	0.01	0	0	56.81	0.28	6.14	6.41	0.62	0.00584024	68.7	22.36	0	0	41.22	0	4.74	0.12	53.1	60.54	1.19	1.19	6669.72	-	-	137063	1291.1	1.03
2007	(DE) Germany	(70) Rheinland-Pfalz	0.665794		355.1	2.33	5139.08	1.73	3816.57	0.6	1322.51	45.77	26.29	4.31	15.17	32.34	15.25	5.77	0.08	0.78	4.07	0.24	0.21	0	0.03	17.47	0.21	1.99	2.2	0.99	0.0216299	27.08	8.21	0	0	12.54	0.41	5.8	0.09	59.46	107.54	1.26	1.26	6681.33	-	-	148920	3253.66	1.27
2007	(DE) Germany	(60) Hessen	0.6684		127.7	1.82	4025.66	1.35	2988.63	0.47	1037.03	67.46	43.24	0.13	24.09	49.8	27.47	8.54	0.31	0.65	0.05	0.07	0.05	0	0.03	28.2	0.07	2.41	2.48	1.58	0.0234213	58.1	14.37	0	0	20.14	0.59	21.8	0.91	67.2	127.49	1.35	1.35	6627.07	-	-	145737	2160.35	1.06
2007	(DE) Germany	(116) Thüringen	0.66649		819.9	10.19	22513.3	1.02	2263.22	9.16	20250.1	500.37	397.69	2.07	100.62	448.62	239.79	100.81	9.56	1.25	0	2.07	1.68	0	0.39	145.43	1.19	9.83	11.02	3.1	0.00619542	318.19	71.85	0	0	89.97	10.16	138.02	6.7	65.97	76.66	1.22	1.22	8097.72	-	-	990871	1980.28	0.9
2007	(DE) Germany	(115) Sachsen-Anhalt	0.665998		605.3	6.09	13466.8	1.16	2558.43	4.94	10908.4	438.41	377.71	1.05	59.66	383.39	223.33	99.28	17.47	0.22	0	1.05	0.37	0	0.68	92.03	2.52	19.98	22.5	3.19	0.00727629	174.35	52.6	0	0	50.94	0.51	67.3	2.8	59.74	119.59	1.16	1.16	7898.17	-	-	674083	1537.56	0.9
2007	(DE) Germany	(113) Mecklenburg-Vorpommern	0.663844		665	6.71	14824.1	1.14	2524.3	5.57	12299.8	492.26	402.13	0.3	89.83	372.22	207.73	121.43	12.24	0.14	0	0.3	0	0	0.3	135.5	7.57	19.58	27.16	3.94	0.0080039	232.97	68.3	0	0	82.95	2.2	73.95	5.28	61.76	207.46	1.19	1.19	8120.14	-	-	790984	1606.84	0.93
2007	(DE) Germany	(114) Sachsen	0.665355		596.1	7.9	17462.3	1.19	2639.32	6.71	14823	330.52	274.52	1.62	54.39	276.33	155.29	71.53	6.15	2.33	0.05	1.57	1.31	0	0.26	91.49	0.29	7.98	8.27	3.06	0.00925814	177.53	67.98	0	0	58.99	3.52	42.46	4.26	67.79	93.1	1.49	1.49	8259.74	-	-	676960	2048.17	0.94
2007	(DE) Germany	(112) Brandenburg	0.672788		1240.5	7.61	16822.7	1.11	2446.97	6.5	14375.7	415.88	333.83	0.8	81.25	351.6	175.83	65.42	32.98	3.15	0	0.8	0.41	0	0.39	141.61	2.62	26.46	29.07	6.95	0.0167116	240.52	54.08	0	0	80.54	10.08	83.77	11.71	43.88	110.7	1.1	1.1	7926.43	-	-	601168	1445.53	0.89
2007	(EE) Estonia	(755) Estonia	0.702885		52.9	2.52	5643.01	1.35	3070.94	1.17	2572.06	109.25	91.39	0.33	17.52	66.46	40.96	13.91	1.84	0.17	0	0.33	0.33	0	0.01	45.12	0	4.68	4.68	16.09	0.147277	34.34	11.32	0	0	9.97	1.5	10.08	1.25	34.48	-	0.56	0.56	6650.7	-	-	75095	687.368	1.09
2007	(IE) Ireland	(380) Ireland	0.681212		36.4	1.14	2433.22	1.07	2289.95	0.07	143.27	45.89	6.04	0.01	39.83	7.75	2.73	0.26	0	0	0	0.01	0	0	0.01	42.53	0	0.36	0.36	1.52	0.0331227	52.23	9.94	0	0	35.13	6.64	0.19	0	82.94	-	1.22	1.22	5381.21	-	-	42289	921.53	1.05
2007	(EL) Greece	(450) Makedonia-Thraki	0.613838		17.5	1.12	2632.16	0.93	2182.26	0.2	449.9	10.24	9.21	0.98	0.06	6.28	5.7	1.74	0	0.14	0.12	0.86	0.55	0.31	0	0.82	0.66	0.2	0.86	0.03	0.00292969	6.55	0.76	0	0	1.86	3.84	0.08	0.01	29.28	116.55	9.47	9.47	4879.76	-	-	24353	2378.22	1.31
2007	(EL) Greece	(460) Ipiros-Peloponissos-Nissi Ioniou	0.655658		14.9	1.3	2948.21	1.14	2602.8	0.15	345.41	5.58	1.61	3.44	0.53	1.02	0.56	0.07	0	0.11	0.37	3.08	0.53	2.55	0	1.08	0.28	0	0.28	0	0	5.56	0.06	0	0	0.7	3.93	0.07	0.77	33.42	107.3	3.38	3.38	5393.55	-	-	20932	3751.25	2.08
2007	(EL) Greece	(470) Thessalia	0.63636		16.1	1.23	2902.65	1.11	2638.95	0.12	263.7	9.97	8.74	1.18	0.05	4.76	4.36	2.84	0	0.08	0.1	1.08	0.45	0.63	0	0.78	0.32	0.4	0.73	0	0	6.53	0	0	0	0.36	6.17	0	0	19.2	125.57	6.5	6.5	-	-	-	22304	2237.11	1.27
2007	(EL) Greece	(480) Sterea Ellas-Nissi Egaeou-Kriti	0.631993		15.5	1.39	3193.51	1.23	2838.85	0.16	354.65	5.95	2.63	2.94	0.38	1.83	1.32	0.35	0	0.14	0.36	2.58	0.15	2.41	0.02	0.88	0.29	0	0.29	0	0	7.8	0	0	0	0.55	7.2	0.02	0	18.1	108.9	6.5	6.5	-	-	-	22340	3754.62	1.69
2007	(ES) Spain	(515) País Vasco	0.695593		33.3	1.43	3427.69	1.37	3283.48	0.06	144.2	27.7	6.68	0.63	20.4	19.4	5.26	0.65	0	0.04	0.52	0.11	0.11	0	0	20.63	0.49	0	0.5	3.5	0.126354	22.28	3.99	0	0	11.51	6.27	0.02	0.16	150.35	-	1.06	1.06	8058.96	-	-	55464	2002.31	1.29
2007	(ES) Spain	(520) Navarra	0.6672		76.3	1.35	2591.85	1.12	2173.67	0.22	418.17	51.46	41.58	2.59	7.29	22.33	30.4	2.63	0	0.58	2.09	0.5	0.31	0.2	0	8.4	6.68	0	6.68	0.13	0.00252623	46.82	2.2	0	0	8.79	8.31	26.78	0	40.45	95.58	2.5	2.5	8381.46	-	-	86227	1675.61	1.12
2007	(ES) Spain	(505) Asturias	0.694575		31.3	1.37	3085.73	1.36	3064.61	0.01	21.12	13.28	2.01	0.04	11.23	5.39	0.14	0	0	0	0	0.04	0.04	0	0	13.1	0	0	0	1.76	0.13253	28.82	9.5	0	0	18.74	0.58	0	0	-	140.77	2.2	2.2	6456.2	-	-	37219	2802.64	1.36
2007	(ES) Spain	(510) Cantabria	0.67822		51.1	1.31	2709.9	1.29	2684.2	0.01	25.69	31.27	0.64	0	30.64	24.82	0.12	0.01	0	0	0	0	0	0	0	31.14	0	0	0	0.16	0.00511673	46.69	16.4	0	0	29.37	0.29	0	0	39.92	145.1	1.48	1.48	6149.81	-	-	57641	1843.33	1.36
2007	(ES) Spain	(525) La Rioja	0.646816		67.5	1.21	2403.13	0.91	1833.1	0.3	570.03	17.62	10.31	7.07	0.24	2.93	8.28	0.71	0	0.43	6.36	0.72	0.68	0.04	0	0.31	0.73	0.09	0.82	0	0	10.38	0.46	0	0	1.01	1.37	7.54	0	44.98	98.75	4.07	4.07	7615.93	-	-	52906	3002.61	2.15
2007	(ES) Spain	(500) Galicia	0.673458		55	1.38	2936.89	1.34	2851.16	0.04	85.73	14.92	5.32	0.11	9.5	3.96	0.3	0.08	0	0.02	0.11	0	0	0	0	14.4	0.01	0	0.01	0.05	0.00335121	37.34	12.84	0	0	11.31	0.67	10.66	1.63	36.19	148.06	1.73	1.73	6276.43	-	-	58801	3941.09	1.94
2007	(ES) Spain	(545) Castilla y León	0.677903		44.8	0.94	2381.54	0.83	2093.33	0.11	288.2	60.51	50.88	0.56	9.07	32.99	33.94	5.52	0	0.1	0.55	0.01	0	0.01	0	13.71	6.5	0.03	6.52	0.03	0.000495786	16.49	1.09	0	0	6.55	5.92	2.38	0.42	35.74	92.95	0.92	0.92	7842.26	-	-	57236	945.893	1.63
2007	(ES) Spain	(550) Madrid	0.682345		46.5	1.84	3688.45	1.66	3263.97	0.18	424.48	78.93	29.09	5.27	44.57	39.19	23.15	0.07	0	0.41	1.63	3.64	0	3.64	0	46.28	3.75	0	3.75	0	0	27.17	2.18	0	0	16.89	4.48	3.54	0	39.94	120.36	0.41	0.41	5382.4	-	-	66960	848.347	2.33
2007	(ES) Spain	(540) Islas Baleares	0.677598		48.9	1.47	2794.33	1.2	2294.13	0.27	500.2	33.45	22.15	7.8	3.49	16.16	12.47	1	0	0.5	0.02	7.78	7.56	0.23	0	7.68	4	0	4	0.11	0.00328849	20.41	3.39	0	0	1.7	8.99	6.25	0.02	23.84	88.25	1.09	1.09	4534.54	-	-	36899	1103.11	1.71
2007	(ES) Spain	(535) Cataluña	0.702169		112.2	2.12	4245.48	1.48	2960.87	0.64	1284.61	34.15	20.64	7.46	6.05	13.36	14.66	0.46	0.22	0.05	1.29	6.17	3.11	2.94	0.12	9.02	1.14	1.09	2.24	6.86	0.200878	83.01	2.36	0	0	6.9	2.4	58.62	12.21	41.14	104.44	1.79	1.79	9044.38	-	-	80133	2346.5	1.13
2007	(ES) Spain	(530) Aragón	0.676987		82.5	1.14	2179.94	0.93	1782.67	0.21	397.27	61.4	46.67	6.05	8.67	28.89	26.29	0.66	0.28	0.1	0.99	5.07	3.83	1.23	0	12.23	16.03	0	16.03	0	0	56.57	0.2	0	0	3.47	9.2	38.55	5.13	34.9	112.28	1.04	1.04	8219.6	-	-	65789	1071.48	1.4
2007	(ES) Spain	(570) Extremadura	0.682286		44.5	1.41	3191.41	1.26	2780.38	0.15	411.03	78.36	21.48	4.73	52.15	23.28	16.35	1.4	0	0.14	1.04	3.69	0.54	3.14	0	53.64	2.1	0	2.1	0.03	0.000382848	28.62	0.19	0	0	11.42	11.69	3.27	2.06	39.32	112.18	0.4	0.4	4717.91	-	-	60341	770.048	2.21
2007	(ES) Spain	(575) Andalucía	0.672022		46	1.73	3287.8	1.15	2091.35	0.59	1196.45	26.81	9.77	11.72	5.31	6.31	4.66	2.71	0	0.41	0.22	11.51	3.35	8.16	0	5.47	1.78	0.01	1.79	0	0	7.39	0.49	0	0	1.3	2.59	1.12	1.88	28.3	98.28	0.63	0.63	6301.45	-	-	45443	1695	1.71
2007	(ES) Spain	(560) Comunidad Valenciana	0.65975		25.1	1.06	2109.93	0.88	1754.73	0.19	355.2	9.86	0.89	8.73	0.23	0.85	0.5	0.01	0	0.14	1.47	7.27	6.6	0.66	0	0.23	0.22	0.02	0.24	0	0	5.97	0	0	0	0.46	0.53	3.45	1.52	-	-	1.35	1.35	-	-	-	38016	3855.58	2.35
2007	(ES) Spain	(565) Murcia	0.654201		84.3	1.82	3603.03	0.98	1902.62	0.84	1700.41	22.41	7.12	13.98	1.31	2.41	3.14	0.07	0	2.24	2.22	11.76	11.27	0.5	0	1.37	0.67	0.94	1.61	0	0	15.9	0	0	0	0.1	3.41	12.39	0	32.46	-	2.13	2.13	-	-	-	65053	2902.86	1.54
2007	(ES) Spain	(555) Castilla-La Mancha	0.675244		45.4	1.42	2948.07	1.13	2350	0.28	598.08	53.14	41.57	11.25	0.32	11.63	25.43	6.48	0	0.3	7.41	3.84	0.39	3.45	0	0.36	6.99	2.12	9.11	1.33	0.0250282	16.84	0.15	0	0	0.83	4.71	2.24	8.89	34.21	114.71	2.83	2.83	3971.14	-	-	48363	910.105	2.25
2007	(ES) Spain	(580) Canarias	0.30769		57.2	3.36	6647.53	2.21	4423.96	1.14	2223.57	2.51	0.77	1.5	0.23	0.66	0.02	0.06	0	0.66	0.28	1.22	1.2	0	0.01	0.23	0.02	0	0.02	0	0	12.51	0.77	0	0	0.32	3.19	1.07	7.16	-	95.11	20.13	20.13	5181.74	-	-	74762	29785.7	1.74
2007	(FR) France	(133) Haute-Normandie	0.661124		152.6	2.01	3215.43	1.43	2284.15	0.58	931.28	112.99	89.45	0.28	23.26	104.4	47.7	24.97	3.54	0.15	0	0.28	0.27	0	0.01	35.4	0	3.84	3.84	0	0	73.73	22.58	0	0	46.87	0.12	2.07	1.85	74.72	67.21	2	2	6554.55	-	-	194144	1718.24	1
2007	(FR) France	(135) Basse-Normandie	0.669673		134.9	1.79	2870.84	1.5	2404.68	0.29	466.16	88.91	48.85	0.22	39.83	77.96	20.85	5.79	0.57	0.53	0	0.22	0.22	0	0.01	58.73	0	2.75	2.75	0	0	107.23	35.75	0	0	54.37	1.58	10.82	3.71	62.96	70.16	1.57	1.57	6066.81	-	-	158222	1779.57	1.05
2007	(FR) France	(134) Centre	0.665342		132.4	1.78	2875.27	1.29	2056.56	0.49	818.71	122.56	111.61	1.62	9.33	109.15	63.3	26.24	5.4	0.71	1.34	0.27	0.27	0	0	22.18	0.03	8.4	8.43	0.11	0.00089752	36.79	3.91	0	0	19.92	2.13	3.36	7.34	66.2	93.11	1.21	1.21	7200.18	-	-	175538	1432.26	1.18
2007	(FR) France	(132) Picardie	0.655843		199.7	1.9	3069.18	1.44	2305.45	0.46	763.73	131.88	119.14	0.22	12.53	124.84	69.31	35.53	4.1	1.89	0.21	0.01	0	0	0.01	19.06	0	5.54	5.54	0	0	46.65	14.97	0	0	26.05	0.28	3.69	1.58	75.55	92.85	2.26	2.26	7004.62	-	-	231468	1755.14	1.11
2007	(FR) France	(131) Champagne-Ardenne	0.661837		186.6	2.21	3567.39	1.34	2150.35	0.86	1417.04	91.53	74.61	1.53	15.39	83.91	42.97	20.86	7.83	0.13	1.53	0	0	0	0	22.72	0.01	3.32	3.33	0	0	28.77	8.28	0	0	19.29	0.22	0.03	0.93	73.64	95.83	1.47	1.47	6334.2	-	-	260556	2846.67	1.47
2007	(FR) France	(121) Île-de-France	0.660687		153.4	2.13	3474.95	1.26	2009.5	0.87	1465.45	136.44	134.35	0.45	1.63	124.54	83.02	40.08	5.93	0.38	0.01	0.45	0.09	0	0.35	2.6	0.03	9.73	9.75	0.01	7.32923e-05	5.85	0.71	0	0	2.4	0.6	0	2.04	74.71	97.55	1.83	1.83	7752.19	-	-	232592	1704.72	1.19
2007	(FR) France	(162) Pays de la Loire	0.667535		165	2.16	3506.47	1.66	2648.5	0.5	857.98	83.52	68.25	1.68	13.59	75.83	25.3	4.85	1.09	0.4	1.28	0.4	0.38	0	0.02	47.76	0.04	3.49	3.53	0.01	0.000119732	133.74	19.93	0	0	54.69	1.22	10.17	47.33	55.26	95.3	1.6	1.6	6946.8	-	-	187990	2250.84	1.07
2007	(FR) France	(163) Bretagne	0.664574		195.1	1.98	3189.52	1.58	2531.7	0.4	657.83	59.48	58	0.05	1.44	50.68	19.47	2.44	0.55	1.97	0	0.05	0.03	0	0.02	33.19	0.01	2.35	2.37	0	0	171.9	28.99	0	0	26.67	0.39	77.6	38.06	54.25	80.44	1.7	1.7	7166.58	-	-	209267	3518.28	1.06
2007	(FR) France	(164) Poitou-Charentes	0.66714		147.9	1.76	2836.53	1.41	2259.15	0.34	577.38	101.26	87.46	4.7	9.1	83.16	40.4	17.74	6.81	0.08	4.54	0.16	0.06	0	0.1	31.3	0.37	6.61	6.98	0.11	0.00108631	54.9	5.89	0	0	26.56	8.76	4.38	9.08	57.93	101.05	1.36	1.36	7362.58	-	-	164049	1620.08	1.21
2007	(FR) France	(153) Franche-Comté	0.674624		111.4	1.7	2730.54	1.53	2441.33	0.17	289.21	108.19	46.37	0.22	61.6	97.5	23.03	6.77	0.71	0.06	0.2	0.03	0.03	0	0	76.05	0	2.07	2.07	0	0	78.06	33.14	0	0	41.32	0.93	1.48	0.86	57.91	88.04	1	1	5956.01	-	-	133097	1230.22	1.01
2007	(FR) France	(141) Nord-Pas-de-Calais	0.655789		185.7	2.03	3291.28	1.49	2383.28	0.54	908	80.44	65.21	0.03	15.21	74.13	34.23	13.84	0.87	4.47	0	0.03	0.03	0	0	23.24	0	3.01	3.01	0	0	62.55	21.04	0	0	31.06	0.14	5.19	4.89	71.98	86.95	2.3	2.3	6954.91	-	-	190098	2363.23	1.09
2007	(FR) France	(151) Lorraine	0.671286		141	1.97	3163.89	1.73	2768.39	0.24	395.51	152.19	89.57	0.14	62.48	140.94	54.38	20.46	6.26	0.01	0	0.14	0.14	0	0	73.63	0	3.58	3.58	0	0	101.77	27.26	0	0	68.39	3.34	1.73	0.7	59.94	76.59	1.35	1.35	6636.2	-	-	178918	1175.62	1.04
2007	(FR) France	(136) Bourgogne	0.671234		147	1.95	3147.04	1.43	2288.81	0.52	858.23	113.9	65.62	2.18	46.1	104.08	38.03	14.17	3.92	0.12	2.09	0.08	0.07	0	0.01	55.42	0.07	3.91	3.98	0	0	71.71	3.62	0	0	59.04	2.43	1.68	4.75	56.87	102.17	1.2	1.2	6849.45	-	-	154034	1352.36	1.07
2007	(FR) France	(152) Alsace	0.661858		146.9	2.29	3673.7	1.45	2323.98	0.83	1349.71	46.37	34.6	2.78	8.99	41.86	25.7	2.46	0.06	0.25	2.66	0.12	0.12	0	0	12.06	0	3.12	3.12	0	0	25.07	7.48	0	0	8.28	1.62	6.7	0.91	67.16	109.38	1.49	1.49	6721.84	-	-	167174	3605.22	1.22
2007	(FR) France	(192) Rhône-Alpes	0.673454		103.6	2.15	3476.69	1.51	2420.4	0.63	1056.28	69.41	32.16	4.37	32.88	58.49	15.17	2.58	1.03	0.2	2.29	2.09	1.97	0.02	0.1	45.17	0.07	1.83	1.9	0.33	0.00475436	55.55	14.34	0	0	22.46	3.65	3.94	10.78	56.43	105	0.92	0.92	5998.31	-	-	130001	1872.94	1.09
2007	(FR) France	(201) Languedoc-Roussillon	0.668241		96.1	2.12	3477.1	1.23	1973.06	0.89	1504.04	46.96	16.29	15.75	14.93	34.24	6.96	2.31	0.93	0.41	14.67	1.09	1.01	0.05	0.03	18.34	2.22	0.94	3.16	0.1	0.00212947	11.05	1.02	0	0	6.56	2.1	0.27	1.09	35.84	62.98	0.53	0.53	4336.45	-	-	97574	2077.81	0.99
2007	(FR) France	(193) Auvergne	0.676274		76.2	1.56	2503.54	1.44	2305.15	0.12	198.39	94.8	40.43	0.05	54.32	76.5	14.9	2.63	0.25	0.04	0.04	0.01	0.01	0	0	75.77	0	1.41	1.41	0.06	0.000632911	89.92	16.64	0	0	58.63	6.45	6.21	1.74	54.81	91.88	1.08	1.08	5383.25	-	-	91129	961.276	0.87
2007	(FR) France	(183) Midi-Pyrénées	0.676523		87.8	1.73	2776.69	1.46	2328.43	0.27	448.27	80.83	61.56	2.26	17.01	64.34	24.34	9.01	1.04	0.19	1.52	0.74	0.68	0	0.06	40.98	0.09	3.93	4.01	2.52	0.0311765	55.17	5.27	0	0	26.87	11.25	7.24	4.47	44.24	84.1	1.08	1.08	6134.22	-	-	105928	1310.5	0.96
2007	(FR) France	(184) Limousin	0.676993		73	1.62	2617.26	1.4	2239	0.22	378.26	95.02	52.78	0.28	41.96	64.88	10.08	0.6	0.16	0.01	0	0.28	0.28	0	0	83.65	0	0.4	0.4	0.52	0.00547253	102.84	3.45	0	0	85.52	9.19	3.02	1.43	37.84	75.01	1.17	1.17	5833.16	-	-	81249	855.073	0.85
2007	(FR) France	(182) Aquitaine	0.661969		174.9	2.41	3934.89	1.47	2355.28	0.94	1579.61	50.37	34.84	7.08	8.45	40.01	17.53	2.98	0.17	1.26	6.11	0.97	0.96	0	0.01	18.51	0.05	2.95	3	0.77	0.0152869	57.28	4.86	0	0	17.12	3.01	4.42	27.73	46.5	94.48	1.42	1.42	6269.29	-	-	154038	3058.13	1.07
2007	(FR) France	(203) Provence-Alpes-Côte d'Azur	0.664513		145.5	2.98	4842.13	1.37	2187.91	1.61	2654.22	41.92	19.75	10.12	12.05	34.48	8.6	3.68	0.55	0.97	8	2.12	1.73	0.36	0.04	15.84	1.08	1.63	2.71	0.08	0.0019084	11.24	0.53	0	0	2.12	8.26	0.33	0	45.96	82.58	0.81	0.81	4828.47	-	-	142809	3406.7	1.15
2007	(FR) France	(204) Corse	0.680187		84.6	1.93	3138.68	1.12	1786.46	0.81	1352.22	87.83	7.32	7.78	72.74	78.41	0.12	0	0	0.18	4.07	3.71	3.17	0.54	0	78.89	0.85	0.01	0.86	0.08	0.000910851	39.62	0	0	0	24.14	12.56	2.79	0.07	-	113.62	0.47	0.47	-	-	-	85161	969.612	0.95
2007	(IT) Italy	(221) Valle d'Aosta	0.716524		38.6	1.85	4401.26	1.63	3975.35	0.22	425.92	29.95	21.05	0.33	8.58	26.55	0.39	0	0	0.01	0.19	0.14	0.14	0	0.01	29.2	0.01	0	0.01	6.37	0.212688	22.4	13.89	0	0	8.13	0.36	0.01	0.01	59.46	48.02	0.77	0.77	3240.13	-	-	133028	4441.67	3.32
2007	(IT) Italy	(222) Piemonte	0.664674		63.9	1.3	3079.59	1.21	2901.81	0.08	177.78	19.26	15.71	1.89	1.65	10.94	9.49	0.31	0.05	0.15	1.06	0.84	0.68	0	0.16	6.9	0.2	0.28	0.48	0.59	0.0306334	19.5	3.58	0	0	8.92	0.39	5.5	0.96	56.22	103.88	2.09	2.09	6512.62	-	-	63011	3271.6	1.53
2007	(IT) Italy	(241) Trentino	0.841469		54.2	1.16	2518.42	0.95	2122.64	0.21	395.78	6.11	1.75	2.08	2.27	4.17	0.07	0.02	0	0.05	0.92	1.16	1.15	0	0.01	3.86	0.02	0	0.02	8.5	1.39116	3.73	2.26	0	0	1.19	0.27	0	0	-	49.11	1.05	1.05	5997.64	-	-	53324	8727.33	1.83
2007	(IT) Italy	(243) Veneto	0.638897		61.7	1.5	3258.01	1.13	2531.21	0.37	726.8	11.6	9.57	1.72	0.32	4.34	5.57	1.41	0.24	0.19	1.19	0.53	0.38	0.03	0.11	2.24	0.09	0.28	0.37	0.95	0.0818966	18.72	2.42	0	0	7.13	0.08	3.15	5.84	61.38	103.8	4.84	4.84	6720.8	-	-	85426	7364.31	1.59
2007	(IT) Italy	(242) Alto Adige	0.882588		50.2	1.61	3550.83	1.32	2948.68	0.29	602.15	7.93	0.63	1.52	5.78	1.37	0	0.01	0	0.07	0.2	1.32	1.29	0	0.02	6.33	0	0	0	10.56	1.33165	9.39	5.47	0	0	3.56	0.36	0	0	-	-	1.52	1.52	5929.74	-	-	69588	8775.28	1.61
2007	(IT) Italy	(230) Lombardia	0.657134		190.9	1.78	4490.98	1.29	3199.47	0.49	1291.51	25.46	23.31	1.08	1.06	16.03	12.99	0.64	0	0.33	0.54	0.54	0.2	0.01	0.33	9.28	0.09	0.96	1.05	0.75	0.029458	73.19	14.04	0	0	12.81	0.61	41.35	4.2	60.29	113.19	3.4	3.4	7549.93	-	-	167256	6569.36	1.68
2007	(IT) Italy	(260) Emilia-Romagna	0.667306		92.6	1.55	3423.49	1.19	2765.01	0.37	658.48	22.64	19.96	2.67	0	10.78	9.59	1.83	0	0.64	1.25	1.42	1.19	0.02	0.2	7.13	0	0.64	0.64	2.15	0.0949647	19.24	4.65	0	0	3.2	0.11	5.78	5.33	52.74	85.98	2.17	2.17	7214.52	-	-	78591	3471.33	1.25
2007	(IT) Italy	(270) Toscana	0.751776		41.2	1.49	3269.57	1.06	2382.66	0.43	886.91	23.38	18.72	3.84	0.82	5.92	6.34	1.43	0.08	0.15	1.39	2.44	0.16	2.14	0.14	6.22	4.28	1.12	5.4	10.3	0.440547	5.37	0.34	0	0	1.36	1.69	1.52	0.36	38.94	74.45	0.93	0.93	4469.54	-	-	65293	2792.69	1.46
2007	(IT) Italy	(244) Friuli-Venezia Giulia	0.654794		54.4	1.26	2936.24	1.09	2591.21	0.17	345.03	15.26	12.9	2.01	0.35	7.12	8.08	2.18	0	0.09	1.49	0.52	0.2	0.01	0.31	2.1	0.22	0.5	0.71	0.77	0.0504587	10.85	3	0	0	1.72	0.01	2.24	3.81	62.02	118.59	3.2	3.2	5922	-	-	72186	4730.41	1.49
2007	(IT) Italy	(250) Liguria	0.65643		28.9	1.32	3224.12	1.27	3108	0.05	116.13	3.46	2.37	0.9	0.19	1.19	0.75	0.02	0	0.35	0.09	0.81	0.05	0.75	0.01	1.38	0.06	0	0.06	0.25	0.0722543	0.96	0.15	0	0	0.59	0.14	0	0.05	31.54	54.26	0.85	0.85	3249.61	-	-	28345	8192.2	2.26
2007	(IT) Italy	(282) Umbria	0.723046		41	1.24	2760.61	1.02	2324.87	0.21	435.74	18.86	15.59	2.6	0.68	8.24	6.79	2.58	0	0.11	0.83	1.77	0.04	1.48	0.24	5.89	0.31	0.45	0.77	5.56	0.294804	13.09	0.7	0	0	2.25	1	2.66	6.41	44.85	83.64	1.01	1.01	5280.45	-	-	37975	2013.52	1.46
2007	(IT) Italy	(291) Lazio	0.671199		36	1.34	3081.17	1.13	2621.22	0.21	459.95	11.62	8.6	2.39	0.63	4.27	3.25	0.44	0	0.4	0.63	1.76	0.68	1.07	0.01	4.53	0.45	0.09	0.53	0.6	0.0516351	6.17	2.07	0	0	1.97	1.24	0.43	0.26	58.68	70.13	1.73	1.73	4964.92	-	-	46092	3966.61	1.89
2007	(IT) Italy	(281) Marche	0.676373		33.6	1.16	2778.04	1.04	2546.75	0.12	231.28	21.76	20	1.59	0.16	11.46	9.1	2.8	0.01	0.4	1.02	0.57	0.13	0.29	0.15	7.02	0.38	0.39	0.77	0.7	0.0321691	4.83	0.22	0	0	1.79	0.95	0.78	0.94	43.33	53.56	0.85	0.85	4677.79	-	-	38988	1791.73	1.39
2007	(IT) Italy	(302) Campania	0.653145		29.5	1.39	3110.05	1.07	2431.73	0.32	678.31	7.07	4.88	1.98	0.21	2.25	2.1	0.34	0	0.25	0.36	1.62	0.7	0.89	0.03	2.38	0.01	0	0.02	0.37	0.0523338	6.86	3.05	0	0	2.3	0.4	0.16	0.91	43.84	90.78	3.47	3.47	3151.16	-	-	37598	5317.96	1.9
2007	(IT) Italy	(303) Calabria	0.670221		21.2	1.34	2931.69	0.91	2014.05	0.44	917.64	8.28	4.93	3.06	0.29	1.34	3.03	0.09	0	0.18	0.07	2.99	0.68	2.27	0.04	1.87	0.04	0	0.04	0.24	0.0289855	1.31	0.17	0	0	0.65	0.49	0	0	33.19	34.66	1.26	1.26	3039.08	-	-	27777	3354.71	2.01
2007	(IT) Italy	(301) Molise	0.691449		31.7	1.08	2478.05	0.95	2231.36	0.13	246.69	17.41	15.42	1.72	0.27	6.28	7.6	1.09	0.09	0.16	0.55	1.18	0.12	1.01	0.04	5.22	0.13	1.34	1.47	2.07	0.118897	7.2	2.06	0	0	1.57	0.85	0.67	2.02	33.39	71.65	1.1	1.1	4742.71	-	-	30906	1775.19	1.73
2007	(IT) Italy	(292) Abruzzo	0.664716		24.1	1.28	2845.04	1.17	2623.41	0.11	221.62	9.48	6.87	2.17	0.45	4.53	2.7	0.41	0.05	0.24	1.04	1.12	0.1	0.99	0.03	3.51	0.27	0.06	0.33	0.08	0.00843882	3.66	0.7	0	0	1.22	0.75	0.41	0.44	30.38	71.49	1.02	1.02	5162.26	-	-	31055	3275.84	1.64
2007	(IT) Italy	(320) Sicilia	0.682472		27.2	1.2	2741.29	0.92	2131.27	0.27	610.02	11.39	6.59	3.58	1.22	2.12	2.89	0.14	0	0.24	1.18	2.4	1.03	1.35	0.02	3.52	0.96	0.03	0.99	1.04	0.0913082	2.37	0.31	0	0	1.21	0.56	0.15	0.11	46.9	67.71	1.15	1.15	4566.63	-	-	29872	2622.65	1.79
2007	(IT) Italy	(312) Basilicata	0.689169		25.6	1.23	2846.4	0.98	2277.94	0.25	568.47	23.39	20.11	2.09	1.19	6.52	9.26	0.47	0	0.18	0.23	1.86	0.79	1.04	0.03	8.04	1.48	1.56	3.04	1.78	0.0761009	5.01	0.99	0	0	1.73	1.91	0.32	0	22.77	49.92	0.7	0.7	4734.27	-	-	30259	1293.67	1.55
2007	(IT) Italy	(330) Sardegna	0.685245		56	1.47	3340.02	1.25	2891.31	0.21	448.71	31.47	21.47	1.92	8.08	10.41	4.24	0.25	0	0.43	0.82	1.1	0.27	0.75	0.07	23.44	1.13	0.04	1.18	1.25	0.0397204	16.33	1.72	0	0	3.96	9.02	0.64	0.9	-	102.36	0.67	0.67	7483.26	-	-	49213	1563.81	1.66
2007	(IT) Italy	(311) Puglia	0.671324		24.4	0.92	2176.1	0.68	1533.43	0.24	642.67	12.62	7.84	4.18	0.61	1.71	5.24	0.42	0	0.4	1.23	2.94	0.29	2.63	0.01	1.69	0.37	0.16	0.53	0.31	0.0245642	1.77	0.75	0	0	0.59	0.36	0.02	0.01	21.49	11.54	1.13	1.13	6219.15	-	-	28726	2276.23	1.38
2007	(CY) Cyprus	(740) Cyprus	0.652953		38.9	1.35	3024.26	0.92	2056.51	0.43	967.75	7.57	6.2	1.37	0	4.73	2.61	0.21	0	0.32	0.25	1.12	0.63	0.49	0	2.24	0.02	0.79	0.81	0	0	11.01	0.58	0	0	0.6	2.6	5.76	1.44	-	-	2.17	2.17	7263.19	-	-	32560	4301.19	1.12
2007	(LV) Latvia	(770) Latvia	0.704173		28.1	2.41	4914.65	1.49	3101.47	0.92	1813.17	68.6	49.5	0.44	18.66	31.02	24.38	5.88	2.02	0.37	0	0.44	0.41	0	0.03	30.91	5.5	0	5.5	10.66	0.155394	23.78	7.29	0	0	6.23	0.27	5.83	4.01	38	-	0.45	0.45	5086.24	-	-	46550	678.571	1.01
2007	(LT) Lithuania	(775) Lithuania	0.681068		20	1.93	4164.07	1.51	3316.93	0.42	847.15	43.93	38.13	0.22	5.58	25.83	19.46	5.27	1.99	0.1	0	0.22	0.2	0	0.02	16.81	2.01	0	2.01	0.9	0.0204871	15.87	6.43	0	0	4.8	0.17	3.15	1.22	43.72	-	0.65	0.65	5053.67	-	-	32481	739.381	1.33
2007	(LU) Luxembourg	(350) Luxembourg	0.679		143.7	1.66	3671.2	1.41	3125.58	0.25	545.62	76.53	39.54	0.82	36.18	37.6	17.59	4.98	1.31	0	0.81	0	0	0	0	52.42	0	0.72	0.72	4.31	0.0563178	94.67	25.19	0	0	53.85	0.15	14.2	0.97	54.89	67.39	1.52	1.52	6794.38	-	-	156006	2038.49	0.99
2007	(HU) Hungary	(763) Dél-Dunántúl	0.672282		65.8	2.29	5029.98	0.91	2008.51	1.37	3021.47	64.4	58.8	1.04	4.56	48.02	45.32	9.86	0.1	0.4	0.43	0.6	0.49	0	0.11	7.48	0	0.19	0.19	2.47	0.038354	29.79	4.09	0	0	5.06	0.41	16.96	3.05	40.06	35.79	1.28	1.28	7105.33	-	-	84780	1316.46	0.86
2007	(HU) Hungary	(764) Észak-Magyarország	0.67943		37.4	1.56	3426.6	0.55	1217.02	1	2209.58	60.18	47.99	2.27	9.92	42.51	29.21	12.21	0.01	0.82	0.84	1.43	1.42	0	0.01	14.46	0	1.21	1.21	1.69	0.0280824	14.16	3.37	0	0	3	1.64	5.1	1.02	31.79	41.32	0.65	0.65	6250.56	-	-	51085	848.87	0.99
2007	(HU) Hungary	(762) Nyugat-Dunántúl	0.677069		55.4	2.56	5624.87	0.95	2099.21	1.6	3525.65	61.75	52.01	1.29	8.46	43.62	35.86	10.88	0.26	0.1	0.24	1.04	0.31	0	0.74	13.17	0	0.46	0.46	1.99	0.0322267	20.13	4.35	0	0	5.69	0.6	3.36	5.87	41.17	45.96	0.93	0.93	5831.96	-	-	81001	1311.76	1.02
2007	(HU) Hungary	(761) Közép-Dunántúl	0.678193		92.2	2.87	6310.37	0.9	1986.13	1.97	4324.24	91.84	76.95	1.98	12.92	68.32	49.7	13.54	0.02	0.88	0.49	1.48	1.46	0	0.02	23.71	0	0.26	0.26	4.33	0.0471472	47.27	11.67	0	0	11.24	4.11	12.83	7.29	36.39	37.3	1.23	1.23	7415.95	-	-	139271	1516.45	0.92
2007	(HU) Hungary	(760) Közép-Magyarország	0.67545		58	2.12	4660.37	0.81	1785.72	1.31	2874.65	57.11	49.83	2.69	4.59	36.61	29.01	15.67	0.08	0.52	0.37	2.32	2.13	0	0.19	8.34	0	0.68	0.68	1.37	0.0239888	29.77	1.82	0	0	1.83	3.01	2.41	20.55	29.13	25.8	1.01	1.01	6528.67	-	-	99842	1748.24	1.4
2007	(HU) Hungary	(766) Dél-Alföld	0.674382		38.2	1.7	3734.41	0.84	1851.84	0.86	1882.57	42.07	34.59	1.52	5.96	26.43	22.27	7.43	0	1.59	0.96	0.55	0.54	0	0.01	8.5	0	0.76	0.76	0.67	0.0159258	15.62	2.32	0	0	2.51	1.46	5.36	3.9	37.49	42.14	0.88	0.88	5884.82	-	-	51501	1224.17	1.07
2007	(HU) Hungary	(765) Észak-Alföld	0.679693		38.6	1.18	2591.81	0.39	866.92	0.78	1724.88	48.3	38.32	1.71	8.27	28.06	24.3	8.89	0.09	1.5	0.01	1.69	1.6	0	0.09	11.15	0	0.73	0.73	2.16	0.0447205	15.53	3.14	0	0	2.4	3.19	3.03	3.57	32.32	42.88	0.83	0.83	6126.77	-	-	49373	1022.22	0.97
2007	(MT) Malta	(780) Malta	0.559102		32.9	1.5	3799.23	1.29	3324.07	0.21	475.15	3.12	2.63	0.5	0	2.66	0	0.28	0	0.77	0.26	0.23	0.2	0.04	0	1.4	0.17	0	0.17	0	0	20.27	3.28	0	0	2.97	0.41	8.33	5.14	-	-	5.88	5.88	5650.63	-	-	40877	13101.6	1.26
2007	(NL) Netherlands	(360) The Netherlands	0.61567		312.6	2.54	5547.65	1.43	3323.12	1.11	2224.53	34.48	15.41	0.58	18.49	14.56	3.35	4.42	0.05	1.96	0	0.58	0.36	0	0.22	22.66	0.38	0	0.38	0	0	121.08	26.87	0	0	22.33	2.81	46.07	22.33	68.38	103.57	2.38	2.38	7769.14	-	-	354779	10289.4	1.1
2007	(AT) Austria	(660) Austria	0.755354		51.4	1.53	3473.19	1.43	3260.37	0.1	212.82	30.98	16.42	0.7	13.86	9.31	9.76	2.94	0.22	0.13	0.54	0.17	0.16	0	0.01	16.54	0.1	0.77	0.87	13.91	0.448999	24.91	5.84	0	0	8.47	0.99	8.14	1.29	47.44	109.77	0.96	0.96	6231.71	-	-	66755	2154.78	1.2
2007	(PL) Poland	(785) Pomorze i Mazury	0.676027		29.8	1.91	4202.35	1.53	3374.92	0.38	827.43	36.67	31.03	0.34	5.29	14.03	21.81	6.12	0.01	0.36	0	0.34	0.32	0	0.01	7.29	0.01	0.74	0.75	1.32	0.0359967	18.53	3.91	0	0	3.37	0.07	8.96	2.04	47.56	71.4	1.17	1.17	4664.24	-	-	41409	1129.23	1.22
2007	(PL) Poland	(790) Wielkopolska and Slask	0.667635		28.7	1.85	4076.14	1.47	3236.29	0.38	839.85	23.35	20.95	0.19	2.21	6.79	14.93	4.23	0.04	0.42	0	0.19	0.18	0	0.01	3.42	0.01	0.15	0.15	0.49	0.020985	18.76	3.03	0	0	3.04	0.05	11.6	0.92	51.69	79.79	1.92	1.92	4895.57	-	-	38465	1647.32	1.28
2007	(PL) Poland	(795) Mazowsze i Podlasie	0.681617		16.5	1.73	3813.41	1.56	3426.9	0.18	386.51	14.7	11.38	0.56	2.75	3.09	8.1	1.46	0	0.34	0	0.56	0.56	0	0.01	4.14	0	0.09	0.09	1.09	0.0741497	11.14	4.12	0	0	2.29	0.04	4.07	0.46	43.91	76.65	1.64	1.64	4479.67	-	-	22524	1532.24	1.36
2007	(PL) Poland	(800) Malopolska i Pogórze	0.681023		13.2	1.64	3605.84	1.5	3295.49	0.14	310.35	10.26	8.05	0.36	1.85	3.22	5.69	1.25	0.01	0.31	0	0.36	0.35	0	0.01	2.53	0.02	0.11	0.13	0.8	0.0779727	7.86	2.12	0	0	1.13	0.16	3.45	0.84	41.38	73.92	1.43	1.43	3645.21	-	-	18017	1756.04	1.34
2007	(PT) Portugal	(610) Entre Douro e Minho/Beira litoral	0.701818		24.5	1.79	3441.73	1.56	2996.71	0.23	445.03	7.03	4.72	1.25	1.05	1.69	1.23	0.22	0	0.14	0.96	0.29	0.24	0.05	0	4.11	0.08	0	0.08	1.93	0.274538	12.82	4.33	0	0	4.53	1.23	0.95	1.67	22.18	54.57	2.51	2.51	7214.59	-	-	28009	3984.21	1.18
2007	(PT) Portugal	(620) Tras-os-Montes/Beira interior	0.702004		17.9	1.55	2972.92	1.29	2469.13	0.26	503.79	23.78	12.08	6.38	5.32	4.31	1.26	0.22	0	0.03	2.04	4.34	1.68	2.66	0	9.44	6.45	0	6.45	3.11	0.130782	6.51	0.56	0	0	2.36	3.32	0.06	0.02	12.3	15.88	0.48	0.48	5659	-	-	13509	568.082	1.28
2007	(PT) Portugal	(630) Ribatejo e Oeste	0.691006		47.6	2.16	4144.1	1.65	3160.01	0.51	984.08	14.51	7.89	4.79	1.83	3.04	1.35	0.52	0	1.74	2	2.79	1.58	1.21	0.01	4.38	1.72	0	1.72	3.32	0.228808	26.75	0.52	0	0	3.24	1.65	14.09	7.02	30.5	124.64	1.14	1.14	5408.24	-	-	53842	3710.68	1.37
2007	(PT) Portugal	(640) Alentejo e Algarve	0.695438		42.6	1.64	3139.51	1.26	2425.79	0.37	713.72	78.2	57.64	8.47	12.08	30.87	7.06	1.52	0.69	0.34	0.6	7.87	1.34	6.54	0	31.15	29.58	0	29.58	6.93	0.0886189	26.23	0.15	0	0	15.01	9.4	1.62	0	16.02	96.04	0.46	0.46	7064.95	-	-	26856	343.427	1.03
2007	(PT) Portugal	(650) Açores e Madeira	0.673163		30.7	1.21	2326.73	1.09	2083.84	0.13	242.89	11.86	1.48	0.25	10.12	6.5	0.02	0.09	0	0.1	0.09	0.16	0.16	0	0	11.38	0	0	0	0.1	0.0084317	16.19	7.96	0	0	8.01	0.03	0.15	0	16.57	32.25	1.42	1.42	5408.33	-	-	17813	1501.94	1.33
2007	(RO) Romania	(840) Nord-Est	0.672238		5.3	2.37	6102.87	2.14	5612.18	0.23	490.69	5.44	4.35	0.1	0.99	1.63	2.74	0.88	0	0.04	0.02	0.07	0.07	0	0	1.67	0	0.01	0.01	0	0	4.28	1.55	0	0	0.66	0.87	0.51	0.45	19.03	25.46	2.14	2.14	3328.7	-	-	6435	1182.9	1.39
2007	(RO) Romania	(841) Sud-Est	0.659054		9.1	2.01	4584.11	1.26	3024.11	0.75	1560	13.56	12.98	0.36	0.22	7.32	8.95	3.5	0	0.14	0.3	0.06	0.06	0	0	0.31	0	0.29	0.29	0	0	6.06	0.77	0	0	0.42	2.96	1.14	0.56	21.6	21.73	5.15	5.15	2988.68	-	-	9995	737.094	0.86
2007	(RO) Romania	(842) Sud-Muntenia	0.674076		7.3	2.05	4675.2	1.83	4220.8	0.22	454.4	8.87	7.57	0.23	1.08	3.77	5.22	2.1	0	0.07	0.06	0.17	0.17	0	0	1.2	0	0.03	0.03	0	0	5.9	1.13	0	0	0.43	1.27	1.18	1.76	19.47	26.18	1.32	1.32	3377.16	-	-	11129	1254.68	1.03
2007	(RO) Romania	(844) Vest	0.674958		7.8	1.86	3846.69	1.47	3042.35	0.39	804.34	9.69	7.43	0.22	2.04	4.04	5.46	1.12	0	0.07	0.02	0.2	0.2	0	0	2.54	0	0.27	0.27	0	0	4.9	1.03	0	0	0.4	1.68	0.81	0.76	31.07	30.37	1.03	1.03	3336.29	-	-	11935	1231.68	1.15
2007	(RO) Romania	(845) Nord-Vest	0.670033		7.3	2.16	5206.27	1.48	3767.35	0.68	1438.93	7	4.82	0.16	2.02	2.25	3.29	0.4	0	0.15	0.04	0.12	0.12	0	0	2.96	0	0.05	0.05	0	0	6.13	2.37	0	0	0.83	0.53	0.57	1.81	30.81	41.7	1.07	1.07	3913.46	-	-	16012	2287.43	1.11
2007	(RO) Romania	(846) Centru	0.67243		9.2	2.24	4788.59	1.1	2435.21	1.15	2353.37	9.21	4.73	0.16	4.32	3.21	2.82	0.57	0	0.03	0.01	0.15	0.15	0	0	5.46	0	0.1	0.1	0	0	9.66	2.47	0	0	1	1.7	1.52	2.77	32.19	50.79	0.97	0.97	3939.63	-	-	28897	3137.57	0.95
2007	(RO) Romania	(843) Sud-Vest-Oltenia	0.683169		6	2.13	5023.1	1.88	4506.98	0.25	516.12	6.6	4.81	0.36	1.42	1.45	3.75	0.83	0	0.07	0.11	0.26	0.25	0	0.01	1.54	0	0.02	0.02	0.34	0.0515152	3.42	1.1	0	0	0.49	0.48	0.7	0.47	15.71	25.99	1.22	1.22	3304.25	-	-	8535	1293.18	1.51
2007	(RO) Romania	(847) Bucuresti-Ilfov	0.679618		8	1.22	2517.07	1.13	2331.29	0.09	185.78	12.17	11.88	0.23	0.06	8.02	7.84	3.87	0	0.17	0.01	0.22	0.22	0	0	0.06	0	0	0	0	0	3.22	1.46	0	0	0.76	0	0.31	0.7	20.05	21.78	-	0	3313.29	-	-	19695	1618.32	2.52
2007	(SI) Slovenia	(820) Slovenia	0.84841		19.7	1.76	3308.61	1.69	3184.37	0.07	124.24	10.84	3.68	0.5	6.67	3.52	1.97	0.39	0.08	0.06	0.32	0.18	0.17	0	0.01	7.89	0	0.03	0.03	9.47	0.873616	12.72	3.49	0	0	5.31	0.37	2.85	0.38	45.35	88.68	1.2	1.2	5233.28	-	-	23352	2154.24	1.08
2007	(SK) Slovakia	(810) Slovakia	0.676608		311	18.05	33527.1	1.29	2346.81	16.76	31180.3	584.02	400.82	6.68	176.52	561.45	222.02	88.15	21.78	2.9	3.72	2.96	2.96	0	0	257.05	4.96	0	4.96	1.69	0.00289374	193.14	54.18	0	0	62.06	12.62	44.3	19.63	37.15	40.14	0.49	0.49	5844.67	-	-	524824	898.64	0.8
2007	(FI) Finland	(690) Pohjanmaa	0.668523		76.8	1.54	3237.77	1.34	2882.85	0.21	354.93	55.1	54.83	0.06	0.21	19.99	26	7.82	0	0.04	0	0.06	0	0	0.06	17.02	0.77	3.13	3.9	0	0	37.51	9.4	0	0	12.56	0.99	11.5	2.96	42.08	-	1.41	1.41	8383.02	-	-	88155	1599.91	0.79
2007	(FI) Finland	(680) Sisä-Suomi	0.672553		62.1	1.47	3028.04	1.24	2618.66	0.24	409.38	42.27	40.81	0.6	0.86	16.13	12.44	2.12	0.37	0.09	0	0.6	0.32	0	0.28	22.57	2.58	1.82	4.4	0	0	25.72	9.87	0	0	13.04	0.41	2.22	0.08	25.19	-	1.08	1.08	8772.87	-	-	63667	1506.2	0.74
2007	(FI) Finland	(670) Etelä-Suomi	0.670592		58.4	1.3	2568.33	1.07	2161.05	0.24	407.28	54.29	52.36	0.29	1.63	16.18	31.74	5.81	0.13	0.25	0	0.29	0.17	0	0.13	10.43	1.25	3.93	5.18	0	0	25.09	4.01	0	0	5.84	0.68	10.19	4.05	43.17	-	1.27	1.27	8522.63	-	-	77801	1433.06	0.84
2007	(FI) Finland	(700) Pohjois-Suomi	0.672982		70.3	1.46	3007.83	1.23	2619.11	0.22	388.72	51.62	49.42	0.36	1.84	19.79	15.67	1.22	0.35	0.03	0	0.36	0	0	0.35	29.72	2.58	1.37	3.95	0	0	29.86	11.92	0	0	15.69	0.51	1.58	0	26.03	-	1.04	1.04	8616.45	-	-	70596	1367.61	0.69
2007	(SE) Sweden	(710) Slättbyggdslän	0.671111		112.8	1.47	3146.93	1.13	2492.9	0.35	654.04	92.78	81.07	0.02	11.69	47.19	38.54	9.24	1.64	0.87	0	0.02	0.02	0	0	35.52	1.24	5.64	6.88	0	0	57.94	10.66	0	0	25.63	0.43	20.1	0.79	62.56	68.57	1.09	1.09	8180.82	-	-	157322	1695.65	0.97
2007	(SE) Sweden	(730) Län i norra Sverige	0.676636		89.4	1.51	3404.62	1.29	3017.27	0.21	387.35	76.17	71.94	0	4.23	55.58	15.2	0.62	0.03	0	0	0	0	0	0	56.26	0.84	2.52	3.36	0	0	45.35	16.05	0	0	23.84	2.21	3.14	0.01	50.78	-	0.76	0.76	8062.83	-	-	100478	1319.13	0.77
2007	(SE) Sweden	(720) Skogs- och mellanbygdslän	0.676611		106	1.5	3309.29	1.25	2835.16	0.25	474.13	90.68	64.88	0	25.79	47.41	18.94	3.76	0.22	0.11	0	0	0	0	0	62.79	0.97	2.61	3.58	0	0	62.34	16.23	0	0	32.54	2.64	10.45	0.09	52.71	-	0.82	0.82	8070.53	-	-	120026	1323.62	0.88
2007	(UK) United Kingdom	(411) England - North Region	0.677048		162.4	1.97	4500.53	1.25	2931.84	0.71	1568.69	155.74	60.39	0.05	95.3	85.15	29.53	8.62	0.02	0.94	0	0.05	0.02	0	0.03	109.49	1.18	3.54	4.72	2.54	0.0163092	136.4	22.94	0	0	45.79	39.86	15.94	11.19	77.76	-	1.02	1.02	7312.13	-	-	206422	1325.43	1.04
2007	(UK) United Kingdom	(412) England - East Region	0.66894		234.8	2.96	6741.77	1.14	2735.28	1.82	4006.49	152.48	116.17	1.32	34.98	62.89	61.62	28.96	3.39	2.72	0.01	1.31	0.69	0	0.62	41.15	6.47	6.79	13.26	3.05	0.0200026	88.04	7.72	0	0	26.66	11.41	17.4	24.23	76.79	67.31	1.21	1.21	7347.96	-	-	306141	2007.75	1.04
2007	(UK) United Kingdom	(431) Scotland	0.681355		139.1	1.95	4713.29	1.43	3547.1	0.52	1166.19	328.39	78.62	0	249.77	143.4	37.92	6	1.31	0.16	0	0	0	0	0	277.32	0.46	3.96	4.42	4.41	0.0134292	163.57	15.69	0	0	94.51	52.63	0.66	0.02	82.16	-	0.59	0.59	6990.85	-	-	180419	549.405	0.95
2007	(UK) United Kingdom	(421) Wales	0.679125		112.1	1.78	4230.33	1.51	3635.74	0.27	594.58	128.98	7.76	0	121.22	34.85	3.84	0.44	0	0.01	0	0	0	0	0	123.96	0	0.32	0.32	3.15	0.0244224	178.95	25.76	0	0	65.21	86.43	0.79	0.58	62	-	1.43	1.43	6815.08	-	-	125442	972.569	0.92
2007	(UK) United Kingdom	(441) Northern Ireland	0.676405		91.3	1.45	3890.43	1.31	3560.45	0.14	329.97	81.56	13.73	0.05	67.78	20.3	2.6	0.4	0.07	0	0	0.05	0.01	0	0.04	78.46	0	0.05	0.05	0.22	0.0026974	107.9	23.49	0	0	54.84	10.2	19.35	0.02	81.48	-	1.13	1.13	6644.09	-	-	104453	1280.69	1.04
2007	(UK) United Kingdom	(413) England - West Region	0.673961		171.6	2.34	5669.16	1.32	3433	1.02	2236.17	113.2	60.34	0.7	52.16	43.82	25.35	6.84	0.6	0.6	0	0.7	0.57	0	0.13	72.88	1.82	3.01	4.84	2.64	0.0233216	133.05	31.21	0	0	54.43	24.37	7.57	14.7	68.64	-	1.53	1.53	7111.58	-	-	221030	1952.56	1.04
2008	(BE) Belgium	(341) Vlaanderen	0.629868		215.3	2.26	5289.83	1.68	4154.86	0.58	1134.97	32.03	21.83	0.82	9.38	23.25	8.52	3.89	0.03	1.43	0	0.82	0.69	0	0.13	17.03	0.03	0.1	0.14	0	0	118.74	14.62	0	0	27.43	0.19	64.62	11.52	84.32	112.95	2.68	2.68	7099.56	-	-	231500	7227.6	1.16
2008	(BE) Belgium	(343) Wallonie	0.65695		156.9	1.59	4454.21	1.45	4139.17	0.14	315.04	66.84	36.56	0.33	29.95	51.24	17.07	7.78	0.49	0.8	0	0.33	0.33	0	0	39.99	0	0.22	0.22	0	0	98.9	19.99	0	0	64.24	0.64	10.46	3.42	82.66	131.38	2.15	2.15	5716.17	-	-	138154	2066.94	1.02
2008	(BG) Bulgaria	(832) Severen tsentralen	0.66695		23.3	2.54	4714.67	1.1	2041.87	1.44	2672.8	39.3	35.4	0.67	3.23	36.59	21.46	11.5	0	0.19	0.29	0.38	0.36	0	0.01	5.21	0.01	0.27	0.27	0.06	0.00152672	11.43	3.04	0	0	1.26	3.13	2.71	1.23	40.56	29.79	1.61	1.61	3792.02	-	-	27236	693.028	0.97
2008	(BG) Bulgaria	(833) Severoiztochen	0.660434		18.7	2.16	4002.7	1.2	2229.43	0.96	1773.27	28.05	26.49	0.75	0.81	25.33	17.32	8.04	0	0.11	0.43	0.32	0.31	0	0.01	1.75	0.08	0	0.08	0	0	10.08	1.58	0	0	1.44	3.34	1.34	2.32	51.96	43.04	3.07	3.07	3683.37	-	-	29203	1041.11	1.2
2008	(BG) Bulgaria	(831) Severozapaden	0.668317		13.3	2.22	4114.54	1.36	2529.51	0.85	1585.02	20.06	17.54	0.35	2.17	16.13	10.58	5.59	0.14	0.05	0.16	0.18	0.18	0	0	2.97	0.37	0.14	0.51	0	0	7.39	2.08	0	0	0.77	2.22	0.31	1.88	36.12	34.51	1.38	1.38	3658.03	-	-	14049	700.349	1.09
2008	(BG) Bulgaria	(836) Yugoiztochen	0.668885		21.7	2.83	5241.81	1.34	2484.43	1.49	2757.37	30.85	24.36	2.87	3.62	26.03	15.1	7.01	0	0.22	2.25	0.62	0.61	0	0.01	5.17	0.48	0	0.48	0	0	11.59	3.06	0	0	1.45	1.85	1.61	3.6	37.51	46.63	0.95	0.95	3565.11	-	-	31924	1034.81	1.14
2008	(BG) Bulgaria	(834) Yugozapaden	0.665043		10.3	2.3	4264.88	1.34	2475.07	0.96	1789.81	9.63	7.05	0.43	2.14	7.77	3.7	1.15	0	0.17	0.13	0.3	0.29	0	0.01	3	0.25	0.92	1.17	0	0	7.19	1.17	0	0	0.73	3.35	0.99	0.92	27.3	25.58	1.6	1.6	3151.44	-	-	13903	1443.72	1.1
2008	(BG) Bulgaria	(835) Yuzhen tsentralen	0.662423		21.3	3.64	6751.94	1.48	2754.81	2.16	3997.13	18.77	15.47	1.42	1.88	16.27	8.71	3.23	0	0.28	0.93	0.49	0.46	0	0.03	3.17	1.97	0	1.97	0	0	14.94	2.69	0	0	1.24	4.94	1.08	5	25.59	37.94	1.95	1.95	3843.71	-	-	27036	1440.38	1.04
2008	(CZ) Czechia	(745) Czechia	0.663796		215.6	7.11	14636.8	1.34	2939.48	5.77	11697.4	224.91	160.29	2.11	62.51	192.7	97.42	37.47	2.01	1.25	0.83	1.28	1.22	0	0.06	86.27	0.36	0	0.36	0.36	0.00160064	118.3	26.82	0	0	41.46	0.81	30.96	17.83	56.2	72.37	0.82	0.82	6475.54	-	-	297213	1321.48	0.86
2008	(DK) Denmark	(370) Denmark	0.658206		245.9	1.77	3365.28	0.9	1815.01	0.87	1550.28	91.97	86.43	0.3	5.24	26.36	52.86	12.28	0.74	0.4	0	0.3	0.22	0	0.08	22.94	0	3.19	3.2	0	0	150.7	19.75	0	0	19.23	0.56	104.41	6.35	77.68	-	1.97	1.97	8237.26	-	-	349973	3805.3	0.8
2008	(DE) Germany	(30) Niedersachsen	0.659908		211.8	1.88	4157.91	1.39	3063.49	0.5	1094.41	69.95	52.92	0.39	16.64	42.66	29.15	9.92	1.39	0.47	0	0.39	0.27	0	0.12	28.52	0.2	1.31	1.51	4.19	0.0598999	117.68	20.44	0	0	29.93	0.22	59.67	7.04	83.06	86.8	2.03	2.03	7617.95	-	-	213165	3047.39	1.03
2008	(DE) Germany	(50) Nordrhein-Westfalen	0.657073		214.9	1.79	3955.77	1.3	2866.46	0.49	1089.31	53.05	39.96	0.07	13.02	33.54	22.74	6.06	0.17	1.15	0	0.07	0.06	0	0.02	22.2	0.06	0.77	0.83	2.47	0.0465598	105.3	14.09	0	0	21.44	0.17	63.61	5.59	85.59	94.05	1.94	1.94	7644.99	-	-	196388	3701.94	1.05
2008	(DE) Germany	(20) Hamburg	0.31498		213.5	2.28	5038.12	1.67	3688.44	0.61	1349.68	3.69	1.2	2.31	0.18	0.82	0	0	0	1.2	0	2.31	2.18	0	0.13	0.18	0	0	0	0.01	0.00271003	0.23	0	0	0	0.23	0	0	0	-	-	1.22	1.22	-	-	-	142132	38518.2	1.29
2008	(DE) Germany	(10) Schleswig-Holstein	0.651852		200.3	1.81	3993.51	1.27	2812.61	0.53	1180.9	78.39	58.74	0.16	19.48	42	30.02	10.12	0.46	0.19	0	0.16	0.05	0	0.11	36.38	0.77	0.76	1.53	0.94	0.0119913	111.27	31.73	0	0	40.37	1.22	37.15	0.67	88.08	85.29	2.06	2.06	7827.58	-	-	208877	2664.59	1.03
2008	(DE) Germany	(80) Baden-Württemberg	0.664627		119.3	2.02	4453.87	1.42	3128.74	0.6	1325.13	45.87	28.92	1.54	15.41	31.82	19.12	3.81	0.16	0.41	0.73	0.81	0.76	0	0.04	20.12	0.31	0.56	0.88	2.94	0.0640942	52.13	13.55	0	0	13.28	0.59	22.18	2.37	68.3	82.14	1.51	1.51	6036.07	-	-	131669	2870.48	1.02
2008	(DE) Germany	(90) Bayern	0.677149		99.8	1.56	3455.36	1.39	3074.98	0.17	380.38	44.52	28.98	0.13	15.42	25.54	17.26	4.45	0.21	0.19	0.08	0.04	0.04	0	0	21.8	0.19	0.51	0.7	5.72	0.128482	53.36	17.89	0	0	20.18	0.72	13.93	0.55	67.82	93.86	1.86	1.86	6336.64	-	-	107860	2422.73	1
2008	(DE) Germany	(100) Saarland	0.664423		126.2	1.75	3858.14	1.56	3446.74	0.19	411.4	112.44	62.23	0.01	50.2	84.65	39.61	7.94	0	0.01	0	0.01	0.01	0	0	59.08	0.13	5.67	5.8	0.48	0.00426894	63.19	26.6	0	0	32.37	0	3.43	0.2	62.65	43.8	1.19	1.19	7144.26	-	-	134507	1196.26	0.94
2008	(DE) Germany	(70) Rheinland-Pfalz	0.657185		371.5	2.43	5367.4	1.76	3888.96	0.67	1478.44	46.57	27.53	4.59	14.44	33.55	17.02	5.93	0.08	0.7	4.27	0.33	0.28	0	0.04	17.22	0.09	1.02	1.11	0.98	0.0210436	26.95	8.91	0	0	11.45	0.39	6.05	0.09	67.7	96.85	1.27	1.27	7044.96	-	-	150188	3224.99	1.15
2008	(DE) Germany	(60) Hessen	0.662147		129.1	1.8	3983.06	1.3	2863.8	0.51	1119.26	66.68	43.13	0.12	23.42	48.29	28.89	7.79	0.24	0.7	0.06	0.06	0.02	0	0.04	28.06	0.05	1.07	1.12	1.71	0.0256449	57.39	14.37	0	0	19.44	0.59	21.95	0.79	75.83	85.23	1.36	1.36	6692.82	-	-	139068	2085.6	0.98
2008	(DE) Germany	(116) Thüringen	0.659073		695.6	9.45	20889.2	0.96	2115.7	8.49	18773.5	431.01	339.66	1.6	89.74	383.31	209.11	82.56	4.26	0.96	0	1.6	1.47	0	0.13	132.46	1.75	2.56	4.31	2.91	0.00675158	258.41	64.34	0	0	78.65	9.89	98.77	5.56	72.16	88.56	1.18	1.18	8202.17	-	-	815073	1891.08	0.82
2008	(DE) Germany	(115) Sachsen-Anhalt	0.658788		684.2	6.89	15218.1	1.16	2559.04	5.73	12659.1	476.74	412.27	0.46	64	410.98	252.69	98.41	12.44	0.23	0	0.46	0.46	0	0	110.74	2.12	12.09	14.21	3.83	0.00803373	232.9	53.34	0	0	53.5	0.67	121.4	3.62	77.58	87.71	1.1	1.1	8177.76	-	-	793584	1664.61	0.89
2008	(DE) Germany	(113) Mecklenburg-Vorpommern	0.656118		610.6	6.28	13875.3	1.04	2300.4	5.24	11574.9	450.41	369.94	0.04	80.43	333.02	209.47	97.55	6.85	0.16	0	0.04	0	0	0.04	131.11	1.77	10.31	12.08	3.81	0.00845896	192.95	62.6	0	0	77.5	1.7	44.34	6.54	78.6	75.38	1.17	1.17	8075.98	-	-	706247	1568.01	0.89
2008	(DE) Germany	(114) Sachsen	0.657391		562.6	7.4	16353.5	1.1	2440.1	6.3	13913.4	311.95	260.21	1.33	50.4	259.44	150.76	65.17	1.21	2.11	0.04	1.29	1.18	0	0.11	90.04	0.74	1.78	2.53	4.1	0.0131431	169.98	63.07	0	0	59.46	2.57	40.44	3.93	74.47	81.39	1.49	1.49	8371.84	-	-	613760	1967.49	0.86
2008	(DE) Germany	(112) Brandenburg	0.665264		1199.3	7.41	16369	1.02	2247.27	6.39	14121.7	439.66	352.26	1.5	85.9	364.23	192.11	64.44	12.19	2.36	0	1.5	1.44	0	0.06	161.48	4.51	13.27	17.77	7.17	0.0163081	257.07	58.32	0	0	85.35	9.66	65.93	37.35	56.12	59.72	1.03	1.03	8077.4	-	-	603866	1373.48	0.83
2008	(EE) Estonia	(755) Estonia	0.698049		53.6	2.25	5000.87	1.15	2572.81	1.1	2428.06	112.88	86.36	0.43	26.09	65.2	43.1	12.01	2.62	0.18	0	0.43	0.4	0	0.02	50.43	0	2.87	2.87	18.16	0.160879	34.89	11.38	0	0	10.96	1.45	9.54	1.34	32.88	-	0.52	0.52	7114.66	-	-	73998	655.546	0.89
2008	(IE) Ireland	(380) Ireland	0.673731		35.9	1.13	2397.19	1.07	2262.26	0.06	134.93	45.9	5.69	0.03	40.18	8.27	2.97	0.19	0.03	0	0	0.03	0	0	0.03	42.6	0	0.12	0.12	1.61	0.0350763	51.78	9.86	0	0	34.85	6.45	0.08	0	94	-	1.2	1.2	5279	-	-	46684	1017.08	0.97
2008	(EL) Greece	(450) Makedonia-Thraki	0.624368		17.1	1.1	2549.48	0.9	2106.47	0.19	443.01	10.11	8.98	0.96	0.17	6.29	5.87	1.71	0	0.14	0.11	0.85	0.54	0.3	0	0.93	0.49	0	0.49	0.03	0.00296736	6	0.83	0	0	1.51	3.62	0.05	0	32.2	117.61	6.8	6.8	6221.44	-	-	24554	2428.68	1.21
2008	(EL) Greece	(460) Ipiros-Peloponissos-Nissi Ioniou	0.649334		14.8	1.4	3069.41	1.27	2731.85	0.14	337.56	5.83	1.86	3.37	0.61	1.34	0.73	0.08	0	0.09	0.4	2.96	0.5	2.47	0	1.21	0.33	0	0.33	0	0	5.47	0.04	0	0	0.75	3.76	0.25	0.65	34.15	102.63	2.81	2.81	4857.7	-	-	21027	3606.69	1.73
2008	(EL) Greece	(470) Thessalia	0.623632		16.5	1.31	3025.31	1.16	2670.32	0.15	354.99	9.54	8.31	1.22	0.01	4.63	4.43	2.69	0	0.09	0.1	1.12	0.45	0.67	0	0.66	0.45	0	0.45	0	0	6.83	0	0	0	1.28	5.55	0	0	34.78	130.15	7.23	7.23	-	-	-	21438	2247.17	1.13
2008	(EL) Greece	(480) Sterea Ellas-Nissi Egaeou-Kriti	0.631299		15.3	1.38	3126.32	1.24	2815.57	0.14	310.75	5.88	2.67	2.82	0.39	1.99	1.39	0.38	0	0.15	0.28	2.54	0.14	2.38	0.02	0.92	0.11	0.1	0.2	0	0	6.95	0	0	0	0.5	6.42	0.02	0	39.39	112.8	5.94	5.94	-	-	-	21004	3572.11	1.59
2008	(ES) Spain	(515) País Vasco	0.678121		49.6	1.65	3964.5	1.53	3664.66	0.12	299.84	29.92	9.21	1.43	19.28	19.47	7.58	0.82	0	0.1	1.38	0.05	0.05	0	0	19.72	0.11	0.17	0.27	2.66	0.0889037	31.32	5.22	0	0	13.06	7.32	0	5.58	47.81	-	1.32	1.32	7591.42	-	-	80547	2692.08	1.19
2008	(ES) Spain	(520) Navarra	0.646193		62.4	1.99	3862.76	1.12	2182.66	0.87	1680.1	44.86	35.09	2.42	7.35	19.78	28.18	1.61	0	0.65	2.02	0.4	0.17	0.22	0	8.05	2.98	0.97	3.96	0.28	0.00624164	31.78	2.02	0	0	6.92	7.97	13.81	0.42	42.39	100.91	2.12	2.12	8565.62	-	-	145156	3235.76	1.05
2008	(ES) Spain	(505) Asturias	0.668975		73.5	1.87	4288.12	1.85	4250.06	0.02	38.06	18.16	3.74	0	14.41	6.94	0.52	0	0	0	0	0	0	0	0	17.64	0	0	0	1.28	0.0704846	57.27	29.18	0	0	28.09	0	0	0	-	134.16	3.25	3.25	6565.54	-	-	97357	5361.07	1.33
2008	(ES) Spain	(510) Cantabria	0.67024		76.4	1.49	3238.46	1.45	3167.17	0.03	71.29	38.88	0.69	0	38.19	31.13	0.13	0.02	0	0	0	0	0	0	0	38.73	0	0	0	0.04	0.00102881	62.98	28.22	0	0	33.29	0.31	0	0	39.85	143.42	1.6	1.6	6358.78	-	-	92879	2388.86	1.27
2008	(ES) Spain	(525) La Rioja	0.662009		70.1	1.27	2628.53	1	2076.63	0.27	551.9	27.53	11.82	6.86	8.85	16.68	8.89	0.84	0	0.51	6.25	0.61	0.47	0.15	0	8.95	1.25	0.25	1.49	0	0	14.63	0.54	0	0	3.88	2.7	6.8	0.64	41.21	80.48	0.71	0.71	8558.28	-	-	54071	1964.08	1.61
2008	(ES) Spain	(500) Galicia	0.663696		67.7	1.44	3109.39	1.36	2957.18	0.08	152.21	15.95	6.68	0.02	9.25	3.21	0.33	0.07	0	0	0.02	0	0	0	0	15.46	0.07	0	0.07	0.05	0.0031348	46.47	16.5	0	0	14.81	0.15	11.36	3.4	31.32	81.42	2.03	2.03	6523.1	-	-	73552	4611.41	1.68
2008	(ES) Spain	(545) Castilla y León	0.668743		47.8	0.9	2294.34	0.79	1987.67	0.12	306.66	64.47	53.89	0.63	9.96	37.52	39.08	5.93	0	0.09	0.61	0.02	0	0.02	0	14.23	4.4	0	4.4	0.04	0.000620444	18.19	1.07	0	0	7.09	6.6	3.27	0.02	38.42	86.35	1.09	1.09	8097.97	-	-	65997	1023.69	1.46
2008	(ES) Spain	(550) Madrid	0.674392		43.3	1.72	3423.91	1.54	3071.69	0.18	352.22	82.94	27.75	5.65	49.54	42.28	24.08	0.06	0	0.41	1.73	3.92	0	3.92	0	49.55	3.19	0	3.19	0	0	28.53	1.94	0	0	17.77	5.18	3.57	0	39.52	111.03	0.39	0.39	8379.32	-	-	72146	869.858	2.12
2008	(ES) Spain	(540) Islas Baleares	0.670374		50.3	1.33	2760.36	1.11	2348.4	0.21	411.95	48.95	33.33	8.22	7.4	29.79	18.25	1.04	0	0.6	0.12	8.1	7.88	0.21	0	12.54	6.53	1.77	8.3	0.01	0.00020429	20.4	3.83	0	0	2.5	9.16	4.9	0.02	17.61	67.28	0.84	0.84	4780.81	-	-	41084	839.305	1.27
2008	(ES) Spain	(535) Cataluña	0.689554		108.3	1.97	3948.66	1.39	2777.53	0.59	1171.12	29.56	16.13	8.1	5.33	11.65	11.7	0.33	0	0.24	1.62	6.48	3.67	2.79	0.02	8.01	0.82	0.2	1.02	5.3	0.179296	78.46	2.12	0	0	5.84	2.68	51.64	16.02	37.95	106.21	1.69	1.69	8941.42	-	-	80922	2737.55	1.2
2008	(ES) Spain	(530) Aragón	0.669352		81.2	1.2	2276.9	0.98	1883.4	0.22	393.5	62.18	45.72	6.26	10.2	30.4	27.97	0.97	0	0.15	1.14	5.12	3.87	1.25	0	13.68	6.74	6.4	13.14	0.01	0.000160823	55.2	0.15	0	0	3.85	8.52	37.08	5.58	33.99	103.5	0.92	0.92	6570.44	-	-	54631	878.594	1.12
2008	(ES) Spain	(570) Extremadura	0.674696		42.4	1.24	2773.57	1.16	2559.27	0.08	214.3	75.58	20.85	5.07	49.66	19.52	15.56	1.39	0	0.14	1.01	4.06	0.58	3.48	0	50.64	2.76	0.01	2.77	0.18	0.00238158	28.6	0.6	0	0	11.4	11.23	3.01	2.36	37.13	101.56	0.41	0.41	3209.87	-	-	53971	714.091	1.96
2008	(ES) Spain	(575) Andalucía	0.664364		44.1	1.77	3502.08	1.02	2011.42	0.75	1490.67	28.35	9.67	12.5	6.18	6.28	4.71	2.47	0	0.41	0.2	12.29	4.15	8.15	0	6.26	1.56	0.43	1.99	0.13	0.00458554	9.71	0.47	0	0	1.1	2.78	1.35	4.01	23.88	111.88	0.59	0.59	6390.94	-	-	44929	1584.8	1.36
2008	(ES) Spain	(560) Comunidad Valenciana	0.648573		29	1.01	1973.15	0.79	1559.7	0.22	413.45	9.94	0.76	9	0.18	0.38	0.45	0	0	0.17	1.47	7.54	7.21	0.32	0	0.18	0.09	0.05	0.14	0	0	8.52	0	0	0	0.46	0.63	3.55	3.86	21.5	-	2.39	2.39	-	-	-	35278	3549.09	1.92
2008	(ES) Spain	(565) Murcia	0.641899		77.1	1.86	3720.41	1.15	2346.74	0.71	1373.67	21.49	9.49	11.04	0.96	4.17	3.34	0.27	0	2.44	1.99	9.05	8.47	0.58	0	0.97	2.07	1.37	3.44	0	0	15.95	0	0	0	0.07	4.07	11.81	0	23.42	-	2.44	2.44	-	-	-	65882	3065.7	1.5
2008	(ES) Spain	(555) Castilla-La Mancha	0.670538		60	1.47	3040.38	1.17	2413.5	0.3	626.88	51.56	38.56	12.33	0.67	7.25	22.67	4.95	0	0.31	8.02	4.3	0.36	3.95	0	0.73	6.29	4.2	10.49	2.33	0.0451901	26.68	0.15	0	0	0.55	4.76	2.32	18.89	30.88	118.23	2.93	2.93	7692.63	-	-	39951	774.845	1.68
2008	(ES) Spain	(580) Canarias	0.3251		58.3	3.16	6226.36	1.93	3867.84	1.23	2358.52	2.65	0.83	1.51	0.32	1.01	0.02	0.04	0	0.6	0.17	1.34	1.15	0	0.19	0.32	0.17	0	0.17	0	0	11.7	0.75	0	0	0.26	3.41	1.11	6.16	-	105.18	19.23	19.23	4634.78	-	-	75617	28534.7	1.52
2008	(FR) France	(133) Haute-Normandie	0.652722		158.8	1.96	3172.99	1.45	2316.13	0.52	856.86	117.35	94.47	0.31	22.57	108.86	52.66	23.83	1.96	0.13	0	0.31	0.3	0	0.01	37.15	0	2.5	2.5	0	0	75.32	23.27	0	0	47.35	0.14	2.1	1.99	89.7	77.33	1.93	1.93	6562.02	-	-	208755	1778.91	0.93
2008	(FR) France	(135) Basse-Normandie	0.661271		137.9	1.78	2852.67	1.51	2421	0.27	431.67	90.31	50.69	0.25	39.36	79.58	23.94	5.72	0.18	0.37	0	0.25	0.25	0	0	58.94	0	1.06	1.06	0	0	110.31	36.13	0	0	54.15	1.57	15.08	2.38	78.58	77.35	1.57	1.57	6267.46	-	-	171847	1902.86	1
2008	(FR) France	(134) Centre	0.656546		131.6	1.74	2801.22	1.3	2087.19	0.43	714.03	123.15	111.87	1.57	9.71	109.88	66.86	24.7	3.19	0.61	1.33	0.24	0.22	0	0.01	22.7	0.04	6.6	6.64	0.1	0.000812018	37.58	4.42	0	0	21.41	2.05	3.55	6	70.58	91.51	1.26	1.26	7423.06	-	-	167838	1362.87	1.04
2008	(FR) France	(132) Picardie	0.647739		198	1.93	3123.52	1.47	2355.78	0.46	767.74	129.38	116.35	0.24	12.79	122.99	72.44	30.49	2.34	2.18	0.24	0	0	0	0	20.04	0	3.51	3.51	0	0	43.98	14.05	0	0	26.13	0.23	2.04	1.4	90.17	94.28	2.14	2.14	7042.07	-	-	246527	1905.45	1.1
2008	(FR) France	(131) Champagne-Ardenne	0.653209		189.3	2.22	3597.65	1.37	2198.86	0.85	1398.79	90.62	73.85	1.56	15.21	83.27	44.06	19.91	7.04	0.11	1.55	0.01	0	0	0.01	22.61	0.1	2.25	2.35	0	0	29.77	8.18	0	0	19.03	0.39	0.04	2.12	71.85	85.17	1.47	1.47	6264.54	-	-	249435	2752.54	1.27
2008	(FR) France	(121) Île-de-France	0.652782		151.8	2.01	3278.72	1.26	2020.1	0.75	1258.62	134.96	132.91	0.35	1.69	123.05	88.66	35.15	2.69	0.45	0.01	0.34	0.09	0	0.25	2.63	0.03	7.52	7.55	0.18	0.00133373	5.5	0.24	0	0	1.83	0.79	0	2.2	79.09	93.53	1.63	1.63	6503.28	-	-	225893	1673.78	1.07
2008	(FR) France	(162) Pays de la Loire	0.65957		165.5	2.12	3438.55	1.61	2577.43	0.51	861.12	83.46	66.7	1.59	15.17	75.38	27.46	3.98	0.38	0.4	1.2	0.4	0.39	0	0.01	48.41	0.02	1.6	1.62	0.01	0.000119818	131.94	20.4	0	0	55.15	1.28	10.62	44.06	65.77	89.07	1.61	1.61	7063.48	-	-	203395	2437.04	1.04
2008	(FR) France	(163) Bretagne	0.657058		196.1	1.92	3097.91	1.53	2445.05	0.4	652.86	57.74	56.49	0.03	1.22	48.92	19.99	1.62	0.23	1.83	0	0.03	0.02	0	0.02	32.78	0.03	1.46	1.49	0	0	177.51	28.57	0	0	27.33	0.47	75.86	45.07	69.92	79.01	1.74	1.74	7063.76	-	-	215685	3735.45	1.05
2008	(FR) France	(164) Poitou-Charentes	0.658305		148.6	1.75	2824.24	1.37	2184.62	0.38	639.62	98.14	84.49	4.56	9.1	79.56	40.5	17.29	2.92	0.11	4.39	0.16	0.06	0	0.1	30.24	0.52	4.83	5.36	0.11	0.00112085	57.69	6.49	0	0	25.41	8.09	7.58	9.91	62.21	89.26	1.37	1.37	7351.39	-	-	158598	1616.04	1.05
2008	(FR) France	(153) Franche-Comté	0.666785		108.9	1.63	2627.1	1.49	2379.17	0.15	247.94	105.04	39.75	0.2	65.09	94.86	23.06	5.32	0.37	0.1	0.18	0.02	0.02	0	0	75.2	0	1.17	1.17	0	0	78.02	32.56	0	0	42.06	1.33	1.67	0.03	60.35	85	1.02	1.02	5785.33	-	-	131340	1250.38	0.97
2008	(FR) France	(141) Nord-Pas-de-Calais	0.648392		186.1	1.9	3073.5	1.43	2282.2	0.48	791.3	77.92	63.09	0.04	14.79	72.38	35.26	11.65	0.56	4.61	0	0.04	0.04	0	0	23.25	0	1.59	1.59	0	0	64.67	19.67	0	0	32.33	0.24	5.29	6.82	88.43	94.82	2.29	2.29	6947.26	-	-	195831	2513.23	1.06
2008	(FR) France	(151) Lorraine	0.662356		141.3	1.93	3090.88	1.69	2711.91	0.23	378.97	149.17	85.85	0.14	63.18	137.97	53.46	18.83	5.16	0.01	0	0.14	0.13	0	0.01	74.81	0.05	1.88	1.93	0	0	104.82	27.65	0	0	70.95	4	1.23	0.63	67.72	70.93	1.38	1.38	6834.17	-	-	194589	1304.48	1
2008	(FR) France	(136) Bourgogne	0.662962		151.2	1.94	3142.1	1.42	2277.9	0.51	864.21	116.96	67.93	2.25	46.78	107.22	39.92	14.53	2.97	0.2	2.16	0.09	0.07	0	0.02	57	0.09	2.97	3.06	0	0	72.33	3.81	0	0	60.79	2.21	1.26	4.06	62.18	87.68	1.2	1.2	6809.06	-	-	165462	1414.69	1.02
2008	(FR) France	(152) Alsace	0.651341		145.7	2.19	3539.96	1.39	2227.32	0.8	1312.64	44.87	34.45	2.72	7.7	39.38	26.79	2.32	0.11	0.3	2.55	0.17	0.17	0	0	11.19	0	1.55	1.55	0	0	24.68	8.11	0	0	8.44	0.12	6.78	1.14	71.66	111.28	1.56	1.56	6811.23	-	-	163399	3641.61	1.12
2008	(FR) France	(192) Rhône-Alpes	0.665949		107	2.12	3435.34	1.54	2460.41	0.59	974.93	71.98	33.28	4.47	34.23	61.38	17	2.41	0.46	0.21	2.29	2.18	2.06	0.02	0.09	46.51	0.08	1.29	1.38	0.33	0.00458461	55.56	14.35	0	0	22.98	4.05	3.78	10.08	59.23	98.96	0.91	0.91	5951.78	-	-	130266	1809.75	1.03
2008	(FR) France	(201) Languedoc-Roussillon	0.66038		96.8	2.07	3393.37	1.23	1967.88	0.84	1425.49	48.45	17.69	15.91	14.86	34.66	7.58	2.28	0.17	0.41	14.81	1.1	0.99	0.07	0.03	19.27	2.48	0.5	2.98	0.1	0.00206398	10.49	1.12	0	0	6.75	2.1	0.3	0.19	34.46	73.61	0.53	0.53	4442.14	-	-	104096	2148.52	1.01
2008	(FR) France	(193) Auvergne	0.669209		76	1.52	2445.04	1.4	2237.71	0.13	207.34	92.5	38.93	0.05	53.53	72.98	15.52	2.44	0.11	0.04	0.04	0.01	0.01	0	0	73.77	0	0.69	0.69	0.07	0.000756757	88.95	16.93	0	0	58.11	5.84	5.28	2.56	55.52	79.12	1.1	1.1	5313.82	-	-	89254	964.908	0.83
2008	(FR) France	(183) Midi-Pyrénées	0.66813		91.3	1.72	2774.2	1.43	2291.12	0.29	483.08	82.66	62.45	2.27	17.94	66.62	26.31	9.32	0.03	0.21	1.46	0.81	0.77	0	0.04	41.26	0.06	3.19	3.25	2.33	0.0281878	57.35	5.63	0	0	27.14	11.94	8.54	4.04	54.49	87.99	1.1	1.1	6206	-	-	107788	1303.99	0.89
2008	(FR) France	(184) Limousin	0.669882		73.1	1.64	2650.11	1.41	2260.11	0.23	390	93.66	50.47	0.3	42.88	64.24	9.93	0.31	0.03	0.01	0	0.3	0.3	0	0	82.89	0	0.21	0.21	0.47	0.00501815	104.52	3.75	0	0	85.14	10.93	3.04	1.48	48.47	61.71	1.21	1.21	6008.47	-	-	82979	885.96	0.83
2008	(FR) France	(182) Aquitaine	0.654742		173.9	2.43	4005.26	1.51	2420.14	0.92	1585.13	50.09	33.64	7.29	9.16	39.93	18.13	2.76	0.09	1.23	6.08	1.21	1.18	0	0.03	18.33	0.04	2.3	2.34	0.91	0.0181673	56.15	4.51	0	0	16.91	3.14	4.16	27.02	52.57	94.16	1.41	1.41	6615.58	-	-	152046	3035.46	1
2008	(FR) France	(203) Provence-Alpes-Côte d'Azur	0.65669		144.4	2.86	4619.04	1.35	2161.73	1.51	2457.31	41.61	19.71	9.99	11.9	33.66	8.5	3.22	0.07	0.98	7.83	2.16	1.67	0.46	0.03	16.4	0.89	1.63	2.51	0.3	0.00720981	11.31	0.41	0	0	2.02	8.56	0.33	0	68.98	88.47	0.78	0.78	4680.67	-	-	142711	3429.73	1.13
2008	(FR) France	(204) Corse	0.67236		83.3	1.93	3150.1	1.17	1868.03	0.76	1282.07	90.8	6.72	7.69	76.39	80.39	0.45	0.01	0	0.17	4.11	3.57	3.04	0.51	0.02	80.96	1.51	0.01	1.52	0.08	0.000881057	44.98	0	0	0	27.28	14.57	2.98	0.09	-	72.44	0.52	0.52	-	-	-	87190	960.242	0.93
2008	(IT) Italy	(221) Valle d'Aosta	0.784009		32.6	1.94	4471.34	1.56	3788.17	0.38	683.17	32.53	5.35	0.33	26.85	27.26	0	0.02	0	0	0.17	0.16	0.15	0	0.01	32.18	0	0	0	18.99	0.583769	27.12	16.06	0	0	10.4	0.66	0	0	-	100	0.84	0.84	2920.02	-	-	56621	1740.58	1.23
2008	(IT) Italy	(222) Piemonte	0.664621		66.6	1.44	3360.17	1.33	3150.54	0.11	209.63	23.2	15.16	1.89	6.14	14.88	10.01	0.28	0.01	0.19	1.11	0.78	0.77	0	0.01	10.71	0.09	0.02	0.11	0.91	0.0392241	22.62	4.05	0	0	10.44	0.82	4.32	2.28	48.5	100.93	1.49	1.49	5628.51	-	-	67713	2918.66	1.51
2008	(IT) Italy	(241) Trentino	0.817758		52.3	1.24	2654.65	0.99	2207.63	0.25	447.02	5.76	2.02	2.06	1.67	3.84	0.07	0.02	0	0.01	0.87	1.19	1.18	0.01	0.01	3.49	0.11	0	0.11	6.51	1.13021	3.45	1.9	0	0	1.22	0.32	0.01	0	-	64.25	1.09	1.09	6570.24	-	-	48843	8479.69	1.86
2008	(IT) Italy	(243) Veneto	0.634845		61.2	1.59	3330.75	1.15	2546.02	0.43	784.72	11.23	9.26	1.67	0.3	4.26	5.72	1.16	0.01	0.19	1.22	0.45	0.37	0.03	0.06	2.22	0	0.28	0.28	0.32	0.0284951	20.07	2.4	0	0	6.37	0.09	1.67	9.18	62.91	105.61	4.59	4.59	6215.44	-	-	80150	7137.13	1.66
2008	(IT) Italy	(242) Alto Adige	0.873556		49.6	1.4	2962.08	1.09	2407.27	0.31	554.81	6.88	5.4	1.49	0	0.87	0.13	0.12	0	0.07	0.22	1.26	1.24	0	0.03	5.07	0	0	0	9.57	1.39099	7.14	4.62	0	0	2.11	0.04	0	0	-	-	1.68	1.68	4932.96	-	-	74704	10858.1	2.13
2008	(IT) Italy	(230) Lombardia	0.649929		198.2	1.5	3214.89	1.23	2717.05	0.27	497.84	23.93	20.68	0.67	2.59	17.62	13.03	0.47	0	0.39	0.42	0.25	0.17	0.01	0.06	9.19	0.19	0	0.19	0.46	0.0192227	83.96	14.35	0	0	13.2	1.3	36.6	16.96	60.88	113.54	3.47	3.47	7280.93	-	-	140118	5855.33	1.7
2008	(IT) Italy	(260) Emilia-Romagna	0.658262		95.8	1.36	2966.73	0.99	2294.18	0.37	672.55	20.59	17.92	2.53	0.14	10.08	9.44	1.41	0	0.66	1.12	1.41	1.2	0.04	0.17	6.24	0.31	0	0.31	2.09	0.101506	21.93	4.96	0	0	4.09	0.15	7.26	5.15	58.75	94.74	2.61	2.61	6923.39	-	-	81200	3943.66	1.39
2008	(IT) Italy	(270) Toscana	0.735388		40.8	1.68	3600.55	1.25	2811.37	0.44	789.17	19.78	15.85	3.59	0.34	5.42	6.75	1.33	0	0.16	1.33	2.26	0.17	2	0.09	5.6	2.34	0	2.34	7.96	0.402427	6.34	0.32	0	0	1.26	1.96	1.69	0.98	41.46	72.45	1.01	1.01	4751.17	-	-	66269	3350.3	1.29
2008	(IT) Italy	(244) Friuli-Venezia Giulia	0.645685		118.8	1.24	2680.35	1.07	2366.94	0.17	313.41	14.4	12.45	1.7	0.24	7.26	8.86	1.36	0	0.1	1.39	0.31	0.19	0.01	0.11	2.21	0.16	0	0.16	0.79	0.0548611	48.21	3.06	0	0	1.96	0	1.63	41.34	52.78	113.14	3.52	3.52	5738.74	-	-	55119	3827.71	1.4
2008	(IT) Italy	(250) Liguria	0.660624		30.2	1.41	3308.95	1.3	3115.62	0.11	193.33	3.24	2.24	0.94	0.05	0.82	0.25	0.03	0	0.37	0.1	0.84	0.04	0.79	0.01	1.66	0	0	0	0.29	0.0895062	1.26	0.15	0	0	0.54	0.36	0.01	0.15	59.44	67.57	0.78	0.78	3330.89	-	-	34201	10555.9	2.49
2008	(IT) Italy	(282) Umbria	0.713883		38.6	1.31	2831.55	1.08	2413.84	0.23	417.71	20.2	16.78	2.42	1	6.81	8.65	3.11	0	0.12	0.83	1.59	0.03	1.54	0.01	5.29	0.62	0	0.62	5.66	0.280198	10.94	0.68	0	0	2.62	1.11	3.45	2.96	44.69	89	1.1	1.1	6105.56	-	-	35092	1737.23	1.3
2008	(IT) Italy	(291) Lazio	0.665221		39.9	1.36	2903.04	1.12	2460.39	0.24	442.65	12.51	8.96	2.42	1.13	5.16	3.61	0.37	0	0.43	0.74	1.68	0.84	0.83	0.01	5.66	0	0.02	0.02	0.58	0.0463629	7.63	2.65	0	0	2.82	1.58	0.03	0.21	44.93	94.97	1.9	1.9	4114.99	-	-	41461	3314.23	1.6
2008	(IT) Italy	(281) Marche	0.667129		36.5	1.17	2554.3	1.1	2412.66	0.08	141.63	19.2	17.08	1.38	0.74	10.21	9.08	2.43	0.01	0.58	0.92	0.46	0.12	0.31	0.04	5.63	0	0.1	0.1	0.42	0.021875	5.84	0.3	0	0	1.85	1.18	0.31	1.93	47.4	69.05	1	1	3332.99	-	-	31902	1661.56	1.33
2008	(IT) Italy	(302) Campania	0.650046		29.2	1.42	2921.79	1.06	2269.4	0.36	652.39	7.23	4.42	2.01	0.8	2.55	2.22	0.37	0	0.26	0.33	1.68	0.66	1.01	0	2.33	0.04	0	0.04	0.15	0.0207469	6.49	2.87	0	0	2.01	0.59	0.09	0.77	42.05	89.78	3.09	3.09	2711.1	-	-	34143	4722.41	1.27
2008	(IT) Italy	(303) Calabria	0.666486		19.9	1.29	2602.58	0.71	1559.39	0.58	1043.19	7.77	3.59	3.1	1.09	1.17	2.64	0.09	0	0.19	0.07	3.03	0.69	2.33	0	1.75	0	0	0	0.12	0.015444	1.48	0.03	0	0	0.81	0.61	0	0	32.18	77.99	0.92	0.92	3333.33	-	-	29580	3806.95	1.94
2008	(IT) Italy	(301) Molise	0.673105		33.4	1.12	2439.92	1.03	2271.65	0.09	168.27	16.56	14.33	1.8	0.44	6.5	7.91	1.66	0.02	0.11	0.5	1.29	0.17	1.11	0.01	4.67	0.42	0	0.42	0.83	0.0501208	9.58	1.98	0	0	2.2	1.07	0.72	3.52	34.91	83.06	1.42	1.42	4905.86	-	-	31077	1876.63	1.72
2008	(IT) Italy	(292) Abruzzo	0.663829		24.6	1.23	2681.68	1.16	2562.41	0.07	119.27	9.26	6.83	2.08	0.35	3.97	3.16	0.3	0	0.23	0.96	1.12	0.09	1.02	0	3.16	0.33	0	0.33	0.22	0.0237581	5.26	0.72	0	0	1.22	1.22	0.35	1.34	42.47	78.71	1.22	1.22	5416.61	-	-	23128	2497.62	1.58
2008	(IT) Italy	(320) Sicilia	0.666231		25.6	1.05	2197.96	0.74	1648.92	0.3	549.04	11.91	6.41	3.35	2.16	2.61	3.38	0.18	0	0.25	1.14	2.2	0.91	1.28	0.01	4.28	0	0.47	0.47	0.14	0.0117548	3.09	0.45	0	0	1.78	0.8	0	0	45.45	73.08	1.07	1.07	4040.81	-	-	26932	2261.29	1.68
2008	(IT) Italy	(312) Basilicata	0.67401		25.7	1.18	2488.77	0.86	1903.46	0.32	585.31	27.75	20.56	2.15	5.04	9.08	10.81	0.51	0.05	0.17	0.2	1.95	0.83	1.11	0	10.34	0.79	2.97	3.77	0.93	0.0335135	6.72	1.11	0	0	1.99	3.11	0.44	0	26.42	64.7	0.77	0.77	4323.04	-	-	28801	1037.87	1.41
2008	(IT) Italy	(330) Sardegna	0.676463		49.6	1.41	3051.9	1.21	2689.12	0.2	362.78	30.47	17.92	1.71	10.84	9.64	4.48	0.14	0	0.35	0.73	0.98	0.26	0.71	0.01	21.44	0.1	2.25	2.35	0.79	0.0259271	14.19	1.25	0	0	3.21	8.42	0.44	0.69	20	53.06	0.63	0.63	7463.03	-	-	39450	1294.72	1.65
2008	(IT) Italy	(311) Puglia	0.661984		25.5	1.05	2208.95	0.72	1609.87	0.33	599.08	12.93	8.02	4.29	0.62	2.55	5.36	0.38	0	0.44	1.05	3.25	0.31	2.94	0	1.72	0.74	0	0.74	0.19	0.0146945	1.75	0.76	0	0	0.6	0.36	0.01	0	32.29	-	1.11	1.11	6123.69	-	-	28426	2198.45	1.33
2008	(CY) Cyprus	(740) Cyprus	0.642126		40.2	1.25	2804.8	0.89	2001.95	0.36	802.85	8.07	6.8	1.27	0	5.43	4.22	0.2	0	0.51	0.22	1.05	0.59	0.46	0	1.34	0.01	0.52	0.53	0	0	11.52	0.82	0	0	0.77	3.06	5.22	1.64	20	-	3.17	3.17	6664.26	-	-	36304	4498.64	1.1
2008	(LV) Latvia	(770) Latvia	0.696488		28.7	2.34	4688.98	1.42	2908.26	0.91	1780.72	67.73	48.99	0.41	18.32	30.24	24.78	5.03	0.85	0.42	0	0.41	0.38	0	0.03	30.84	5.29	0	5.29	10.53	0.15547	23.6	7.47	0	0	6.19	0.3	4.36	5.13	44.37	-	0.45	0.45	5175.21	-	-	50499	745.593	0.91
2008	(LT) Lithuania	(775) Lithuania	0.672447		19.6	1.85	4043.53	1.48	3287.32	0.37	756.21	43.51	38.18	0.23	5.1	24.85	20.65	4.67	1.2	0.09	0	0.23	0.23	0	0	16.06	1.7	0	1.71	0.78	0.0179269	15.1	6.3	0	0	4.59	0.07	2.34	1.72	51.98	-	0.68	0.68	5042.79	-	-	33222	763.549	1.2
2008	(LU) Luxembourg	(350) Luxembourg	0.671055		148.5	1.67	3682.49	1.41	3116.85	0.26	565.64	76.32	39.23	0.86	36.23	37.4	18.77	4.13	0.39	0	0.84	0.02	0	0	0.02	52.48	0.03	0.04	0.08	4.39	0.057521	100.1	25.92	0	0	55.36	0.07	17.24	1.18	65.81	79.39	1.56	1.56	6785.83	-	-	169179	2216.71	0.95
2008	(HU) Hungary	(763) Dél-Dunántúl	0.663393		68.4	2.07	4564.7	0.72	1587.87	1.35	2976.83	67.24	61.41	1.06	4.77	49.98	45.58	11.4	0.11	0.35	0.48	0.58	0.46	0	0.12	8.74	0	0.1	0.1	2.1	0.0312314	31.43	4.24	0	0	3.88	0.95	19.15	2.98	59.09	81.75	1.1	1.1	7190.48	-	-	112497	1673.07	0.97
2008	(HU) Hungary	(764) Észak-Magyarország	0.668587		39.5	1.85	4075.88	0.69	1525.89	1.16	2549.99	67.53	55.1	2.5	9.92	50.53	32.95	16.07	0.19	0.66	0.97	1.54	1.45	0	0.09	14.14	0	1.2	1.2	1.27	0.0188065	14.08	3.18	0	0	2.83	1.72	5.34	0.98	47.3	71.25	0.64	0.64	7155.91	-	-	67259	995.987	1.02
2008	(HU) Hungary	(762) Nyugat-Dunántúl	0.666612		61	2.67	5883.32	0.98	2167.51	1.69	3715.81	65.32	55.75	1.24	8.33	48.53	39.36	11.38	0.18	0.11	0.21	1.03	0.33	0	0.7	12.7	0	0.22	0.22	1.71	0.0261788	25.54	4.54	0	0	5.9	0.3	8.88	5.72	46.52	79.45	0.98	0.98	6120.36	-	-	97475	1492.27	1.03
2008	(HU) Hungary	(761) Közép-Dunántúl	0.667426		77.5	2.65	5827.68	0.87	1914.38	1.78	3913.3	88	74.04	1.9	12.06	65.97	48.04	15.04	0.08	0.52	0.64	1.26	1.18	0	0.08	20.05	0	0.03	0.03	3.24	0.0368182	35.79	8.8	0	0	8.89	3.54	8.49	5.92	52.89	90.58	1.09	1.09	7544.76	-	-	133690	1519.2	0.93
2008	(HU) Hungary	(760) Közép-Magyarország	0.668448		57.5	2.46	5423.69	0.7	1541.2	1.76	3882.49	74.17	65.64	2.73	5.79	52.93	38.95	19.37	0	0.28	0.37	2.36	2.24	0	0.11	12.31	0	0.53	0.53	2.96	0.0399083	23.56	4.86	0	0	4.36	2.2	2.78	9.18	50.5	81.18	1.04	1.04	6595.61	-	-	130023	1753.04	1.2
2008	(HU) Hungary	(766) Dél-Alföld	0.666486		34.4	1.67	3668.07	0.86	1881.09	0.81	1786.98	40.99	32.51	1.41	7.07	24.01	21.44	7.29	0	1.08	0.86	0.56	0.55	0	0.01	9.22	0	0.45	0.45	0.54	0.0131739	15.51	2.01	0	0	2.84	1.52	5.12	3.92	49.79	69.82	0.83	0.83	6232.33	-	-	52713	1286	1.07
2008	(HU) Hungary	(765) Észak-Alföld	0.66912		36.2	1.49	3285.91	0.53	1169.16	0.96	2116.74	48.64	38.65	1.8	8.19	28.11	24.45	8.8	0.27	1.49	0.01	1.8	1.53	0	0.27	11.3	0	0.62	0.62	1.57	0.032278	14.84	3.31	0	0	2.97	2.71	2.9	2.68	49.93	83.65	0.89	0.89	5952.18	-	-	57652	1185.28	1.02
2008	(MT) Malta	(780) Malta	0.52207		33	1.55	3868.93	1.36	3444.07	0.19	424.87	3.01	2.51	0.5	0	2.57	0	0.26	0	0.78	0.25	0.25	0.19	0.06	0	1.35	0.12	0	0.12	0	0	21.31	3.23	0	0	3.88	0.34	8.51	5.2	-	-	9.58	9.58	5676.09	-	-	43626	14493.7	1.16
2008	(NL) Netherlands	(360) The Netherlands	0.610645		315.9	2.51	5466.81	1.44	3320.82	1.07	2145.99	34.74	15.56	0.56	18.63	15	3.62	4.27	0.02	1.98	0	0.56	0.34	0	0.21	22.93	0.22	0	0.22	0	0	122.78	27.28	0	0	22.81	2.62	47.96	21.11	87.09	114.58	2.38	2.38	7808.09	-	-	375818	10818	1.05
2008	(AT) Austria	(660) Austria	0.737361		52.6	1.5	3399.11	1.41	3212.03	0.09	187.08	31.48	16.05	0.68	14.75	9.12	9.84	2.74	0.34	0.13	0.51	0.17	0.16	0	0.01	17.48	0.35	0.21	0.56	12.32	0.39136	26.07	5.98	0	0	8.67	1.25	8.54	1.45	55.52	125.3	0.94	0.94	6383.86	-	-	70760	2247.78	1.18
2008	(PL) Poland	(785) Pomorze i Mazury	0.666539		30.7	1.91	4211.33	1.53	3368.94	0.38	842.39	39.64	33.13	0.32	6.19	15.57	24.38	5.77	0.06	0.33	0	0.32	0.31	0	0.01	8.18	0	0.66	0.66	1.12	0.0282543	18.68	4.01	0	0	3.93	0.08	8.76	1.67	54.04	59.52	1.15	1.15	4847.83	-	-	43317	1092.76	1.03
2008	(PL) Poland	(790) Wielkopolska and Slask	0.659783		29.8	1.88	4147.06	1.49	3273.6	0.4	873.47	25.16	22.65	0.19	2.32	8.12	16.33	4.32	0.11	0.38	0	0.19	0.18	0	0.01	3.81	0	0.12	0.12	0.6	0.0238474	19.54	3.19	0	0	3.44	0.09	11.76	0.95	57.61	72.24	1.93	1.93	5363.07	-	-	42270	1680.05	1.11
2008	(PL) Poland	(795) Mazowsze i Podlasie	0.673594		16.8	1.77	3894.8	1.56	3441.53	0.21	453.27	15.54	12.11	0.6	2.83	3.47	8.92	1.35	0.01	0.36	0	0.6	0.59	0	0.01	4.21	0	0.1	0.1	1.16	0.0746461	11.18	4.03	0	0	2.48	0.04	3.88	0.56	49.47	64.83	1.65	1.65	4536.59	-	-	23976	1542.86	1.18
2008	(PL) Poland	(800) Malopolska i Pogórze	0.67387		12.6	1.63	3575.26	1.5	3298.2	0.13	277.07	11.01	8.67	0.36	1.98	3.55	6.25	1.19	0.02	0.24	0	0.36	0.35	0	0.01	2.72	0	0.24	0.24	0.86	0.0781108	8.06	2.18	0	0	1.32	0.14	3.3	0.97	47.79	76.64	1.41	1.41	3878.69	-	-	18677	1696.37	1.17
2008	(PT) Portugal	(630) Ribatejo e Oeste	0.661358		45.1	2.08	3990.89	1.58	3027.03	0.5	963.86	13.13	7.2	4.56	1.37	2.11	1.55	0.6	0	1.86	1.94	2.62	1.53	1.08	0	3.05	1.48	0	1.48	1.77	0.134806	23.17	0.61	0	0	2.75	1.42	13.27	4.9	35.93	103.22	1.47	1.47	5812.83	-	-	55731	4244.55	1.46
2008	(PT) Portugal	(640) Alentejo e Algarve	0.687246		41.8	1.62	3108.79	1.3	2500.88	0.32	607.91	72.75	51.16	9.01	12.57	28.98	8.8	1.52	0.08	0.34	0.51	8.51	1.5	6.98	0.02	28.9	24.15	0	24.15	6.13	0.0842612	21.87	0.22	0	0	12.5	7.79	1.36	0	20.43	100.01	0.44	0.44	6853.9	-	-	29170	400.962	1.1
2008	(PT) Portugal	(650) Açores e Madeira	0.664598		31.5	1.27	2436.95	1.1	2114.83	0.17	322.12	12.42	1.42	0.27	10.74	7.14	0.01	0.11	0	0.1	0.09	0.18	0.18	0	0	11.88	0.03	0	0.03	0.13	0.010467	16.84	7.76	0	0	8.82	0.03	0.19	0	24	40.18	1.41	1.41	5891.77	-	-	22504	1811.92	1.33
2008	(PT) Portugal	(615) Norte e Centro	0.698771		21.6	1.6	3069.73	1.35	2589.65	0.25	480.08	17.49	8.96	3.99	4.54	3.7	1.33	0.22	0	0.09	1.39	2.6	1.07	1.53	0.01	8.43	3.44	0	3.44	3.04	0.173814	10.23	2.42	0	0	4.08	2.22	0.6	0.73	12.4	57.93	0.81	0.81	7128.69	-	-	22279	1273.81	1.21
2008	(RO) Romania	(840) Nord-Est	0.667256		5.8	1.69	4289.71	1.57	4004.8	0.12	284.91	5.81	5.03	0.11	0.67	1.7	3.1	0.92	0.13	0.06	0.01	0.09	0.09	0	0	1.57	0	0	0	0.03	0.00516351	4.49	1.47	0	0	0.72	0.96	0.37	0.7	35.77	46.09	1.77	1.77	3438.64	-	-	7101	1222.2	1.38
2008	(RO) Romania	(841) Sud-Est	0.669393		8.4	1.59	4090.3	1.26	3276.92	0.33	813.38	11.88	10.74	0.31	0.83	6.71	7.43	2.5	0	0.14	0.26	0.06	0.06	0	0	1.43	0	0.06	0.06	0	0	5.24	1.49	0	0	0.4	1.7	0.96	0.66	33.14	38.31	1.23	1.23	3718.74	-	-	11753	989.31	1.32
2008	(RO) Romania	(842) Sud-Muntenia	0.659546		7.7	1.58	3893.62	1.36	3384.64	0.21	508.98	8.92	8.42	0.17	0.33	4.81	6.25	1.78	0.02	0.08	0.02	0.15	0.15	0	0	0.54	0	0.09	0.09	0	0	7.3	1.15	0	0	0.47	1.36	1.18	3.07	37.72	42.85	3.31	3.31	3309.23	-	-	9792	1097.76	1.2
2008	(RO) Romania	(844) Vest	0.667651		8.2	1.82	4567.48	1.48	3751.31	0.33	816.17	10.48	8.12	0.25	2.11	4.94	5.56	1.05	0.03	0.05	0.05	0.2	0.2	0	0	2.9	0	0.65	0.65	0	0	7.74	1.61	0	0	0.63	1.81	0.86	2.75	33.42	43.58	1.29	1.29	3295.27	-	-	10402	992.557	1.17
2008	(RO) Romania	(845) Nord-Vest	0.667942		7.7	1.88	4912.9	1.55	4084.59	0.34	828.32	7.69	5.65	0.16	1.88	1.86	3.9	0.64	0	0.11	0.03	0.13	0.13	0	0	2.86	0	0.01	0.01	0.02	0.00260078	7.16	2.46	0	0	1.02	0.64	0.79	2.16	36.33	48.14	1.2	1.2	3424.06	-	-	10699	1391.29	1.59
2008	(RO) Romania	(846) Centru	0.670676		9	1.65	4039.2	1.12	2773.95	0.53	1265.24	9.11	6	0.14	2.98	3.98	3.89	0.62	0	0.04	0.02	0.12	0.12	0	0	4.32	0	0.09	0.09	0.24	0.0263447	8.12	2.35	0	0	1.19	1.94	1.28	1.25	36.2	50.99	1.14	1.14	3820.93	-	-	16041	1760.81	1.17
2008	(RO) Romania	(843) Sud-Vest-Oltenia	0.669834		6.6	1.91	4886.18	1.6	4139.98	0.31	746.2	8.28	6.57	0.25	1.47	2.05	5.14	0.94	0.13	0.08	0.07	0.17	0.17	0	0	1.66	0	0.22	0.22	0.24	0.0289855	5.54	1.54	0	0	0.63	1.42	0.62	1.2	30.07	42.11	2.06	2.06	3292.57	-	-	9261	1118.48	1.37
2008	(RO) Romania	(847) Bucuresti-Ilfov	0.655856		9.9	2.18	5521.19	1.6	4128.65	0.58	1392.54	8.25	7.85	0.06	0.34	5.7	5.55	1.76	0	0.1	0.02	0.05	0.04	0	0	0.77	0	0	0	0	0	8.02	2.23	0	0	0.42	4.53	0.48	0.32	38.99	35.26	3.71	3.71	3355.14	-	-	90631	10985.6	4.42
2008	(SI) Slovenia	(820) Slovenia	0.875339		19.3	1.75	3216.69	1.65	3049.5	0.09	167.19	10.81	3.82	0.48	6.51	3.48	2.19	0.33	0.06	0.06	0.29	0.19	0.17	0.01	0.01	7.71	0	0	0	10.79	0.99815	12.67	3.41	0	0	5.42	0.36	2.87	0.25	47.26	92.64	1.25	1.25	5082.01	-	-	25571	2365.49	0.94
2008	(SK) Slovakia	(810) Slovakia	0.668141		308.9	18.06	33394.9	1.27	2323.07	16.79	31071.8	585.34	395.79	8.76	180.79	563.68	215.98	87.71	12.83	3.08	4.23	4.53	3.75	0	0.79	262.19	5.49	0	5.49	1.76	0.0030068	184.07	56	0	0	65.13	12.92	25.37	24.15	48.1	82.27	0.51	0.51	5949.18	-	-	550693	940.809	0.78
2008	(FI) Finland	(690) Pohjanmaa	0.659354		75.4	1.48	3082.69	1.28	2735.14	0.2	347.55	53.77	53.18	0.04	0.54	19.94	27.69	6.13	0	0.13	0	0.04	0	0	0.04	16.84	0.83	1.94	2.77	0	0	36.96	9.21	0	0	12.46	1.22	11.24	2.71	40.55	-	1.47	1.47	8301.23	-	-	93910	1746.51	0.76
2008	(FI) Finland	(680) Sisä-Suomi	0.665187		63.4	1.37	2874	1.17	2517.57	0.21	356.43	43.36	42.18	0.84	0.33	16.82	14.1	1.75	0.58	0.08	0	0.84	0.37	0	0.47	23.13	1.61	1.78	3.39	0	0	26.65	10.15	0	0	13.15	0.48	2.67	0.07	25.99	-	1.09	1.09	8665.67	-	-	68499	1579.77	0.73
2008	(FI) Finland	(670) Etelä-Suomi	0.663074		57.2	1.25	2464.4	1.03	2087.67	0.22	376.72	54.77	53.34	0.21	1.22	16.78	33.68	5.5	0	0.24	0	0.21	0.19	0	0.02	10.56	1.62	2.63	4.25	0	0	24.24	4.07	0	0	5.24	0.24	10.68	3.65	38.22	-	1.19	1.19	8473.21	-	-	73850	1348.37	0.73
2008	(FI) Finland	(700) Pohjois-Suomi	0.664987		78.1	1.55	3267.75	1.32	2867.6	0.23	400.16	55.99	54.57	0.01	1.41	21.82	17.46	1.79	0	0.03	0	0.01	0.01	0	0	31.3	1.55	3.24	4.79	0	0	33.53	13.46	0	0	17.82	0.68	1.44	0	26.58	-	1.08	1.08	8351.63	-	-	82456	1472.69	0.69
2008	(SE) Sweden	(710) Slättbyggdslän	0.663258		115.7	1.43	3082.31	1.12	2491.78	0.31	590.53	91.8	80.26	0.02	11.51	46.38	41.94	8.7	0.67	0.7	0	0.02	0.02	0	0	34.73	3.04	0.34	3.38	0	0	62.54	10.81	0	0	24.95	0.37	24.28	1.79	61.32	65.83	1.1	1.1	8449.93	-	-	158433	1725.85	0.97
2008	(SE) Sweden	(730) Län i norra Sverige	0.669349		92.6	1.39	3116.74	1.21	2797.03	0.18	319.71	77.51	73.94	0	3.56	58.74	14.54	0.57	0.03	0	0	0	0	0	0	57.62	3.18	0.1	3.28	0	0	48.32	16.66	0	0	22.16	3.52	4.64	1.24	45.77	50	0.74	0.74	7839.77	-	-	102786	1326.1	0.81
2008	(SE) Sweden	(720) Skogs- och mellanbygdslän	0.668889		114.5	1.53	3328.9	1.28	2818.83	0.26	510.07	91.63	64.82	0	26.8	46.14	21	3.12	0.08	0.1	0	0	0	0	0	63.73	1.79	0.09	1.87	0	0	67.32	18.72	0	0	33.63	1.75	12.85	0.03	54.61	64.85	0.85	0.85	8467.16	-	-	136382	1488.4	0.92
2008	(UK) United Kingdom	(411) England - North Region	0.669918		157.9	1.9	4363.86	1.22	2866.3	0.68	1497.57	153.67	56.74	0.13	96.79	83.6	30.82	7.22	0.16	0.81	0	0.13	0.01	0	0.13	110.8	1.88	0	1.88	2.48	0.0161385	131.32	20.9	0	0	46.38	38.95	14.42	9.97	84.54	-	0.98	0.98	7393.42	-	-	195974	1275.29	1
2008	(UK) United Kingdom	(412) England - East Region	0.662821		239.8	2.6	5955.09	1.1	2641.9	1.5	3313.19	148.84	113.12	0.66	35.06	58.7	66.22	27.3	0.55	2.35	0.02	0.64	0.52	0	0.12	41.12	7.25	0	7.25	2.78	0.0186778	91.87	7.29	0	0	28.09	9.97	17.9	28.01	89.93	71.69	1.18	1.18	7471.09	-	-	281426	1890.8	1.08
2008	(UK) United Kingdom	(431) Scotland	0.673836		144.1	2	4856.57	1.45	3624.82	0.55	1231.75	332.92	75.37	0.01	257.54	149.64	39.91	4.88	0	0.01	0	0.01	0.01	0	0	283.69	0.45	0.88	1.34	4.54	0.0136369	163.06	16.2	0	0	95.79	50.71	0.29	0.02	84.79	-	0.58	0.58	7024.07	-	-	187616	563.547	0.92
2008	(UK) United Kingdom	(421) Wales	0.672214		109	1.7	4038.67	1.46	3491.46	0.24	547.21	124.3	7.03	0	117.26	32.39	3.54	0.37	0	0	0	0	0	0	0	120.15	0.05	0	0.05	3.19	0.0256637	171.71	25.76	0	0	61.53	83.53	0.08	0.53	73.18	-	1.42	1.42	6724.05	-	-	138072	1110.8	0.97
2008	(UK) United Kingdom	(441) Northern Ireland	0.668647		103	1.46	3915.04	1.32	3585.1	0.14	329.94	80	13.24	0.07	66.7	20.42	2.87	0.39	0.09	0	0	0.07	0.01	0	0.06	76.67	0	0.01	0.01	0.27	0.003375	114.26	23.61	0	0	54.12	10.03	13.41	13.08	76.71	-	1.15	1.15	6453.74	-	-	109384	1367.3	0.99
2008	(UK) United Kingdom	(413) England - West Region	0.667512		159.6	2.11	5114	1.27	3231.39	0.84	1882.61	104.8	53.74	0.51	50.55	39.69	25.88	5.03	0.17	0.35	0	0.51	0.4	0	0.11	68.63	2.38	0	2.38	2.56	0.0244275	123.93	29.31	0	0	50.22	21.8	6.62	15.1	78.4	63.97	1.49	1.49	6872.28	-	-	195146	1862.08	1.03
2009	(BE) Belgium	(341) Vlaanderen	0.636731		256.4	2.36	5436.16	1.71	4245.29	0.64	1190.87	34.99	23.35	0.9	10.74	25.4	9.36	4.62	0.18	1.5	0	0.9	0.74	0	0.17	18.12	0.06	0	0.29	0	0	134.91	16.28	0	0	31.51	0.53	70.15	16.29	93.8	139.16	2.73	2.73	7241.2	-	-	237039	6774.48	1.15
2009	(BE) Belgium	(343) Wallonie	0.659787		183	1.61	4410.91	1.45	4074.75	0.15	336.15	69.53	37.83	0.34	31.36	52.73	17.4	8.47	0.41	1.38	0	0.34	0.29	0	0.05	41.08	0	0.14	0.14	0	0	103.09	19.66	0	0	65.45	0.43	12.46	4.89	90.05	129.33	2.12	2.12	6029.68	-	-	132985	1912.63	1
2009	(BG) Bulgaria	(832) Severen tsentralen	0.667645		32.7	2.49	4612.73	0.88	1631.77	1.61	2980.96	46.99	43.1	0.75	3.15	43.06	27.17	13.23	0	0.13	0.3	0.45	0.42	0	0.03	5.48	0.01	0.22	0.24	0.05	0.00106406	13.86	2.8	0	0	1.23	2.45	4.38	2.99	33.2	43.88	1.16	1.16	4098.76	-	-	31204	664.056	0.88
2009	(BG) Bulgaria	(833) Severoiztochen	0.663619		37.1	2.58	4781.43	1.1	2032.52	1.48	2748.91	49.79	48	0.87	0.92	45.43	31.08	14.91	0	0.19	0.43	0.44	0.43	0	0.01	2.67	0.08	0	0.08	0	0	17.49	2.99	0	0	1.96	2.87	2.26	7.41	34.1	51.47	2.43	2.43	3471.18	-	-	36635	735.79	0.95
2009	(BG) Bulgaria	(831) Severozapaden	0.667562		27.8	2.59	4801.97	1.1	2034.25	1.49	2767.73	48.72	44.32	0.94	3.45	43.94	27.71	14.61	0	0.11	0.45	0.49	0.48	0	0.01	4.85	0.38	0.12	0.5	0	0	9.63	2.76	0	0	1.01	1.89	0.82	3.09	31.57	47.84	1.16	1.16	3120.2	-	-	28810	591.338	0.95
2009	(BG) Bulgaria	(836) Yugoiztochen	0.667856		30.5	3.28	6083.78	1.32	2456.18	1.95	3627.59	43.78	37.53	2.02	4.23	39.91	22.92	11.54	0	0.58	1.35	0.67	0.64	0	0.02	5.74	0.7	0.28	0.98	0	0	11.99	3.56	0	0	1.89	2.08	1.46	2.97	24.5	44.77	1	1	3766.25	-	-	31951	729.808	0.89
2009	(BG) Bulgaria	(834) Yugozapaden	0.667412		15.3	2.39	4434.25	1.23	2288.77	1.16	2145.48	12.59	9.01	0.52	3.06	10.51	3.95	1.04	0	0.15	0.15	0.37	0.3	0	0.06	4.6	1.26	1.07	2.33	0	0	9.82	1.86	0	0	1.17	3.12	0.54	3.07	22.04	26.39	0.79	0.79	3014.35	-	-	16100	1278.79	1.02
2009	(BG) Bulgaria	(835) Yuzhen tsentralen	0.663825		16.9	2.62	4863.28	1.48	2747.38	1.14	2115.9	13.28	10.84	0.95	1.49	11.43	6.05	2.33	0	0.23	0.67	0.29	0.27	0	0.02	2.6	1.12	0	1.12	0	0	10.2	2.19	0	0	1.17	3.69	0.52	2.56	23.8	48.42	1.88	1.88	3546.46	-	-	17864	1345.18	1.04
2009	(CZ) Czechia	(745) Czechia	0.665754		242	6.74	13747.3	1.33	2920.41	5.41	10826.9	226.07	161.55	2.15	62.37	191.35	97.12	40.44	3.12	0.82	0.8	1.35	0.89	0	0.46	84.48	0.8	0	0.9	1.2	0.00530809	103.08	26.39	0	0	40.87	1.1	25	9.12	52.59	80.33	0.82	0.82	6612.04	-	-	232735	1029.48	0.78
2009	(DK) Denmark	(370) Denmark	0.658633		286.5	1.81	3398.18	0.87	1717.11	0.95	1681.06	94.77	89.48	0.57	4.72	26.15	54.96	13.21	1.09	0.62	0	0.57	0.41	0	0.16	22.63	2.53	0	2.78	0	0	154.09	20.66	0	0	20.03	0.75	104.75	6.92	78.8	70.1	1.98	1.98	8364.52	-	-	328372	3464.94	0.8
2009	(DE) Germany	(30) Niedersachsen	0.665199		244.1	1.88	4161.98	1.37	3027.99	0.51	1133.99	74.31	55.7	0.52	18.09	45.8	29.28	11.37	1.67	0.31	0	0.52	0.38	0	0.14	31.49	0.32	1.01	1.33	4.08	0.0549051	121.43	23.62	0	0	30.52	0.1	58.96	7.86	81.03	82.14	1.99	1.99	7912.58	-	-	204640	2753.87	1.02
2009	(DE) Germany	(50) Nordrhein-Westfalen	0.661758		229.1	1.87	4135.05	1.31	2903.45	0.56	1231.6	54.85	42.64	0.08	12.12	34.26	23.68	6.52	0.31	1.16	0	0.08	0.07	0	0.02	22.83	0.09	0.48	0.57	2.63	0.047949	109.27	15.57	0	0	22.21	0.07	68.76	2.41	82.52	91.58	1.97	1.97	7850.24	-	-	188515	3436.92	1.02
2009	(DE) Germany	(20) Hamburg	0.401887		236.8	2.46	5427.29	1.74	3838.1	0.72	1589.19	4.7	1.14	3	0.56	0.78	0	0	0	1.13	0	3	2.99	0	0	0.57	0	0	0	0	0	0.3	0	0	0	0.2	0	0	0	-	-	1.18	1.18	-	-	-	164069	34908.3	1.22
2009	(DE) Germany	(10) Schleswig-Holstein	0.658192		254.5	2.04	4507.8	1.37	3034.29	0.67	1473.52	96.33	74.28	0.21	21.84	55.33	35.43	16.27	0.57	0.15	0	0.21	0.12	0	0.09	42.8	0.92	0.54	1.46	1.32	0.0137029	124.91	39.64	0	0	43.27	0.44	40.39	0.94	88.89	59.42	2.04	2.04	7798.16	-	-	225201	2337.81	1.02
2009	(DE) Germany	(80) Baden-Württemberg	0.666175		134.4	2.04	4501.42	1.41	3116.28	0.63	1385.15	48.8	31.06	1.64	16.1	33.76	20.13	4.28	0.27	0.52	0.8	0.84	0.8	0	0.04	21.3	0.37	0.56	0.93	2.47	0.0506148	52.3	14.3	0	0	14.11	0.72	20.41	2.62	70.81	91.49	1.57	1.57	6157.68	-	-	128283	2628.75	1
2009	(DE) Germany	(90) Bayern	0.682075		117	1.57	3466.68	1.39	3063.46	0.18	403.22	47.2	31.54	0.15	15.51	27.84	18.22	5.18	0.49	0.19	0.08	0.07	0.07	0	0	22.86	0.22	0.37	0.59	6.03	0.127754	57.65	19.44	0	0	20.18	0.36	13.85	3.73	71.23	97.43	1.87	1.87	6344.61	-	-	104383	2211.5	0.98
2009	(DE) Germany	(100) Saarland	0.665943		131.2	1.79	3949.38	1.51	3341.32	0.28	608.06	110.25	58.96	0.01	51.28	81.01	37.18	9.2	0	0.01	0	0.01	0.01	0	0	60.86	0.01	2.98	2.99	0.48	0.00435374	64.22	25.39	0	0	34.67	0	3.63	0.14	64.22	80.02	1.15	1.15	7323.7	-	-	115447	1047.14	0.88
2009	(DE) Germany	(70) Rheinland-Pfalz	0.660903		148.9	2.56	5646.58	1.8	3978.53	0.75	1668.05	48.97	28.52	5.06	15.4	35.06	17.14	6.71	0.05	0.85	4.76	0.29	0.25	0	0.04	18.42	0.06	0.73	0.79	0.91	0.0185828	28.02	8.99	0	0	12.33	0.48	6.07	0.1	68.59	87.67	1.25	1.25	7243.01	-	-	143125	2922.71	1.1
2009	(DE) Germany	(60) Hessen	0.664345		144.8	1.8	3970.56	1.29	2844.02	0.51	1126.54	71.07	46.28	0.09	24.7	52.44	30.17	8.84	0.45	0.87	0.03	0.06	0.04	0	0.02	30.4	0.02	0.67	0.69	1.5	0.021106	59.68	15.65	0	0	20.72	0.51	20.31	2.24	74.42	80.69	1.35	1.35	6864.78	-	-	123313	1735.09	0.92
2009	(DE) Germany	(116) Thüringen	0.660687		775.6	9.69	21423	0.93	2052.2	8.76	19370.8	452.56	357.39	2.36	92.8	395.37	220.88	86.18	4.55	1.23	0	2.36	2.23	0	0.13	139.04	1.29	1.57	2.86	3.27	0.00722556	269.07	69.75	0	0	83.24	9.24	100.38	5.12	70.16	92.11	1.21	1.21	8197.12	-	-	738479	1631.78	0.75
2009	(DE) Germany	(115) Sachsen-Anhalt	0.663056		629.2	6.21	13734.7	1.17	2580.48	5.05	11154.2	447.09	388.59	0.4	58.1	376.23	237.48	95.92	11.87	0.29	0	0.4	0.4	0	0	102.6	1.66	8.74	10.4	4.15	0.00928225	195.52	46.66	0	0	55.11	0.56	89.13	3.49	73.28	64.03	1.15	1.15	8170.05	-	-	597280	1335.93	0.82
2009	(DE) Germany	(113) Mecklenburg-Vorpommern	0.659764		711.5	6.73	14864.5	1.01	2240.63	5.71	12623.8	488.75	402.03	0.13	86.59	351	225.68	109.26	3.27	0.16	0	0.13	0	0	0.13	141.96	2.67	8.89	11.56	2.82	0.00576982	260.03	67.17	0	0	83.35	1.29	98.65	9.3	79.87	89.12	1.16	1.16	8274.63	-	-	678171	1387.56	0.8
2009	(DE) Germany	(114) Sachsen	0.660524		616	7.48	16520.3	1.05	2330.71	6.42	14189.6	338.97	276.87	0.51	61.59	276.5	159.98	70.49	1.19	1.8	0	0.51	0.49	0	0.02	103.89	1.02	1.27	2.28	3.61	0.0106499	196.59	72.43	0	0	66.88	2.44	52.14	1.99	69.4	96.65	1.45	1.45	8416.13	-	-	547851	1616.22	0.77
2009	(DE) Germany	(112) Brandenburg	0.667407		623.7	7.38	16304.4	1.02	2245.29	6.36	14059.1	433.7	345.33	1.41	86.96	357.21	182.72	67.14	14.29	2.76	0	1.41	1.39	0	0.02	164.67	5.72	9.28	15	8.01	0.018469	271.37	54.21	0	0	83.72	7.67	110.71	14.57	63.47	72.06	0.99	0.99	8275.86	-	-	547976	1263.49	0.78
2009	(EE) Estonia	(755) Estonia	0.696456		79	2.45	5420.04	1.14	2554.43	1.3	2865.62	134.05	101.8	0.35	31.9	82.11	52.19	15.92	4.17	0.15	0	0.35	0.3	0	0.05	58.61	3.45	0	5.92	18.99	0.141664	41.22	13.08	0	0	13.42	1.61	10.98	1.72	31.31	-	0.54	0.54	7169.99	-	-	75228	561.194	0.83
2009	(IE) Ireland	(380) Ireland	0.673859		35	1.12	2345.11	1.06	2211.9	0.06	133.2	43.82	5.63	0.03	38.15	7.71	3.11	0.15	0.03	0	0	0.03	0	0	0.03	40.35	0	0.18	0.18	1.48	0.0337745	48.97	10.15	0	0	33.15	5.33	0	0	84.11	-	1.21	1.21	5100.33	-	-	36230	826.791	0.85
2009	(EL) Greece	(450) Makedonia-Thraki	0.643413		18.7	1.12	2629.84	0.92	2156.07	0.2	473.77	11.26	9.77	1.03	0.45	7.23	6.42	1.77	0	0.16	0.12	0.91	0.59	0.33	0	1.31	0.55	0	0.55	0.05	0.0044405	6.74	1.09	0	0	1.61	3.88	0.16	0	28.88	122.92	4.78	4.78	6296.11	-	-	24483	2174.33	1.14
2009	(EL) Greece	(460) Ipiros-Peloponissos-Nissi Ioniou	0.649483		15.5	1.35	3104.8	1.21	2758.33	0.14	346.47	5.42	1.7	3.27	0.46	1.36	0.61	0.09	0	0.08	0.33	2.93	0.5	2.44	0	1.06	0.29	0	0.29	0	0	5.55	0.04	0	0	0.75	3.48	0.44	0.8	35.28	104.24	3.04	3.04	4345.78	-	-	20863	3849.26	1.65
2009	(EL) Greece	(470) Thessalia	0.635761		17.3	1.32	3215.71	1.19	2862.55	0.14	353.16	10.55	9.49	1.04	0.02	5.48	5.65	2.4	0	0.17	0.04	1	0.47	0.53	0	0.74	0.55	0	0.55	0	0	7.09	0	0	0	1.06	6.03	0	0	28.16	131.32	6.58	6.58	-	-	-	22550	2137.44	1.1
2009	(EL) Greece	(480) Sterea Ellas-Nissi Egaeou-Kriti	0.655166		16.1	1.35	3143.42	1.21	2838.66	0.14	304.75	7.12	2.89	2.88	1.35	3.1	1.46	0.27	0	0.16	0.3	2.58	0.14	2.42	0.02	1.92	0.39	0	0.39	0	0	7.54	0	0	0	0.55	6.76	0.02	0.12	19.77	117.76	2.85	2.85	2000	-	-	21920	3078.65	1.58
2009	(ES) Spain	(515) País Vasco	0.680904		61.2	1.49	3577.7	1.38	3301.84	0.11	275.85	30.52	9.51	2.05	18.96	20.81	6.95	0.97	0.02	0.14	2.02	0.03	0.03	0	0	19.39	0.12	0.9	1.02	2.72	0.0891219	30.95	4.69	0	0	12.6	8.71	0	4.84	50.32	-	1.36	1.36	8473.02	-	-	68905	2257.7	1.15
2009	(ES) Spain	(520) Navarra	0.645237		88.3	2.35	4516.56	1.14	2196.06	1.21	2320.5	47.11	37.17	2.64	7.3	25.82	28.44	2.42	0	0.99	2.03	0.6	0.33	0.27	0	8.12	0.99	3.49	4.47	0.21	0.00445765	46.18	3.04	0	0	7.1	11.88	22.27	0.57	39.98	91.61	2.66	2.66	8739.7	-	-	186012	3948.46	1.01
2009	(ES) Spain	(505) Asturias	0.66864		92.3	2.03	4589.44	2.01	4560.53	0.02	28.91	18.35	5.26	0	13.08	6.15	0.15	0	0	0	0	0	0	0	0	18.2	0	0	0	1.07	0.0583106	65.18	30.61	0	0	34.56	0	0	0	-	138.17	3.58	3.58	5683.16	-	-	91048	4961.74	1.24
2009	(ES) Spain	(510) Cantabria	0.6712		92.2	1.47	3085.64	1.42	2982.93	0.05	102.71	57.4	0.92	0	56.49	50.43	0.14	0.06	0	0	0	0	0	0	0	57.2	0	0	0	0.04	0.000696864	71.34	30.45	0	0	38.18	0.36	0	0	39.8	149.43	1.21	1.21	5744.74	-	-	77883	1356.85	1.14
2009	(ES) Spain	(525) La Rioja	0.666101		62.3	1.29	2646.5	1	2055.32	0.29	591.17	32.71	10.19	7.67	14.85	20.82	7.28	1.07	0	0.51	6.89	0.78	0.53	0.25	0	14.92	1.12	0.15	1.27	0	0	21.5	0.53	0	0	5.2	2.27	12.77	0.61	39.88	90.39	0.5	0.5	8684.43	-	-	42035	1285.08	1.35
2009	(ES) Spain	(500) Galicia	0.663306		86.8	1.41	2970.5	1.29	2764.54	0.12	205.95	14.92	7.49	0.01	7.42	2.17	0.11	0.05	0	0.04	0.01	0	0	0	0	14.56	0.15	0	0.15	0.05	0.00335121	50.56	18.32	0	0	14.05	0.09	12.42	5.44	37.96	85.54	2.21	2.21	6467.16	-	-	64686	4335.52	1.5
2009	(ES) Spain	(545) Castilla y León	0.669776		52.4	0.95	2410.54	0.86	2172.01	0.09	238.53	60.36	50.2	0.41	9.75	34.04	31.29	5.8	0	0.05	0.41	0	0	0	0	15.71	6.44	0	6.44	0.18	0.00298211	21.36	2.03	0	0	7.76	6.37	4.49	0.5	27.39	97.04	1.14	1.14	7353.24	-	-	49392	818.29	1.33
2009	(ES) Spain	(550) Madrid	0.673956		44	1.63	3718.67	1.47	3399.42	0.17	319.25	76.34	25.99	5.77	44.59	36.22	22.41	0.06	0	0.47	1.97	3.8	0	3.8	0	44.6	3.04	0	3.04	0	0	22.29	2.42	0	0	13.58	3.69	2.53	0	23.11	112.97	0.32	0.32	8106.31	-	-	41560	544.407	2.17
2009	(ES) Spain	(540) Islas Baleares	0.670623		49	1.36	2681.29	1.17	2329.18	0.19	352.11	46.92	31.89	6.44	8.58	26.91	14.41	0.74	0	0.68	0.13	6.31	6.05	0.27	0	15.46	7.45	1.73	9.18	0.01	0.000213129	19.44	2.97	0	0	3.33	7.5	5.63	0	23.51	83.15	0.63	0.63	5180.17	-	-	31926	680.435	1.09
2009	(ES) Spain	(535) Cataluña	0.69143		100.9	1.66	3307.93	1.2	2392.7	0.46	915.22	27.76	15.56	7.76	4.44	10.87	9.97	0.43	0.01	0.17	1.48	6.28	3.4	2.87	0	5.39	1.12	0.2	3.92	4.83	0.173991	66.8	2.96	0	0	5.19	2.44	40.56	15.37	42.75	107.73	2.47	2.47	9142.03	-	-	66094	2380.91	1.11
2009	(ES) Spain	(530) Aragón	0.673777		86.9	1.14	2161.42	0.89	1714.21	0.25	447.21	60.27	44.1	4.78	11.39	28.39	25	0.98	0	0.11	0.74	4.03	3.05	0.99	0	16.11	7.88	5.4	13.28	1.52	0.0252198	56.13	0.59	0	0	3.73	6.54	38.43	6.81	35.03	115.43	0.85	0.85	5954.84	-	-	54073	897.179	1.09
2009	(ES) Spain	(570) Extremadura	0.673588		45.5	1.43	3160.96	1.31	2893.03	0.12	267.94	73.75	21.51	5.28	46.97	16.78	15.24	1.19	0	0.19	0.96	4.32	0.67	3.65	0	48.34	3.51	0	3.51	0.06	0.000813559	26.94	0.15	0	0	12.81	10.23	2.1	1.64	23.01	107.18	0.43	0.43	6886.4	-	-	38609	523.512	1.65
2009	(ES) Spain	(575) Andalucía	0.665633		43.9	1.74	3065.32	1.13	1907.36	0.62	1157.96	27.69	9.74	11.73	6.22	6.21	4.84	2.61	0	0.39	0.14	11.59	3.7	7.89	0	6.28	1.83	0	1.83	0.13	0.00469484	7.74	0.46	0	0	1.47	2.4	1.51	1.89	29.13	121.29	0.59	0.59	6579.66	-	-	39523	1427.34	1.34
2009	(ES) Spain	(560) Comunidad Valenciana	0.650202		28.6	1	1954.78	0.79	1558.97	0.21	395.81	9.58	0.57	8.74	0.26	0.48	0.3	0.01	0	0.14	1.18	7.56	7.24	0.33	0	0.27	0.08	0.03	0.11	0	0	7.56	0	0	0	0.44	0.42	4.87	1.81	25	-	2.61	2.61	-	-	-	31369	3274.43	1.8
2009	(ES) Spain	(565) Murcia	0.652255		77.4	1.62	3143.36	0.88	1743.16	0.74	1400.2	20.62	7.42	12.05	1.14	3.82	2.43	0.5	0	1.67	1.43	10.62	10.3	0.33	0	1.15	1.86	0.95	2.81	0	0	23.51	0	0	0	0.11	3.73	19.67	0	16.45	-	1.85	1.85	-	-	-	57900	2807.95	1.35
2009	(ES) Spain	(555) Castilla-La Mancha	0.653411		44.4	1.43	2866.12	1.18	2370.44	0.26	495.68	49.42	37.9	11.25	0.27	8.49	20.27	5.38	0	0.34	7.24	4.01	0.3	3.71	0	0.43	5.32	6.12	11.44	1.1	0.0222582	15.58	0.09	0	0	0.88	5.3	2.84	6.47	25.87	107.51	7.12	7.12	7152.24	-	-	27641	559.308	1.33
2009	(ES) Spain	(580) Canarias	0.27321		81.3	3.23	6416.78	1.96	4141.96	1.27	2274.82	2.77	1.04	1.46	0.28	0.9	0.02	0.03	0	0.64	0.07	1.38	1.35	0	0.04	0.28	0.35	0	0.35	0	0	14.92	0.76	0	0	0.3	5.02	1.35	7.49	-	130.33	34.43	34.43	4596.69	-	-	64723	23365.7	1.24
2009	(FR) France	(133) Haute-Normandie	0.651996		181.1	1.85	2981.7	1.37	2198.32	0.48	783.38	118.37	96.85	0.55	20.97	109.75	54.77	26.13	4.14	0.13	0	0.55	0.54	0	0.01	33.75	0.07	2.03	2.09	0	0	69.75	20.61	0	0	42.71	0.18	4.44	1.4	90.61	83.23	1.93	1.93	6457.54	-	-	176298	1489.38	0.82
2009	(FR) France	(135) Basse-Normandie	0.661853		152.8	1.93	3091.84	1.56	2489.8	0.37	602.04	92.04	49.18	0.35	42.51	80.91	24.01	6.29	0.29	0.47	0	0.35	0.35	0	0	60.08	0	0.78	0.78	0	0	114.13	34.41	0	0	54.13	1.48	17.97	3.75	78.42	82.4	1.51	1.51	6175.24	-	-	156183	1696.9	0.86
2009	(FR) France	(134) Centre	0.654258		159.6	1.8	2898.07	1.36	2181.75	0.43	716.32	130.73	120.94	1.3	8.48	118.82	70.93	28.91	4.79	0.83	1.14	0.16	0.15	0	0.01	22.99	0.05	5.67	5.72	0.1	0.000764935	37.34	4.31	0	0	21.29	2.4	3.14	6.03	74.86	89.19	1.24	1.24	7263.71	-	-	153921	1177.4	0.86
2009	(FR) France	(132) Picardie	0.64786		218.9	1.95	3151.78	1.47	2345.28	0.48	806.5	134.36	121.37	0.22	12.77	128.62	74.08	34.35	7.34	2.09	0.22	0	0	0	0	20.23	0	3.08	3.08	0	0	44.77	14.65	0	0	26.53	0.19	1.72	1.53	92.42	91.42	2.16	2.16	6967.54	-	-	214578	1597.04	0.88
2009	(FR) France	(131) Champagne-Ardenne	0.651062		224.5	2.15	3483.95	1.37	2193.56	0.78	1290.39	90.38	76.13	1.51	12.74	83.68	45.01	21.75	9.53	0.07	1.5	0.01	0	0	0.01	20.02	0.05	1.93	1.98	0	0	25.06	7.4	0	0	16.03	0.41	0.03	1.18	84.91	93.02	1.49	1.49	6397.21	-	-	203431	2250.84	1.02
2009	(FR) France	(121) Île-de-France	0.649399		176.4	1.93	3134.12	1.27	2034.98	0.66	1099.14	135.39	133.1	0.21	2.08	122.92	86.11	37.44	5.97	0.3	0	0.21	0.04	0	0.17	4.12	0.02	7	7.02	0.28	0.0020681	6.99	1.04	0	0	2.76	1.32	0	1.68	84.9	90.8	2.08	2.08	8059.54	-	-	187931	1388.07	0.87
2009	(FR) France	(162) Pays de la Loire	0.659817		190.7	2.27	3702.91	1.71	2740.27	0.56	962.65	85	69.08	1.75	14.18	77.43	27.97	4.63	0.9	0.44	1.29	0.45	0.44	0	0.01	49.24	0.03	0.95	0.98	0	0	134.01	20.33	0	0	54.96	1.57	16.28	40.46	72.83	84.23	1.59	1.59	7016.49	-	-	199587	2348.08	0.96
2009	(FR) France	(163) Bretagne	0.65757		243.2	2.13	3428.44	1.62	2599.17	0.5	829.27	63.05	61.93	0.03	1.08	54.92	23.79	1.66	0.28	2.22	0	0.03	0.02	0	0.01	34.53	0.1	0.7	0.81	0	0	195.93	30.23	0	0	30.44	0.17	82.56	52.17	72.25	87.04	1.8	1.8	6909.39	-	-	214640	3404.28	0.99
2009	(FR) France	(164) Poitou-Charentes	0.657894		134.1	1.97	3179.19	1.52	2435.14	0.44	744.05	103.26	88.82	6.3	8.14	86.99	45.49	18.07	4.85	0.11	6.14	0.16	0.07	0	0.08	29	0.67	3.61	4.28	0.11	0.00106527	49.79	6.42	0	0	25.76	7.89	4.32	5.2	65.96	82.26	1.44	1.44	7391.91	-	-	166004	1607.63	1
2009	(FR) France	(153) Franche-Comté	0.665855		123.7	1.68	2693.69	1.51	2415.63	0.17	278.06	109.37	41.03	0.31	68.03	98.97	25.59	6.91	0.54	0.11	0.29	0.03	0.03	0	0	75.64	0.02	0.79	0.81	0	0	80.86	32.3	0	0	40.97	4.36	2.94	0.01	70.61	91.56	1.03	1.03	6043.84	-	-	134014	1225.33	0.92
2009	(FR) France	(141) Nord-Pas-de-Calais	0.649425		181	1.86	3005.76	1.41	2262.34	0.45	743.42	81.56	66.6	0.01	14.96	76.16	36.27	13.75	1.7	4.71	0	0.01	0.01	0	0	23.68	0	1.39	1.39	0	0	66.33	19.2	0	0	32.93	0.17	5.46	8.12	92.8	103.02	2.26	2.26	6961.75	-	-	179453	2200.26	0.92
2009	(FR) France	(151) Lorraine	0.661699		167.5	1.93	3100.78	1.68	2694.73	0.24	406.05	154.35	91.78	0.14	62.44	143.66	56.9	21.68	9.42	0	0	0.14	0.14	0	0	74.24	0.05	1.33	1.39	0	0	105.78	26.27	0	0	71.15	5.58	1.69	0.73	72.61	83.04	1.4	1.4	6811.46	-	-	164625	1066.57	0.82
2009	(FR) France	(136) Bourgogne	0.661049		175.1	2	3231.85	1.44	2297.83	0.56	934.02	116.09	70.11	2.19	43.8	105.95	41.82	15.61	4.69	0.16	2.13	0.06	0.03	0	0.03	53.37	0.11	2.84	2.94	0	0	71.52	3.95	0	0	58.25	2.27	1.65	5.2	70.11	88.98	1.25	1.25	6933.97	-	-	151201	1302.45	0.89
2009	(FR) France	(152) Alsace	0.652342		151.2	2.07	3347.62	1.37	2191.71	0.7	1155.91	45.01	35.05	2.53	7.44	39.43	27.51	2.72	0	0.22	2.41	0.12	0.12	0	0	10.91	0	1.12	1.12	0	0	26.67	7.6	0	0	7.77	0.19	9.76	1.23	74.63	118.2	1.61	1.61	7088.35	-	-	151580	3367.7	1.07
2009	(FR) France	(192) Rhône-Alpes	0.665652		106.8	2.17	3499.09	1.53	2448.28	0.64	1050.81	67.03	33.29	4.11	29.63	55.42	15.96	2.84	0.7	0.28	2.18	1.94	1.89	0.02	0.03	42.63	0.06	1.14	1.2	0.28	0.00417723	50.22	13.35	0	0	21.19	3.61	3.15	8.64	61.71	95.11	0.92	0.92	5987.18	-	-	120530	1798.15	0.97
2009	(FR) France	(201) Languedoc-Roussillon	0.661966		102.7	2.35	3850.44	1.46	2332.05	0.89	1518.39	50.11	18.2	15.51	16.39	36.29	6.78	3.09	0.22	0.35	14.09	1.42	1.28	0.07	0.07	21.15	2.54	0.66	3.2	0.23	0.0045899	15.04	1.1	0	0	6.78	2.93	0.38	3.83	36.3	63.87	0.51	0.51	4768.83	-	-	106895	2133.21	0.95
2009	(FR) France	(193) Auvergne	0.668534		91	1.54	2471.67	1.44	2303.21	0.1	168.47	95.63	40.63	0.05	54.96	75.88	15.92	2.75	0.14	0.04	0.03	0.02	0.02	0	0	76.21	0.02	0.66	0.67	0.04	0.000418279	96.07	16.76	0	0	61.01	7.27	6.93	3.89	62.28	89.74	1.12	1.12	5280.37	-	-	86558	905.134	0.8
2009	(FR) France	(183) Midi-Pyrénées	0.667813		97.2	1.75	2813.84	1.45	2323.18	0.3	490.66	81.95	61.78	2.1	18.08	66.74	25.14	10.82	0.11	0.2	1.42	0.67	0.67	0	0.01	41.09	0.04	2.54	2.57	1.95	0.023795	54.27	5.36	0	0	26.32	12.16	6.51	3.88	47.72	82.55	1.09	1.09	6294.06	-	-	96278	1174.84	0.81
2009	(FR) France	(184) Limousin	0.669712		80.8	1.7	2761.74	1.46	2328.55	0.25	433.18	95.03	58.44	0.39	36.2	67.6	10.79	0.38	0.02	0.01	0	0.39	0.39	0	0	83.36	0	0.1	0.1	0.52	0.00547196	106.72	3.98	0	0	87.6	10.64	3.36	0.97	54.17	78.37	1.23	1.23	5657.35	-	-	81887	861.696	0.8
2009	(FR) France	(182) Aquitaine	0.657347		139.7	2.43	3945.18	1.49	2385.52	0.94	1559.67	51.6	34.88	7.02	9.7	40.18	18.42	3.08	0.2	1.47	6.01	1.01	1.01	0	0.01	19.54	0.09	1.96	2.05	0.64	0.0124031	37.42	4.09	0	0	17.39	3.78	3.46	8.49	51.93	86.21	1.36	1.36	6698.1	-	-	152258	2950.74	0.99
2009	(FR) France	(203) Provence-Alpes-Côte d'Azur	0.656029		144.8	2.91	4721.27	1.42	2278.66	1.48	2442.62	40.18	17.15	9.58	13.45	33.05	7.97	2.71	0.22	1.05	7.25	2.33	1.8	0.44	0.09	17.51	0.84	0.49	1.33	0.23	0.00572424	12.13	0.5	0	0	1.94	9.47	0.22	0	40.97	92.15	0.78	0.78	4183.85	-	-	139505	3472	1.06
2009	(FR) France	(204) Corse	0.67118		100.3	2.06	3353.71	1.16	1855.72	0.91	1497.99	87.54	5.83	7.71	73.99	77.98	0.11	0.01	0	0.35	3.56	4.16	3.01	1.14	0.01	78.22	1.13	0	1.13	0.05	0.000571167	41.18	0	0	0	25.41	11.37	4.22	0.15	-	40	0.48	0.48	-	-	-	92228	1053.55	0.98
2009	(IT) Italy	(221) Valle d'Aosta	0.703738		37	1.95	4209.57	1.69	3740.67	0.26	468.9	32.98	5.64	0.6	26.74	27.61	0	0.05	0	0	0.22	0.38	0.38	0	0	32.33	0	0	0	5.77	0.174955	25.89	14.83	0	0	10.68	0.38	0	0	-	-	0.8	0.8	2913.7	-	-	46847	1420.47	1.28
2009	(IT) Italy	(222) Piemonte	0.665538		74.8	1.4	3137.72	1.26	2876.06	0.15	261.67	20.88	17.03	1.98	1.87	13.2	9.41	0.59	0	0.21	0.92	1.06	1.05	0	0.01	8.38	0.3	0	0.3	1.01	0.0483716	19.03	2.82	0	0	9.71	0.41	4.49	1.11	53.5	104.19	1.8	1.8	6342.74	-	-	56628	2712.07	1.33
2009	(IT) Italy	(241) Trentino	0.746484		41.9	1.13	2365.18	0.87	1911	0.25	454.18	5.83	2.69	2.18	0.97	4.04	0.12	0.03	0	0.03	0.98	1.2	1.18	0.01	0.01	3.07	0.4	0	0.4	3.87	0.663808	3.91	1.96	0	0	1.37	0.55	0.02	0	-	56.73	1.2	1.2	6102.18	-	-	48346	8292.62	1.79
2009	(IT) Italy	(243) Veneto	0.638522		90.6	1.41	2954.74	1.05	2294.87	0.37	659.87	14.82	12.57	2.01	0.24	6.04	6.35	2.22	0	0.31	1.4	0.61	0.48	0.05	0.08	2.29	1.64	0	1.64	0.7	0.0472335	21.52	2.82	0	0	6.3	0.12	1.97	10.16	61.64	106.83	4	4	6556.7	-	-	80530	5433.87	1.54
2009	(IT) Italy	(242) Alto Adige	0.90215		38.7	1.43	2979.08	0.98	2180.6	0.44	798.48	7.03	5.39	1.64	0	1.01	0	0.04	0	0.07	0.32	1.31	1.3	0	0.01	5.28	0	0	0	8.98	1.27738	7.37	4	0	0	3.26	0.03	0	0	-	-	1.5	1.5	5796.59	-	-	69553	9893.74	1.85
2009	(IT) Italy	(230) Lombardia	0.649861		181.9	1.42	3039.26	1.17	2596.67	0.24	442.59	22.61	20.16	0.81	1.64	16.6	13.06	0.58	0.01	0.53	0.4	0.41	0.24	0.02	0.15	7.33	0.3	0	0.3	0.65	0.0287483	70.28	13.14	0	0	11.45	1.12	29.89	14.07	61.39	106.09	4.1	4.1	7029.78	-	-	134117	5931.76	1.75
2009	(IT) Italy	(260) Emilia-Romagna	0.678495		113.2	1.27	2809.26	0.94	2208.62	0.33	600.63	20.91	18.35	2.39	0.17	10.67	8.93	1.68	0	1.01	0.99	1.41	1.22	0.04	0.14	6.31	0.57	0	0.57	3.98	0.19034	21.3	5.1	0	0	3.41	0.15	7.02	5.45	59.92	99.44	2.55	2.55	6765.27	-	-	78719	3764.66	1.39
2009	(IT) Italy	(270) Toscana	0.752658		66.4	1.9	3992.48	1.3	2915.5	0.6	1076.98	23.46	18.18	4.47	0.81	6.84	6.07	1.88	0.05	0.25	1.58	2.89	0.27	2.42	0.2	6.13	4.65	0	4.65	10.5	0.44757	5.25	0.36	0	0	1.16	1.5	1.83	0.26	36.13	66.49	0.88	0.88	4387.45	-	-	78314	3338.19	1.22
2009	(IT) Italy	(244) Friuli-Venezia Giulia	0.654736		94.2	1.15	2484.06	0.99	2171.59	0.17	312.47	17.92	15.76	1.95	0.2	8.83	8.26	4.12	0.52	0.11	1.48	0.47	0.22	0.01	0.24	3.02	0.46	0	0.46	0.77	0.0429688	24.66	3.53	0	0	2.46	0	3.25	14.91	51.94	119.98	2.81	2.81	5977.03	-	-	60510	3376.67	1.4
2009	(IT) Italy	(250) Liguria	0.661201		37	1.26	2854.81	1.15	2648.24	0.11	206.57	3.53	2.65	0.83	0.05	0.75	0.6	0.02	0	0.39	0.1	0.73	0.06	0.66	0.01	1.69	0	0	0	0.28	0.0793201	1.15	0.25	0	0	0.55	0.19	0.01	0.08	44.49	95.98	0.71	0.71	2978.31	-	-	39305	11134.6	3.08
2009	(IT) Italy	(282) Umbria	0.713297		62.4	1.06	2270.47	0.87	1929.79	0.19	340.68	19.25	15.69	2.49	1.06	6.89	6.66	3.65	0	0.09	0.75	1.74	0.07	1.65	0.02	5.72	0.64	0	0.64	4.78	0.248312	23.31	0.43	0	0	2.07	0.89	3.91	15.98	45.7	75.49	0.83	0.83	5851.38	-	-	33526	1741.61	1.39
2009	(IT) Italy	(291) Lazio	0.671878		57.3	1.24	2615.96	0.95	2106.06	0.28	509.9	16.92	12.11	2.54	2.26	7.15	3.94	0.8	0.04	0.52	0.48	2.06	1.03	1.02	0.01	9.04	0.08	0	0.08	0.95	0.0561466	10.14	2.61	0	0	3.73	2.37	0.05	0.83	47.24	92.76	1.44	1.44	4531.92	-	-	49614	2932.27	1.66
2009	(IT) Italy	(281) Marche	0.668945		50.1	1.04	2244.07	0.97	2129.4	0.07	114.68	18.27	16.63	1.09	0.55	8.92	8.28	2.46	0.03	0.48	0.64	0.45	0.11	0.3	0.04	5.46	0.49	0	0.49	0.46	0.0251779	9.08	0.21	0	0	1.42	1.18	0.79	5.2	39.23	73.79	0.93	0.93	5383.05	-	-	30500	1669.4	1.33
2009	(IT) Italy	(302) Campania	0.655459		37.6	1.3	2686.62	0.91	1985.55	0.39	701.07	8.52	4.72	2.63	1.16	3.3	2.23	0.2	0	0.32	0.22	2.41	1.04	1.36	0.01	3.1	0.04	0	0.04	0.27	0.0316901	13.38	3.59	0	0	2.62	0.76	0.16	6.04	47.64	107.85	2.71	2.71	2831.59	-	-	40209	4719.37	1.92
2009	(IT) Italy	(303) Calabria	0.665388		25.4	1.52	3078.49	0.86	1885.26	0.66	1193.23	7.75	3.11	3.61	1.02	1.48	1.67	0.25	0	0.16	0.09	3.52	0.79	2.73	0	2.06	0	0	0	0.12	0.0154839	1.46	0	0	0	0.73	0.67	0	0	26.93	64.95	0.79	0.79	-	-	-	30476	3932.39	1.83
2009	(IT) Italy	(301) Molise	0.68312		53.2	0.93	2026.69	0.84	1855.05	0.1	171.64	20.46	17.99	1.82	0.65	7.88	9.03	1.81	0	0.16	0.45	1.37	0.18	1.18	0	5.38	2.27	0	2.27	1.96	0.0957967	31.47	2.01	0	0	1.72	1.26	0.28	26.09	33.88	77.39	1.24	1.24	4347.62	-	-	27681	1352.93	1.4
2009	(IT) Italy	(292) Abruzzo	0.660796		42.3	1.26	2754.74	1.15	2557.37	0.11	197.37	11.12	7.54	2.33	1.24	5.71	3.07	0.4	0.01	0.42	1.15	1.18	0.11	1.07	0.01	4.63	0.26	0	0.26	0.18	0.0161871	7.3	1	0	0	1.46	1.55	2.68	0.36	43.32	91.34	1.08	1.08	5358.25	-	-	25294	2274.64	1.33
2009	(IT) Italy	(320) Sicilia	0.665999		41.8	1.13	2327.55	0.71	1567.62	0.42	759.93	13.89	7.53	3.74	2.62	3.21	3.68	0.43	0	0.31	1.19	2.55	1.29	1.23	0.04	5.21	0.52	0	0.52	0.27	0.0194384	4.44	0.68	0	0	2.46	1.15	0.06	0	30	-	1.22	1.22	4209.05	-	-	36957	2660.69	1.79
2009	(IT) Italy	(312) Basilicata	0.67588		36	1.26	2656.83	0.87	1953.65	0.39	703.18	31.88	22.81	2.66	6.41	11.06	9.85	0.59	0	0.26	0.25	2.41	0.92	1.49	0	11.9	6.62	0	6.62	1.28	0.0401506	7.26	1.46	0	0	2.44	2.64	0.69	0	22.5	80.66	0.75	0.75	4729.63	-	-	30235	948.4	1.28
2009	(IT) Italy	(330) Sardegna	0.675505		63.3	1.41	3047.77	1.2	2672.09	0.21	375.68	43.51	24.54	1.81	17.16	15.13	4.45	0.34	0	0.51	0.48	1.33	0.19	1.13	0.01	33.68	2.73	0	2.73	0.94	0.0216042	19.76	1.32	0	0	4.13	13.33	0.57	0.25	-	62.28	0.56	0.56	7151.06	-	-	41692	958.217	1.49
2009	(IT) Italy	(311) Puglia	0.664076		30.9	0.99	2050.04	0.59	1329.99	0.4	720.05	13.65	7.93	4.76	0.97	2.63	4.78	0.24	0	0.44	1.08	3.68	0.41	3.26	0.01	2.47	0.95	0	0.95	0.27	0.0197802	1.98	0.77	0	0	0.71	0.45	0.03	0	13.71	-	0.91	0.91	6600.23	-	-	27932	2046.3	1.2
2009	(CY) Cyprus	(740) Cyprus	0.642845		37.6	1.55	3482.4	1.04	2340.57	0.51	1141.82	10.36	9.09	1.27	0.01	7.16	4.33	0.24	0	0.57	0.15	1.11	0.59	0.52	0	3.3	0	0.64	0.64	0	0	11.77	1.2	0	0	1.07	4.17	4	1.32	17.92	-	2.34	2.34	7492.64	-	-	40737	3932.14	1.07
2009	(LV) Latvia	(770) Latvia	0.696911		36.7	2.16	4323.25	1.36	2776.6	0.8	1546.65	71.06	51.65	0.4	19.01	32.94	25.84	5.62	0.83	0.41	0	0.4	0.35	0	0.05	31.57	5.79	0	5.79	10.37	0.145933	22.86	7.28	0	0	6.34	0.48	3.86	4.76	39.05	-	0.46	0.46	5243.98	-	-	38609	543.33	0.82
2009	(LT) Lithuania	(775) Lithuania	0.672062		24.7	1.78	3892.77	1.4	3126.72	0.38	766.04	46.52	40.93	0.28	5.31	27.37	22.29	6.06	2.15	0.08	0	0.28	0.28	0	0	15.06	2.09	0	2.52	0.8	0.0171969	13.67	5.69	0	0	4.28	0.04	2	1.58	46.84	-	0.67	0.67	5186.44	-	-	27445	589.961	0.99
2009	(LU) Luxembourg	(350) Luxembourg	0.673045		166.8	1.69	3729.21	1.42	3142.47	0.27	586.74	80.06	42.12	0.74	37.2	39.7	19.54	4.32	0.31	0	0.74	0	0	0	0	55.33	0.06	0.07	0.13	4.66	0.0582063	101.1	25.26	0	0	57.63	0.23	15.94	1.73	65.7	76.05	1.52	1.52	6938.75	-	-	144700	1807.39	0.84
2009	(HU) Hungary	(763) Dél-Dunántúl	0.66812		60.2	1.72	3775.26	0.76	1677.52	0.95	2097.74	57.18	51.9	1.15	4.13	38.77	39.23	10.24	0.05	0.22	0.57	0.58	0.52	0	0.06	6.08	0	0.21	0.22	2.28	0.0398741	21.98	2.51	0	0	2.93	0.88	12.81	2.71	51.44	74.4	1.19	1.19	6867.01	-	-	67756	1184.96	0.88
2009	(HU) Hungary	(764) Észak-Magyarország	0.673007		40.8	1.43	3152.11	0.49	1075.04	0.94	2077.07	57.24	43.75	2.49	11	40.96	26.3	12.12	0.14	0.34	1.12	1.38	1.24	0	0.14	14.59	0	1.41	1.41	1.83	0.0319706	14.75	3.12	0	0	3.08	1.87	5.2	1.43	39.35	55.46	0.63	0.63	7156.24	-	-	39114	683.333	0.81
2009	(HU) Hungary	(762) Nyugat-Dunántúl	0.668896		71.9	2.31	5093.58	0.96	2106.14	1.36	2987.43	66.85	57.38	1.64	7.83	48.02	38.72	13.62	0.03	0.15	0.47	1.17	0.71	0	0.46	12.29	0	0.36	0.36	1.58	0.023635	25.23	4.1	0	0	5.54	0.43	5.13	9.77	44.72	74.79	1	1	6104.11	-	-	72813	1089.2	0.9
2009	(HU) Hungary	(761) Közép-Dunántúl	0.669433		69.4	2.19	4820.02	0.91	2013.37	1.28	2806.65	77.06	63.84	2.06	11.17	54.93	42.67	13.1	1.03	0.25	0.61	1.44	1.24	0	0.2	17.76	0	0.43	0.43	1.95	0.025305	25.84	5.94	0	0	8.39	2.33	4.39	4.67	40.05	72.8	1.02	1.02	7278.2	-	-	78521	1018.96	0.88
2009	(HU) Hungary	(760) Közép-Magyarország	0.671405		50.3	1.9	4175.27	0.71	1570.5	1.18	2604.77	55.44	46.99	2.36	6.1	35.8	27.48	11.41	0.36	0.45	0.22	2.14	1.78	0	0.36	12.71	0	0.69	0.69	1.73	0.0312049	19.33	3.57	0	0	5.09	1.95	1.67	6.64	33.76	52.62	1	1	6055.98	-	-	52949	955.069	0.81
2009	(HU) Hungary	(766) Dél-Alföld	0.66868		39.1	1.74	3830	0.81	1785.47	0.93	2044.53	39.42	31.72	1.15	6.55	22.67	19.55	7.22	0	1.09	0.67	0.48	0.47	0	0.01	9.32	0	0.77	0.77	0.62	0.0157281	17.06	1.76	0	0	2.66	1.64	3.98	6.93	38.38	58.48	0.89	0.89	5941.43	-	-	41599	1055.28	0.93
2009	(HU) Hungary	(765) Észak-Alföld	0.67084		38.2	1.21	2656.88	0.55	1217.36	0.65	1439.52	42.12	33.58	1.31	7.23	22.42	21.01	8.21	0.08	1.07	0.01	1.3	1.21	0	0.08	9.74	0	0.76	0.76	1.35	0.0320513	13.41	2.65	0	0	2.61	2.27	1	4.75	37.14	61.05	0.84	0.84	6524.4	-	-	40570	963.2	0.89
2009	(MT) Malta	(780) Malta	0.585628		31.6	1.49	3630.12	1.32	3215.07	0.17	415.05	3.31	2.71	0.6	0	2.86	0	0.25	0	0.71	0.32	0.29	0.19	0.09	0	1.53	0.22	0	0.22	0	0	15.5	2.32	0	0	2.07	0.39	6.39	4.09	-	-	5.95	5.95	5482.05	-	-	35989	10872.8	1.14
2009	(NL) Netherlands	(360) The Netherlands	0.610826		365.3	2.72	5867.97	1.47	3371.17	1.25	2496.79	35.7	15.91	0.67	19.13	15.14	3.7	4.73	0	2.17	0	0.67	0.37	0	0.29	23.78	0.2	0	0.2	0	0	130.39	29.55	0	0	25.19	2.31	49.52	22.68	94.3	95.27	2.49	2.49	7858.21	-	-	380895	10669.3	1.02
2009	(AT) Austria	(660) Austria	0.745203		60.4	1.47	3345.98	1.39	3161.76	0.09	184.22	32.18	16.26	0.67	15.25	9.45	9.91	2.89	0.46	0.11	0.5	0.17	0.16	0	0.01	17.99	0.41	0.14	0.55	12.71	0.394966	26.97	6.12	0	0	9.6	1.31	8.52	1.17	47.97	120.77	0.97	0.97	6149.09	-	-	60716	1886.76	1.01
2009	(PL) Poland	(785) Pomorze i Mazury	0.671369		37.5	1.83	4023.75	1.49	3287.43	0.33	736.32	37.85	31.04	0.52	6.28	13.59	22.02	6.14	0.04	0.24	0	0.52	0.49	0	0.03	8.14	0.12	0.52	0.76	1.49	0.0393659	18.58	3.95	0	0	3.99	0.08	8.09	2.24	55.97	65.34	1.18	1.18	4925.33	-	-	33728	891.096	1.02
2009	(PL) Poland	(790) Wielkopolska and Slask	0.663884		33	1.77	3904.2	1.42	3125.88	0.35	778.32	23.82	21.26	0.24	2.32	7.72	15.09	4.16	0.04	0.25	0	0.24	0.22	0	0.01	3.89	0.04	0.12	0.19	0.56	0.0235097	18.85	3.31	0	0	3.48	0.08	11.05	0.8	54.59	77.99	1.92	1.92	5642.86	-	-	31068	1304.28	1.07
2009	(PL) Poland	(795) Mazowsze i Podlasie	0.677659		19.8	1.67	3672.09	1.49	3282.99	0.18	389.1	14.54	11.05	0.65	2.85	3.21	8.15	1.16	0	0.17	0	0.65	0.64	0	0.01	4.25	0.03	0.12	0.16	1.13	0.0777166	11.44	4	0	0	2.63	0.03	3.59	1.01	44.43	75.84	1.66	1.66	4695.18	-	-	17647	1213.69	1.1
2009	(PL) Poland	(800) Malopolska i Pogórze	0.676406		15.2	1.6	3528.79	1.44	3172.25	0.16	356.53	10.03	7.79	0.43	1.81	3.03	5.68	1.06	0.02	0.16	0	0.43	0.41	0	0.02	2.56	0.05	0.08	0.14	0.76	0.0757727	7.71	2	0	0	1.17	0.08	3.1	1.24	42.31	76.31	1.38	1.38	4030.11	-	-	14509	1446.56	1.12
2009	(PT) Portugal	(630) Ribatejo e Oeste	0.686526		54.2	1.78	3411.02	1.51	2894.1	0.27	516.92	13.15	7.08	4.61	1.46	1.77	1.47	0.46	0	1.41	1.64	2.97	1	1.96	0.01	3.42	1.76	0	1.77	2.35	0.178707	16.37	0.37	0	0	2.79	1.56	8.56	3	25.19	103.36	1.14	1.14	6872.76	-	-	39547	3007.38	1.44
2009	(PT) Portugal	(640) Alentejo e Algarve	0.682547		42.9	1.68	3216.96	1.31	2504.3	0.37	712.67	75.99	50.12	9.16	16.71	26.59	8.08	1.5	0	0.48	0.82	8.34	1.39	6.93	0.02	31.87	24.66	0	24.69	4.24	0.0557968	20.04	0.19	0	0	11.31	7.39	1.14	0	18.46	76.7	0.38	0.38	6447.24	-	-	26286	345.914	1.06
2009	(PT) Portugal	(650) Açores e Madeira	0.664503		32.2	1.19	2278.76	1.05	2020.04	0.13	258.72	10.96	1.08	0.22	9.66	6.05	0.01	0.1	0	0.11	0.09	0.13	0.13	0	0	10.47	0.03	0	0.03	0.06	0.00547445	14.98	6.49	0	0	8.31	0.01	0.14	0	-	107.92	1.43	1.43	6119.62	-	-	18949	1728.92	1.33
2009	(PT) Portugal	(615) Norte e Centro	0.700578		24.1	1.58	3038.73	1.32	2531.02	0.26	507.71	16.82	8.11	4.05	4.67	3.33	1.3	0.26	0	0.1	1.58	2.47	1.16	1.31	0	6.95	3.36	0	4.16	2.94	0.174792	10.52	1.94	0	0	3.96	2.75	0.53	1.23	12.04	51.68	0.93	0.93	7229.84	-	-	22051	1311	1.2
2009	(RO) Romania	(840) Nord-Est	0.66723		7.3	1.47	3511.57	1.35	3221.71	0.12	289.86	7.72	6.51	0.19	1.01	3.32	4.17	1.24	0	0.04	0.12	0.08	0.08	0	0	2.03	0.01	0	0.01	0	0	5.27	1.48	0	0	0.91	1.55	0.46	0.69	27.92	39.93	1.76	1.76	2922.68	-	-	7555	978.627	1.4
2009	(RO) Romania	(841) Sud-Est	0.667879		10.3	1.6	3854.14	1.31	3165.97	0.29	688.17	12.06	10.84	0.42	0.8	7.2	7.58	2.75	0	0.07	0.38	0.04	0.03	0	0	1.24	0.01	0	0.01	0	0	7.25	1.61	0	0	1.34	2.39	1.31	0.56	29.32	38.66	1.59	1.59	3793.97	-	-	10563	875.871	1.18
2009	(RO) Romania	(842) Sud-Muntenia	0.659689		10.4	1.37	3301.15	1.19	2863.93	0.18	437.23	11.21	10.61	0.25	0.36	6.61	7.31	2.91	0.01	0.08	0.04	0.21	0.21	0	0	0.6	0.04	0	0.04	0	0	7.65	1.31	0	0	0.7	2.02	1.26	2.22	28.6	44.36	3.62	3.62	3967.25	-	-	11740	1047.28	1.11
2009	(RO) Romania	(844) Vest	0.668318		10	1.66	3995.3	1.48	3567.98	0.18	427.32	12.35	9.05	0.21	3.09	4.59	6.8	1.18	0	0.07	0.04	0.17	0.17	0	0	3.79	0.3	0	0.3	0	0	6.2	1.67	0	0	0.68	1.72	1.21	0.83	35.85	48.29	1.02	1.02	3183.02	-	-	12287	994.899	1.36
2009	(RO) Romania	(845) Nord-Vest	0.666076		8.5	1.77	4235.4	1.52	3656.94	0.24	578.46	8.47	6.16	0.22	2.1	3.12	4.61	0.46	0	0.08	0.03	0.19	0.19	0	0	3.07	0.03	0	0.03	0	0	6.41	2.17	0	0	0.95	1.79	0.94	0.45	37.07	44.2	1.72	1.72	3540.61	-	-	10756	1269.89	1.61
2009	(RO) Romania	(846) Centru	0.668267		11.5	1.47	3562.22	1.12	2707.76	0.35	854.47	11.31	6.52	0.2	4.59	5.71	4.17	0.73	0	0.05	0.09	0.11	0.11	0	0	5.89	0.24	0	0.24	0	0	8.74	2.5	0	0	1.21	2.33	1.35	1.12	33.42	49.03	0.92	0.92	3777.76	-	-	13049	1153.76	1.12
2009	(RO) Romania	(843) Sud-Vest-Oltenia	0.668		8	1.59	3812.96	1.39	3333.03	0.2	479.92	8.03	6.72	0.2	1.11	2.63	5.16	1.08	0	0.06	0.05	0.15	0.15	0	0	1.49	0.04	0	0.04	0.06	0.00747198	5.98	1.82	0	0	0.76	2.18	0.9	0.22	31.26	48.2	1.8	1.8	3400.19	-	-	7918	986.052	1.26
2009	(RO) Romania	(847) Bucuresti-Ilfov	0.653397		11.8	2.38	5649.7	1.65	3896.27	0.73	1753.42	9.98	9.91	0.08	0	7.52	6.27	3.03	0.42	0.18	0.02	0.05	0.05	0	0	0.36	0.07	0	0.07	0	0	7.61	2.09	0	0	0.45	4.55	0.27	0.25	37.27	55.14	3.98	3.98	3923.15	-	-	17283	1731.76	0.9
2009	(SI) Slovenia	(820) Slovenia	0.878491		20.8	1.65	3021.54	1.59	2922.16	0.06	99.38	10.87	4.22	0.54	6.11	3.63	2.43	0.35	0	0.05	0.34	0.2	0.17	0.02	0.01	7.46	0	0.01	0.01	10.05	0.924563	12.37	3.02	0	0	5.84	0.37	2.6	0.21	42.44	91.83	1.3	1.3	5171.29	-	-	23589	2170.1	0.95
2009	(SK) Slovakia	(810) Slovakia	0.66928		375.8	14.48	26696.5	1.24	2311.04	13.24	24385.4	525.72	348.05	4.45	173.22	505.41	184.62	82.93	7.94	2.26	1.39	3.06	3.06	0	0	247.49	3.27	0	3.27	2.85	0.00542114	156.06	46.57	0	0	56.42	14.36	17.76	20.26	42.18	70.44	0.47	0.47	5676.6	-	-	362440	689.416	0.57
2009	(FI) Finland	(690) Pohjanmaa	0.65757		87.4	1.36	2757.55	1.12	2342.76	0.24	414.8	53.12	52.7	0.09	0.32	19.44	26.93	6.14	0.02	0.16	0	0.09	0	0	0.09	15.67	0.38	3.56	3.94	0	0	34.74	9.12	0	0	12.36	1.18	11.52	0.46	41.67	-	1.56	1.56	8197.75	-	-	86216	1623.04	0.71
2009	(FI) Finland	(680) Sisä-Suomi	0.664091		73.4	1.42	2910.94	1.18	2504.41	0.23	406.53	48.16	46.84	0.56	0.76	19.25	16.45	1.95	0.39	0.17	0	0.56	0.2	0	0.36	24.49	1.54	2.75	4.28	0	0	28.65	11.3	0	0	14.03	0.9	2.15	0.17	33.94	-	1.15	1.15	8619.82	-	-	71871	1492.34	0.73
2009	(FI) Finland	(670) Etelä-Suomi	0.66153		65.8	1.15	2239.32	0.94	1868.72	0.21	370.6	54.08	52.44	0.13	1.51	16.99	31.85	6.3	0.01	0.18	0	0.13	0.1	0	0.03	10.53	0.87	3.45	4.32	0	0	23.25	3.93	0	0	5.08	0.18	9.67	4.11	43.47	-	1.24	1.24	8757.9	-	-	63711	1178.09	0.66
2009	(FI) Finland	(700) Pohjois-Suomi	0.664935		85.8	1.63	3397.18	1.36	2927.7	0.27	469.48	57.05	54.72	0.13	2.2	23.31	18.29	1.61	0.24	0.03	0	0.13	0.01	0	0.12	31.52	2.07	2.83	4.9	0	0	32.05	13.53	0	0	16.55	0.61	1.21	0	26.73	-	1.04	1.04	8611.81	-	-	82603	1447.91	0.68
2009	(SE) Sweden	(710) Slättbyggdslän	0.663955		118.2	1.34	2842.31	1.05	2278.3	0.29	564	95.9	84.59	0.02	11.29	48.65	44.2	10	1.02	0.9	0	0.02	0.02	0	0	35.23	3.26	0	3.29	0	0	59.29	10.09	0	0	27.86	0.44	19.87	0.87	60.14	91.57	1.14	1.14	8025.01	-	-	116620	1216.06	0.81
2009	(SE) Sweden	(730) Län i norra Sverige	0.66903		95.9	1.45	3157.71	1.24	2775.06	0.21	382.66	79.13	73.1	0	6.03	54.19	14.13	0.77	0.01	0	0	0	0	0	0	60.71	1.86	0	1.86	0	0	55.39	16.58	0	0	26.33	5.69	5.53	1.17	33.03	-	0.8	0.8	7563.56	-	-	86706	1095.74	0.75
2009	(SE) Sweden	(720) Skogs- och mellanbygdslän	0.668818		132	1.61	3478.19	1.26	2793.6	0.35	684.58	103.43	71.82	0	31.61	50.57	22.33	3.1	0.03	0.21	0	0	0	0	0	74.04	1.77	0	1.77	0	0	81.18	23.19	0	0	41.03	4.53	12.07	0.01	51.91	52.3	0.93	0.93	8181.76	-	-	125935	1217.59	0.81
2009	(UK) United Kingdom	(411) England - North Region	0.669671		199.1	2.03	4642.54	1.25	2935.99	0.78	1706.55	164.61	65.91	0.03	98.68	89.32	34.47	8.48	0.57	0.65	0	0.03	0.02	0	0.01	115.28	3.62	0	3.62	2.62	0.0159164	148.61	22.73	0	0	49.17	40.87	19.98	15.07	80.06	-	1	1	7389.03	-	-	201281	1222.78	0.96
2009	(UK) United Kingdom	(412) England - East Region	0.663153		278.8	2.88	6557.18	1.08	2580.64	1.8	3976.54	162.57	124.85	0.75	36.97	67.31	70.24	32.18	0.59	2.59	0	0.75	0.58	0	0.18	44.38	8.35	0	8.35	3.24	0.0199299	101.07	7.5	0	0	28.35	10.61	20.2	32.69	85.77	66.15	1.14	1.14	7339.05	-	-	287052	1765.71	1.02
2009	(UK) United Kingdom	(431) Scotland	0.673251		160.7	1.97	4882.12	1.44	3685.55	0.52	1196.58	319.48	79.24	0	240.24	144.5	41	4.87	0.02	0.06	0	0	0	0	0	268.01	1.13	0.15	1.27	4.5	0.0140854	154.38	13.99	0	0	91.04	48.87	0.39	0.05	88.19	-	0.58	0.58	7083.95	-	-	165306	517.422	0.88
2009	(UK) United Kingdom	(421) Wales	0.672542		121.9	1.73	4055.79	1.46	3464.33	0.27	591.46	126.53	9.89	0	116.64	35.41	5.36	0.67	0	0	0	0	0	0	0	119.75	0.43	0	0.43	3.06	0.024184	165.92	24.04	0	0	63.28	78.16	0.19	0	71.51	-	1.38	1.38	6659.57	-	-	131418	1038.63	0.98
2009	(UK) United Kingdom	(441) Northern Ireland	0.669728		96.1	1.4	3752.25	1.28	3456.01	0.12	296.24	82.89	13.11	0.04	69.75	22.05	2.73	0.38	0.11	0	0	0.04	0	0	0.03	79.74	0	0.01	0.01	0.35	0.00422246	101.1	20.55	0	0	52.93	9.63	17.04	0.94	79.06	-	1.04	1.04	6162.27	-	-	95954	1157.61	0.95
2009	(UK) United Kingdom	(413) England - West Region	0.667513		206.1	2.48	5902.68	1.3	3320.48	1.17	2582.2	117.54	62.14	0.46	54.94	48.35	26.94	7.68	0.28	0.62	0	0.46	0.44	0	0.02	76.19	3.68	0	3.68	2.94	0.0250128	136.89	29.68	0	0	56.5	24.16	7.46	17.54	79.56	107.02	1.45	1.45	7176.19	-	-	221311	1882.86	1.01
2010	(BE) Belgium	(341) Vlaanderen	0.686181		266.7	2.34	5405.97	1.69	4210.95	0.64	1195.02	35.59	23.38	0.89	11.32	25.91	9.83	4.38	0.18	1.35	0	0.89	0.75	0	0.14	18.59	0.04	0	0.22	0	0	145.75	16.82	0	0	32.37	0.9	76.68	18.81	87.72	137.76	2.79	2.79	7393.56	-	-	273963	7697.75	1.23
2010	(BE) Belgium	(343) Wallonie	0.707746		186.3	1.76	4335.58	1.6	4043.88	0.16	291.7	71.22	37.32	0.4	33.5	53.43	16.6	9.21	0.23	1.18	0	0.4	0.28	0	0.12	43.03	0.09	0	0.09	0	0	102.06	19.7	0	0	65.88	0.32	12.3	3.68	81.73	130.94	2.03	2.03	6312.08	-	-	156602	2198.85	1.14
2010	(BG) Bulgaria	(832) Severen tsentralen	0.713487		34.3	2.38	4420.89	0.8	1475.92	1.59	2944.97	49.4	45.24	0.73	3.43	45.37	28.24	14.5	0	0.1	0.25	0.48	0.44	0	0.04	5.63	0.01	0.18	0.19	0	0	15.34	2.57	0	0	1	1.99	7.05	2.72	39	70.19	1.05	1.05	3591.46	-	-	44508	900.972	1.05
2010	(BG) Bulgaria	(833) Severoiztochen	0.711787		35.2	2.93	5439.25	1.19	2216.78	1.74	3222.47	55.16	53.01	0.93	1.21	49.73	32.05	18.53	0	0.18	0.41	0.52	0.5	0	0.02	3.3	0.08	0.1	0.18	0	0	14.93	2.3	0	0	1.55	3.65	3.13	4.29	40.75	68.26	1.89	1.89	3563.53	-	-	53631	972.281	1.1
2010	(BG) Bulgaria	(831) Severozapaden	0.714124		28.5	2.33	4325.19	0.62	1150.56	1.71	3174.64	51.47	47.38	0.89	3.2	46.63	28.21	16.57	0	0.09	0.4	0.49	0.48	0	0.01	4.58	0.22	0.91	1.13	0	0	9.13	2.78	0	0	0.98	1.6	0.82	2.9	33.07	53.33	1.15	1.15	2959.23	-	-	39182	761.259	1.1
2010	(BG) Bulgaria	(836) Yugoiztochen	0.714432		30.7	2.85	5291.72	1.43	2658.76	1.42	2632.96	48	41.33	2.22	4.45	43.98	23.04	15.36	0	0.26	1.31	0.9	0.89	0	0.01	5.82	0.14	1.16	1.3	0	0	13.27	3.25	0	0	2.12	2.78	1.85	3.26	28.85	41.69	1.1	1.1	3500.84	-	-	35738	744.542	1.03
2010	(BG) Bulgaria	(834) Yugozapaden	0.71081		13.2	2.56	4725.38	1.39	2573.75	1.17	2151.64	13.13	8.59	0.48	4.06	11.28	5.09	1.43	0	0.14	0.14	0.34	0.29	0	0.05	4.82	0.84	0.33	1.17	0	0	7.58	2	0	0	1.37	2.64	0.49	1	22.35	33.97	1.19	1.19	3111.44	-	-	18397	1401.14	0.97
2010	(BG) Bulgaria	(835) Yuzhen tsentralen	0.966736		15.7	2.49	4622.35	1.35	2511.51	1.14	2110.84	14.11	11.28	0.95	1.87	12.18	6.33	2.97	0	0.36	0.66	0.29	0.26	0	0.03	2.68	0.28	0.54	0.81	17.9	1.2686	7.78	2.91	0	0	1.17	2.04	0.38	1.23	27.37	52.65	1.74	1.74	2679.62	-	-	20419	1447.13	1.07
2010	(CZ) Czechia	(745) Czechia	0.711907		245.1	6.55	13348.4	1.3	2842.41	5.25	10506	224.5	162.05	1.76	60.69	190.22	96.16	41.42	0.12	0.89	0.9	0.86	0.81	0	0.05	83.05	0	0.87	1.08	0.97	0.00432071	101.16	25.62	0	0	41.62	0.75	22.47	10.34	49.39	66.49	0.83	0.83	6757.34	-	-	264120	1176.48	0.83
2010	(DK) Denmark	(370) Denmark	0.70752		294.8	1.71	3211.49	0.82	1626.94	0.88	1584.55	93.14	86.58	1.13	5.42	25.6	53.47	11.81	0.2	0.51	0	1.13	0.37	0	0.76	22.18	2.38	0.18	4.04	0	0	153.28	19.96	0	0	20.13	0.28	104.89	6.87	65.53	62.2	2.04	2.04	8530.1	-	-	374129	4016.85	0.95
2010	(DE) Germany	(30) Niedersachsen	0.711258		245.2	1.87	4144.51	1.37	3026.02	0.51	1118.49	75.7	55.94	0.55	19.2	47.36	27.28	11.34	2.82	0.31	0	0.55	0.3	0	0.25	34.95	0.62	0.65	1.27	4.58	0.060502	122	23.98	0	0	30.98	0.15	61.42	4.96	74.84	81.6	1.93	1.93	7996	-	-	246030	3250.07	1.07
2010	(DE) Germany	(50) Nordrhein-Westfalen	0.708661		223.4	1.92	4234.5	1.3	2872.54	0.62	1361.96	55.31	41.38	0.09	13.85	35.14	22.99	6.59	0.4	1.03	0	0.09	0.06	0	0.04	24.12	0.32	0.19	0.5	2.8	0.0506238	107.53	15.19	0	0	21.01	0.31	68	2.77	79.44	87.79	1.8	1.8	8008.87	-	-	219887	3975.54	1.07
2010	(DE) Germany	(20) Hamburg	0.407279		236.3	2.68	5929.56	1.77	3903.48	0.92	2026.08	4.3	1.16	2.86	0.29	1.07	0	0	0	1.16	0	2.86	2.76	0	0.1	0.29	0	0	0	0	0	0.21	0	0	0	0.18	0	0	0	-	-	1.02	1.02	-	-	-	191904	44628.8	1.28
2010	(DE) Germany	(10) Schleswig-Holstein	0.702449		236.3	1.92	4247.31	1.31	2902.98	0.61	1344.33	91.91	69.02	0.23	22.66	52.45	30.93	13.72	2.46	0.14	0	0.23	0.1	0	0.13	45.1	1.23	0.56	1.79	1.13	0.0122946	120.39	36.23	0	0	42.99	0.93	36.42	3.53	83.25	-	1.9	1.9	7848.15	-	-	259355	2821.84	1.07
2010	(DE) Germany	(80) Baden-Württemberg	0.712155		133.2	2.04	4509.06	1.39	3069.99	0.65	1439.06	49.25	30.47	1.66	17.11	34.44	19.24	4.29	0.25	0.46	0.77	0.89	0.82	0	0.07	22.8	0.12	0.67	0.79	2.6	0.0527919	51.35	13.65	0	0	13.52	0.86	20.25	2.86	70.16	87.41	1.46	1.46	6417.79	-	-	151363	3073.36	1.05
2010	(DE) Germany	(90) Bayern	0.725281		114.1	1.57	3478.62	1.38	3059.8	0.19	418.83	47.57	31.55	0.15	15.86	28.29	17.78	4.93	0.49	0.21	0.09	0.06	0.05	0	0.01	23.79	0.23	0.47	0.7	5.78	0.121505	55	19.29	0	0	19.87	0.46	14.31	0.99	67.74	94.86	1.8	1.8	6501.35	-	-	127184	2673.62	1.05
2010	(DE) Germany	(100) Saarland	0.711687		129.9	1.71	3791.16	1.48	3280.55	0.23	510.6	108.38	56.93	0.01	51.45	79.51	34.22	8.38	0	0	0	0.01	0.01	0	0	63.33	1.6	0.84	2.44	0.62	0.00572061	65.27	24.19	0	0	37.09	0.06	3.52	0.15	59.79	80.06	1.04	1.04	7216.51	-	-	139373	1285.97	0.98
2010	(DE) Germany	(70) Rheinland-Pfalz	0.705605		145.4	2.48	5477.91	1.76	3890.28	0.72	1587.63	48.13	28.83	4.94	14.36	34.45	17.64	6.32	0.1	0.85	4.64	0.29	0.21	0	0.08	17.57	0.44	0.37	0.81	0.97	0.0201538	26.51	8.97	0	0	11.2	0.52	5.67	0.1	67.21	84.14	1.25	1.25	7430.11	-	-	164465	3417.1	1.19
2010	(DE) Germany	(60) Hessen	0.709652		149	1.85	4094.03	1.29	2852.77	0.56	1241.26	72.67	47.37	0.13	25.16	53.62	30.18	9.25	0.63	0.93	0.04	0.09	0.05	0	0.04	31.42	0.63	0.12	0.75	1.49	0.0205036	60.25	16.08	0	0	20.25	0.64	21.8	1.15	73.78	86.84	1.3	1.3	7170.24	-	-	159868	2199.92	1.02
2010	(DE) Germany	(116) Thüringen	0.708209		776.6	9.47	20934.4	0.93	2066.62	8.54	18867.8	458.17	366.67	2.33	89.17	394.27	227.66	88.3	1.68	1.31	0	2.33	2.08	0	0.26	136.33	0.55	1.68	2.23	3.07	0.00670057	265.95	67.33	0	0	81.23	8.6	102.24	5.35	63.05	83.85	1.21	1.21	8461.66	-	-	886624	1935.14	0.83
2010	(DE) Germany	(115) Sachsen-Anhalt	0.709119		665.7	6.46	14272.4	1.13	2487.82	5.33	11784.6	460.77	399.74	0.62	60.41	383.76	239.75	100.6	9.48	0.38	0	0.62	0.26	0	0.36	109.57	3.55	6.3	9.84	5.04	0.0109382	210.44	50.17	0	0	52.87	0.85	97.95	8.01	67.88	73.09	1.09	1.09	8361.64	-	-	744003	1614.69	0.88
2010	(DE) Germany	(113) Mecklenburg-Vorpommern	0.706208		640.6	6.07	13428.5	0.96	2120.83	5.12	11307.7	457.16	371.91	0.53	84.72	322.69	204.84	102.94	2.91	0.13	0	0.53	0	0	0.53	140.85	4.01	3.86	7.86	2.84	0.00621227	186.12	59.5	0	0	75.33	0.93	43.78	6.36	71.21	52.59	1.12	1.12	8495.77	-	-	705421	1543.05	0.87
2010	(DE) Germany	(114) Sachsen	0.70813		602.8	7.39	16338.8	1.14	2525.3	6.25	13813.5	330.78	270.35	1.1	59.33	264.49	152.15	68.96	0.93	2.14	0.04	1.06	0.93	0	0.13	104.05	0.36	2.02	2.39	3.76	0.0113671	183.56	69.79	0	0	65.42	3.01	42.43	2.44	68.24	76.7	1.4	1.4	8434.45	-	-	664545	2009.02	0.86
2010	(DE) Germany	(112) Brandenburg	0.71332		640.9	7.17	15857.9	0.98	2175.57	6.19	13682.3	420.7	338.13	1.55	81.02	338.76	177.49	66.75	9.19	2.72	0	1.55	1.25	0	0.3	159.3	7.71	5.17	12.89	8.27	0.0196577	237.08	52.89	0	0	81.39	6.9	79.61	15.31	53.02	65.15	0.95	0.95	8388.51	-	-	639050	1519.02	0.84
2010	(EE) Estonia	(755) Estonia	0.736888		70.7	2.07	4589.38	1	2241.11	1.07	2348.28	122.42	88.83	0.29	33.3	75.94	41.25	18.29	0.43	0.12	0	0.29	0.24	0	0.05	49.26	0.58	4.64	13.13	15.23	0.124408	36.27	12.38	0	0	12.03	1.18	8.98	1.4	27.73	-	0.56	0.56	7244.54	-	-	74969	612.392	0.9
2010	(IE) Ireland	(380) Ireland	0.719092		35.4	1.11	2343.11	1.05	2208.83	0.06	134.28	44.08	5.5	0.06	38.52	7.89	3.14	0.27	0.05	0	0	0.06	0	0	0.06	40.51	0.1	0	0.1	1.45	0.0328947	48.65	10.24	0	0	32.96	5.07	0.12	0	88.39	-	1.2	1.2	5413.85	-	-	44124	1001	0.97
2010	(EL) Greece	(450) Makedonia-Thraki	0.699927		19.4	1.08	2607.24	0.9	2172.56	0.19	434.68	11.98	9.83	0.89	1.27	8.34	5.83	2.26	0	0.18	0.09	0.79	0.64	0.15	0	2.09	0.64	0	0.74	0.09	0.00751252	7.03	0.98	0	0	1.9	3.89	0.22	0	28.64	121.98	3.05	3.05	5682.81	-	-	25110	2095.99	1.16
2010	(EL) Greece	(460) Ipiros-Peloponissos-Nissi Ioniou	0.700505		15.9	1.29	2994.16	1.15	2688.27	0.13	305.89	5.49	1.8	3.31	0.38	1.12	0.67	0.09	0	0.07	0.34	2.97	0.5	2.47	0	0.96	0.34	0	0.34	0	0	6.05	0.01	0	0	0.95	3.29	1.37	0.4	29.02	101.21	3.09	3.09	4534.58	-	-	20836	3795.26	1.87
2010	(EL) Greece	(470) Thessalia	0.678536		16.6	1.36	3264.33	1.14	2768.89	0.22	495.44	11.13	9.87	1.26	0	5.3	5.97	2.61	0	0.15	0.07	1.19	0.5	0.69	0	0.96	0.19	0	0.19	0	0	5.69	0	0	0	0	5.69	0	0	28.85	133.47	8.46	8.46	-	-	-	25236	2267.39	1.26
2010	(EL) Greece	(480) Sterea Ellas-Nissi Egaeou-Kriti	0.702846		16	1.32	3121.98	1.17	2790.05	0.14	331.93	7.09	2.87	2.95	1.27	3.19	1.46	0.26	0	0.15	0.31	2.65	0.15	2.48	0.02	1.82	0.41	0	0.41	0	0	7.3	0	0	0	0.49	6.78	0.03	0	17.68	114.4	2.86	2.86	2653.06	-	-	21092	2974.89	1.55
2010	(ES) Spain	(515) País Vasco	0.725156		44.6	1.48	2710.52	1.33	2428.97	0.15	281.55	30.09	7.08	1.76	21.24	20.03	5.53	0.79	0	0.05	1.75	0.02	0.02	0	0	21.7	0.01	0.24	0.25	2.24	0.0744433	27.13	4.28	0	0	12.08	6.52	0.93	2.58	57.25	-	1.15	1.15	8555.65	-	-	63549	2111.96	1.14
2010	(ES) Spain	(520) Navarra	0.707814		78.9	1.24	2280.68	0.98	1804.5	0.26	476.18	42.93	33.22	1.96	7.75	21.62	25.98	2.79	0	0.81	1.53	0.43	0.22	0.21	0	8.93	1.25	1.22	2.47	0.16	0.003727	43.37	2.93	0	0	6.5	10.55	21.2	0.51	47.92	91.76	2.49	2.49	8826.41	-	-	88576	2063.27	1.1
2010	(ES) Spain	(505) Asturias	0.717591		98	1.85	3557.01	1.79	3429.84	0.07	127.17	18.17	5.81	0	12.36	7.39	0.21	0	0	0	0	0	0	0	0	17.97	0	0	0	1.3	0.0715465	66.94	33.99	0	0	32.95	0	0	0	-	140	3.73	3.73	6009.39	-	-	85210	4689.6	1.16
2010	(ES) Spain	(510) Cantabria	0.716895		92.3	1.61	3117.12	1.49	2882.33	0.12	234.79	61.29	1.16	0	60.13	54.47	0.27	0.17	0	0	0	0	0	0	0	60.85	0	0	0	0.04	0.000652635	73.93	29.66	0	0	41.74	0.16	0	0	41.04	139.98	1.18	1.18	5747.9	-	-	75224	1227.35	1.09
2010	(ES) Spain	(525) La Rioja	0.713585		61	1.28	2512.24	1	1985.02	0.27	527.22	34.37	13.07	7.6	13.71	22.15	7.63	0.91	0	0.5	6.86	0.74	0.49	0.25	0	13.8	3.67	0.27	3.94	0.01	0.000290951	19.56	0.54	0	0	5.07	2.35	10.72	0.8	42.38	123.68	0.49	0.49	9366.35	-	-	40222	1170.26	1.33
2010	(ES) Spain	(500) Galicia	0.710116		80.7	1.47	2982.34	1.35	2772.75	0.11	209.59	13.59	6.87	0.1	6.62	2.32	0.23	0.09	0	0.01	0.1	0	0	0	0	12.9	0.26	0	0.26	0.05	0.00367918	48.41	16.33	0	0	12.91	0.14	13.22	5.55	34.6	93.98	2.24	2.24	6367.43	-	-	56452	4153.94	1.37
2010	(ES) Spain	(545) Castilla y León	0.71489		55	1.22	2476.63	1.11	2257.25	0.11	219.39	60.41	48.46	0.45	11.5	34.24	32.69	5.1	0	0.01	0.45	0	0	0	0	16.64	4.88	0.27	5.15	0.07	0.00115875	25.02	2.17	0	0	9.33	6.54	6.75	0	30.37	100.4	1.23	1.23	6675.92	-	-	57605	953.567	1.31
2010	(ES) Spain	(550) Madrid	0.718021		48.9	1.72	3316.55	1.54	2995.82	0.18	320.73	65.38	32.28	5.73	27.38	20.92	24.47	0.19	0	0.51	1.96	3.77	0	3.77	0	27.38	7.1	0	7.1	0	0	26.24	2.67	0	0	16.41	4.24	2.85	0	27.39	107.46	0.55	0.55	6896.58	-	-	46189	706.47	2.02
2010	(ES) Spain	(540) Islas Baleares	0.717682		43.5	1.19	2382.25	1.04	2099.01	0.15	283.24	43.13	27.91	6.7	8.51	25.85	11.29	1.08	0	0.4	0.15	6.55	6.34	0.21	0	15.33	8.32	0	8.32	0.38	0.00881057	20.13	2.88	0	0	4.14	7.55	5.48	0	17.47	84.56	0.74	0.74	5356.45	-	-	30635	710.294	1.15
2010	(ES) Spain	(535) Cataluña	0.737443		110.8	1.63	3234.87	1.11	2206.91	0.52	1027.96	29.18	17.31	7.61	4.25	11.34	9.92	0.61	0	0.24	1.33	6.28	3.54	2.74	0	4.65	2.46	0	6.04	5.28	0.180946	76.82	3	0	0	5.63	2.38	48.04	17.5	48.65	111.26	2.45	2.45	9209.43	-	-	70745	2424.43	1.13
2010	(ES) Spain	(530) Aragón	0.718104		87.2	1.08	2075.26	0.84	1613.02	0.24	462.24	57.89	42.36	4.65	10.88	29.15	23.47	1.77	0	0.06	0.71	3.93	2.94	1	0	16.06	11.77	0.11	11.89	0.87	0.0150285	62.26	0.56	0	0	3.7	6.7	43.73	7.53	39.18	123.25	0.72	0.72	6561.32	-	-	64478	1113.8	1.24
2010	(ES) Spain	(570) Extremadura	0.719822		47.5	1.52	3299.54	1.32	2931.18	0.2	368.36	74.83	22.86	7.72	44.25	20.52	17	1.13	0	0.1	2.6	5.12	0.62	4.5	0	45.16	3.69	0	3.69	0.62	0.00828545	28	0.16	0	0	12.28	10.97	2.53	2.04	23	103.03	0.47	0.47	6294.61	-	-	37018	494.695	1.5
2010	(ES) Spain	(575) Andalucía	0.712017		42.8	1.4	2677.96	0.78	1512.87	0.62	1165.09	27.58	9.74	11.51	6.33	6.61	4.46	2.89	0	0.36	0.14	11.38	3.52	7.86	0	6.49	1.6	0.23	1.83	0.15	0.00543872	7.55	0.46	0	0	1.22	2.3	1.57	1.99	28.95	113.93	0.54	0.54	6039.69	-	-	40900	1482.96	1.29
2010	(ES) Spain	(560) Comunidad Valenciana	0.698322		29.6	1.02	1941.62	0.81	1552.5	0.21	389.12	9.68	0.66	8.76	0.27	0.49	0.31	0.04	0	0.16	1.17	7.58	7.29	0.29	0	0.27	0.11	0.03	0.14	0	0	7.13	0	0	0	0.55	0.4	4.33	1.83	35.5	-	2.9	2.9	-	-	-	32547	3362.29	1.75
2010	(ES) Spain	(565) Murcia	0.697462		71	1.5	2938.58	0.88	1777.45	0.62	1161.13	21.12	8.3	11.82	0.99	3.8	2.6	0.49	0	1.5	1.46	10.37	10.06	0.3	0	1.17	2.56	0.97	3.53	0	0	19.93	0	0	0	0.15	3.75	16.03	0	22.9	-	2.29	2.29	-	-	-	56796	2689.2	1.35
2010	(ES) Spain	(555) Castilla-La Mancha	0.70401		44.9	1.4	2834.73	1.13	2346.3	0.26	488.43	48.92	36.58	11.91	0.44	7.54	20.74	5.31	0	0.33	7.75	4.16	0.33	3.83	0	0.49	5.34	4.65	9.99	0.63	0.0128782	15.06	0.07	0	0	1.03	5.43	2.83	5.68	21.94	111.35	6.13	6.13	6428.27	-	-	35272	721.014	1.5
2010	(ES) Spain	(580) Canarias	0.315486		80.2	2.55	4940.85	1.44	2914.38	1.11	2026.47	2.73	1	1.43	0.3	0.9	0	0.13	0	0.65	0.07	1.36	1.32	0	0.04	0.3	0.22	0	0.22	0	0	12.82	0.6	0	0	0.27	3.92	0.95	7.08	-	105.33	41.78	41.78	5580.32	-	-	55883	20470	1.11
2010	(FR) France	(133) Haute-Normandie	0.703428		177.6	1.87	2998.16	1.36	2168.44	0.51	829.72	116.23	94.88	0.62	20.73	106.49	50.15	28.07	1.23	0.11	0	0.62	0.59	0	0.04	35.26	0.04	1.54	1.57	0	0	69.49	18.91	0	0	41.3	0.11	7.03	1.36	87.9	81.18	1.78	1.78	6733.33	-	-	220713	1898.93	1.04
2010	(FR) France	(135) Basse-Normandie	0.710839		157.1	2.02	3240.63	1.57	2508.84	0.45	731.8	99.74	52.5	0.36	46.88	88.24	24.67	7.9	0.05	0.23	0	0.36	0.36	0	0	65.8	0.06	0.6	0.66	0.01	0.000100261	115.7	36.21	0	0	56.9	1.35	13.42	5.39	78.47	75.54	1.44	1.44	6332.71	-	-	194611	1951.18	1.01
2010	(FR) France	(134) Centre	0.705143		162.9	1.86	3012.34	1.35	2166.75	0.51	845.58	132.05	121.66	1.37	9.02	120.29	69.58	31.54	0.81	0.74	1.18	0.19	0.18	0	0.01	22.65	0.04	6.06	6.11	0.06	0.000454373	38.28	4.37	0	0	21.57	2.16	3.11	7	70.46	96.8	1.26	1.26	7439.22	-	-	202321	1532.15	1.13
2010	(FR) France	(132) Picardie	0.700202		215	1.87	3016.17	1.45	2326.9	0.41	689.27	133.64	120.59	0.22	12.82	127.36	70.23	38.48	1.88	1.63	0.22	0	0	0	0	20.05	0.01	2.72	2.73	0	0	44.39	13.85	0	0	26.53	0.28	1.72	1.9	83.87	90.86	2.16	2.16	7329.66	-	-	252234	1887.41	1.13
2010	(FR) France	(131) Champagne-Ardenne	0.70327		230.4	2.16	3491.69	1.33	2133.07	0.83	1358.63	91.62	76.72	1.55	13.35	85.15	43.97	23.43	2.73	0.06	1.54	0.01	0	0	0.01	20.82	0.08	1.7	1.79	0.01	0.000109146	25.45	7.27	0	0	15.84	0.9	0.09	1.29	79.48	87.8	1.42	1.42	6624.96	-	-	257851	2814.35	1.33
2010	(FR) France	(121) Île-de-France	0.702718		173.2	1.97	3196.25	1.27	2037.81	0.7	1158.44	134.25	132.31	0.25	1.69	123.26	83	39.22	0.85	0.37	0	0.25	0.06	0	0.19	4.3	0	7.07	7.07	0.05	0.000372439	7.13	0.75	0	0	2.26	1.68	0	2.19	78.99	96.97	1.84	1.84	7480.9	-	-	235249	1752.32	1.14
2010	(FR) France	(162) Pays de la Loire	0.709137		190.3	2.2	3570.35	1.68	2686.27	0.52	884.07	86.76	70.41	1.69	14.66	78.05	27.03	5.25	0.6	0.43	1.26	0.43	0.42	0	0.01	51.63	0.02	0.71	0.73	0	0	137.29	20.08	0	0	56.36	1.4	16.71	42.35	66.47	82.49	1.54	1.54	7103.81	-	-	210564	2426.97	1.04
2010	(FR) France	(163) Bretagne	0.707161		232.5	2.06	3316.62	1.63	2606.88	0.43	709.74	63.75	62.13	0.06	1.56	55.6	22.14	2.14	0.24	2.02	0	0.06	0.05	0	0.01	36.54	0.18	0.67	0.86	0	0	184.84	31.19	0	0	29.92	0.48	77.76	45.06	69.03	70.18	1.71	1.71	7282.32	-	-	237681	3728.33	1.11
2010	(FR) France	(164) Poitou-Charentes	0.708362		154	1.9	3072.28	1.41	2262.91	0.48	809.37	102.33	88.33	4.82	9.18	83.99	42.78	18.71	1.43	0.09	4.67	0.15	0.07	0	0.08	31.52	0.58	3.67	4.25	0.12	0.00117268	52.77	5.68	0	0	26.14	7.66	5.31	7.67	60.23	86.7	1.31	1.31	7331.11	-	-	177031	1730	1.14
2010	(FR) France	(153) Franche-Comté	0.713182		124.4	1.68	2704.8	1.49	2391.12	0.19	313.68	113.31	41.43	0.21	71.67	102.84	25.96	7.48	0.21	0.14	0.19	0.02	0.02	0	0	78.8	0.13	0.59	0.72	0	0	83.24	33.11	0	0	43.89	2.82	3.09	0.02	67.35	83.34	1.02	1.02	6170.11	-	-	157956	1394.02	1.07
2010	(FR) France	(141) Nord-Pas-de-Calais	0.700946		175.2	1.92	3129.63	1.45	2326.3	0.46	803.33	82.42	67.04	0	15.38	76.85	35.89	14.95	0.36	3.88	0	0	0	0	0	24.47	0.23	0.88	1.11	0.02	0.00024266	65.68	19.46	0	0	32.84	0.15	4.57	8.26	88.17	94.18	2.2	2.2	7017.83	-	-	212590	2579.35	1.14
2010	(FR) France	(151) Lorraine	0.710558		171.9	1.93	3096.99	1.68	2683.71	0.25	413.28	159.22	95.38	0.13	63.7	149.25	58.65	21.9	4.95	0	0	0.13	0.13	0	0	77.59	0.25	0.69	0.94	0	0	107.62	26.67	0	0	72.29	4.84	2.48	0.96	69.88	70.71	1.35	1.35	7133.34	-	-	200747	1260.82	1.02
2010	(FR) France	(136) Bourgogne	0.710193		179.6	2.06	3351.28	1.47	2348.05	0.59	1003.23	119.6	71.08	2.3	46.22	110.69	41.21	17.33	1.58	0.14	2.22	0.08	0.03	0	0.04	56.07	0.11	2.44	2.55	0	0	71.7	4.03	0	0	59.39	2.1	1.6	4.42	65.06	89.9	1.2	1.2	7120.09	-	-	172002	1438.14	1.03
2010	(FR) France	(152) Alsace	0.702868		154.8	2.17	3513.18	1.43	2293.26	0.74	1219.92	45.57	35.57	2.69	7.3	40.36	27.51	3.03	0	0.2	2.53	0.16	0.16	0	0	11.16	0.03	0.95	0.98	0	0	25.51	7.61	0	0	7.5	0.31	8.38	1.53	72.88	104.72	1.53	1.53	7420	-	-	166391	3651.33	1.18
2010	(FR) France	(192) Rhône-Alpes	0.712683		105.8	2.17	3519.77	1.53	2445.67	0.65	1074.1	67.58	33.42	3.92	30.23	57.77	15.88	2.92	0.43	0.19	2.09	1.83	1.78	0.02	0.03	43.57	0.11	0.96	1.07	0.31	0.00458716	52.52	13.76	0	0	22.26	3.97	3.23	9.02	60.69	95.76	0.95	0.95	6334.12	-	-	134536	1990.77	1.08
2010	(FR) France	(201) Languedoc-Roussillon	0.70994		100.9	2.25	3703.04	1.3	2080.21	0.95	1622.82	47.97	17.13	15.37	15.47	35.11	6.61	2.74	0.06	0.41	14.13	1.24	1.08	0.07	0.09	19.45	2.88	0.47	3.35	0.44	0.0091724	13.44	1.02	0	0	6.38	2.53	0.47	3.04	35.17	59.85	0.52	0.52	4837.34	-	-	114430	2385.45	1.06
2010	(FR) France	(193) Auvergne	0.714798		91.6	1.53	2449.09	1.43	2294.67	0.09	154.42	95.71	41.75	0.04	53.91	74.68	16.45	2.63	0.09	0.05	0.03	0.01	0.01	0	0	76.05	0.13	0.35	0.48	0.06	0.000626894	95.13	16.91	0	0	61.62	6.01	6.3	4.14	62.83	82.34	1.12	1.12	5663.24	-	-	98041	1024.35	0.9
2010	(FR) France	(183) Midi-Pyrénées	0.714615		100.8	1.76	2833.21	1.41	2260.04	0.35	573.17	83.59	62.54	2.23	18.82	67.04	25.73	10.81	0.02	0.19	1.49	0.74	0.73	0	0.01	42.3	0.05	2.22	2.27	1.73	0.0206963	56.26	5.64	0	0	27.07	11.21	7.34	4.94	57.47	88.08	1.06	1.06	6659.97	-	-	115043	1376.28	0.96
2010	(FR) France	(184) Limousin	0.71568		82.3	1.64	2648.59	1.43	2280.1	0.21	368.49	96.2	61.59	0.38	34.23	67.72	10.32	0.64	0	0.01	0	0.38	0.38	0	0	84.81	0	0.05	0.05	0.47	0.00488565	107.78	4.11	0	0	89.97	8.9	3.27	1.33	47.88	68.3	1.22	1.22	6223.23	-	-	82362	856.154	0.82
2010	(FR) France	(182) Aquitaine	0.706563		137.3	2.42	3919.91	1.49	2384.73	0.93	1535.18	50.35	34.05	6.83	9.46	39.95	17.22	3.51	0.14	1.51	5.95	0.88	0.87	0	0	19.36	0.09	1.81	1.9	0.66	0.0131082	36.36	4.15	0	0	16.51	3.48	3.1	8.94	59.74	90.1	1.32	1.32	6787.64	-	-	158151	3141.03	1.04
2010	(FR) France	(203) Provence-Alpes-Côte d'Azur	0.704287		149.8	2.94	4735.07	1.46	2335.8	1.48	2399.27	41.29	17.88	10.25	13.16	33.7	7.66	2.56	0.08	0.93	7.75	2.5	1.92	0.5	0.08	18.33	1.19	0.38	1.56	0.12	0.00290627	13.26	0.58	0	0	2.18	9.88	0.28	0.31	45.44	87.69	0.83	0.83	5147.11	-	-	146263	3542.33	1.1
2010	(FR) France	(204) Corse	0.717112		98.7	2.08	3386.03	1.17	1869.43	0.91	1516.59	92.27	6.69	7.8	77.78	82.24	0.2	0.06	0	0.31	3.25	4.55	2.93	1.6	0.03	81.99	1.91	0	1.91	0.03	0.000325133	40.38	0	0	0	25.6	10.35	4.12	0.3	-	94.63	0.44	0.44	-	-	-	103392	1120.54	0.99
2010	(IT) Italy	(221) Valle d'Aosta	0.736437		29.7	1.53	3438.87	1.34	3094.5	0.19	344.38	29.19	4.76	0.38	24.04	25.53	0.03	0.02	0	0	0.17	0.21	0.21	0	0	28.75	0	0	0	3.38	0.115793	20.1	11.38	0	0	8.4	0.3	0	0	-	98.43	0.71	0.71	3176.53	-	-	40970	1403.56	1.28
2010	(IT) Italy	(222) Piemonte	0.711177		75.1	1.37	3196.12	1.21	2904.15	0.16	291.97	20.65	17.09	2.01	1.54	13.44	8.88	0.6	0	0.25	0.88	1.13	1.13	0	0	8.59	0	0.31	0.31	0.72	0.0348668	18.6	3.09	0	0	8.77	0.34	5.44	0.57	52.84	107.05	1.65	1.65	5450.74	-	-	61501	2978.26	1.45
2010	(IT) Italy	(241) Trentino	0.753134		36.3	0.96	2045.68	0.77	1703.96	0.19	341.72	4.49	1.87	1.83	0.8	2.92	0.17	0.02	0	0.03	0.8	1.02	1.01	0	0.01	2.26	0	0.18	0.18	2.57	0.572383	3.17	1.42	0	0	0.78	0.29	0.01	0.66	-	98.82	1.22	1.22	5952.3	-	-	40921	9113.81	1.76
2010	(IT) Italy	(243) Veneto	0.690042		90.1	1.26	2711.35	1.04	2313.87	0.22	397.48	13.51	11.32	1.86	0.33	5.3	6.38	2.53	0	0.19	1.32	0.54	0.43	0.03	0.07	2.4	0.03	0.12	0.15	0.53	0.0392302	22.5	2.95	0	0	6.08	0.08	2.79	10.34	62.4	107.96	4.69	4.69	6673.2	-	-	71723	5308.88	1.55
2010	(IT) Italy	(242) Alto Adige	0.905822		32.8	1.11	2403.32	0.95	2113.09	0.16	290.23	5.77	4.46	1.31	0	0.92	0	0.05	0	0.03	0.25	1.06	1.05	0	0.01	4.38	0	0	0	7.25	1.2565	7.14	3.86	0	0	2.32	0.75	0.08	0.06	-	-	1.77	1.77	6278.42	-	-	53465	9266.03	1.83
2010	(IT) Italy	(230) Lombardia	0.699948		172.9	1.46	3172.08	1.23	2761.31	0.23	410.77	23.78	20.51	0.72	2.55	17.72	12.57	0.9	0	0.56	0.4	0.32	0.2	0.02	0.1	8.71	0	0.32	0.32	0.64	0.0269134	62.31	12.87	0	0	14.82	1.06	28.02	4.58	60.61	105.28	3.92	3.92	7716.48	-	-	136991	5760.77	1.69
2010	(IT) Italy	(260) Emilia-Romagna	0.708798		99.4	1.41	3115.58	1.1	2547.91	0.31	567.67	20.09	17.68	2.41	0	9.24	8.15	1.61	0	0.91	0.97	1.44	1.26	0.04	0.15	6.03	0	0.99	0.99	1.76	0.0876058	17.65	4.75	0	0	3.88	0.21	5.38	2.88	57.38	98.66	2.8	2.8	6531.52	-	-	71921	3579.94	1.52
2010	(IT) Italy	(270) Toscana	0.783047		64.6	1.92	4119.4	1.38	3143.52	0.54	975.88	21.86	17.49	4.21	0.15	7.42	5.56	1.71	0.01	0.22	1.58	2.63	0.29	2.17	0.17	5.84	0	4.3	4.3	9.03	0.413083	4.49	0.32	0	0	0.96	1.44	1.24	0.44	37.92	70.65	1.05	1.05	4089.87	-	-	70992	3247.58	1.25
2010	(IT) Italy	(244) Friuli-Venezia Giulia	0.693637		93.1	1.35	2966.69	1.12	2530.03	0.23	436.66	16.46	14.29	1.98	0.19	7.36	7.44	3.41	0.06	0.12	1.49	0.5	0.25	0.01	0.23	2.9	0.41	0.21	0.61	0.73	0.0443499	18.77	3.35	0	0	2.83	0	4.99	6.93	56.57	121.7	3.19	3.19	6013.33	-	-	86553	5258.38	1.51
2010	(IT) Italy	(250) Liguria	0.705287		36.8	1.2	2710.98	1.09	2498.9	0.12	212.08	3.19	2.3	0.86	0.03	0.74	0.2	0.02	0.01	0.4	0.11	0.75	0.07	0.67	0	1.71	0	0	0	0.68	0.213166	1.55	0.28	0	0	1.06	0.08	0.01	0.05	43.12	94.31	0.98	0.98	3060.41	-	-	46316	14519.1	2.95
2010	(IT) Italy	(282) Umbria	0.759526		55.4	1.19	2594.26	0.99	2236.29	0.2	357.97	20.6	16.78	2.56	1.25	7.59	6.6	3.71	0	0.1	0.71	1.85	0.05	1.78	0.02	7.01	0	0.62	0.62	5.58	0.270874	11.58	0.49	0	0	2.07	0.87	4.79	3.29	47.15	83.26	0.85	0.85	6509.03	-	-	38941	1890.34	1.53
2010	(IT) Italy	(291) Lazio	0.718131		54	1.23	2640.95	0.95	2135.58	0.28	505.37	14.22	9.7	2.25	2.26	5.61	2.92	0.39	0	0.49	0.39	1.87	0.92	0.93	0.02	8.07	0.04	0.06	0.1	0.99	0.0696203	9.24	2.29	0	0	3.08	2.14	0.56	0.74	43.17	86.87	1.46	1.46	4449.27	-	-	45721	3215.26	1.57
2010	(IT) Italy	(281) Marche	0.719129		44.4	1.07	2372.36	1.01	2255.22	0.07	117.15	19.06	17.82	1.03	0.21	9.62	8.02	3.55	0.05	0.58	0.51	0.51	0.11	0.36	0.04	5.49	0	0.39	0.39	1.01	0.0529906	5.51	0.18	0	0	1.62	1.32	0.41	1.77	42.53	63.55	1.19	1.19	3023.88	-	-	32692	1715.22	1.36
2010	(IT) Italy	(302) Campania	0.698936		34.7	1.32	2772.07	0.93	2069.07	0.39	703.01	7.83	4.43	2.53	0.88	3	1.67	0.25	0	0.32	0.22	2.3	0.97	1.33	0.01	3.05	0	0.01	0.01	0.31	0.0395913	7.66	3.58	0	0	2.5	0.73	0.12	0.54	46.33	86.46	2.82	2.82	2828.33	-	-	42062	5371.9	1.75
2010	(IT) Italy	(303) Calabria	0.710285		23.9	1.39	2853.46	0.86	1896.48	0.53	956.98	7.59	3.5	3.29	0.79	1.94	1.97	0.45	0	0.16	0.1	3.19	0.7	2.5	0	1.68	0	0.03	0.03	0.13	0.0171278	1.7	0.32	0	0	0.9	0.48	0	0	26.61	35.34	1.39	1.39	2269.57	-	-	28650	3774.7	1.8
2010	(IT) Italy	(301) Molise	0.722683		39.1	1.05	2312.13	0.96	2140.07	0.1	172.06	19.37	16.72	1.82	0.83	8.56	7.97	1.46	0	0.26	0.53	1.29	0.18	1.11	0	6	0.07	1.79	1.86	1.27	0.0655653	9.23	2.08	0	0	1.72	1.13	0.36	3.82	36.62	88.17	1.32	1.32	4245.78	-	-	27567	1423.18	1.39
2010	(IT) Italy	(292) Abruzzo	0.709079		38.8	1.25	2740.08	1.17	2587.94	0.08	152.14	10.58	7.42	2.29	0.86	5.38	2.74	0.35	0	0.36	1.19	1.1	0.1	0.99	0.01	4.22	0	0.62	0.62	0.2	0.0189036	5.49	0.98	0	0	1.24	1.35	1.06	0.68	44.2	91.21	1.15	1.15	5117.22	-	-	25988	2456.33	1.5
2010	(IT) Italy	(320) Sicilia	0.712325		42.7	1.18	2484.87	0.81	1825.51	0.37	659.37	13.58	6.82	3.83	2.93	3.24	3.53	0.37	0	0.29	1.24	2.58	1.16	1.37	0.05	5.31	0	0.25	0.25	0.39	0.0287187	4.5	0.74	0	0	2.21	1.11	0.07	0.34	94	36.42	1.14	1.14	3865.59	-	-	35146	2588.07	1.59
2010	(IT) Italy	(312) Basilicata	0.719827		33.7	1.25	2652.15	0.91	2038.83	0.34	613.32	30.37	21.27	2.67	6.43	10.28	8.37	2.09	0	0.29	0.23	2.44	0.92	1.51	0.01	10.94	0.09	5.91	6.01	1.07	0.0352321	6.27	1.19	0	0	2.25	2.49	0.31	0	29.87	67.4	0.8	0.8	4866.36	-	-	30247	995.95	1.24
2010	(IT) Italy	(330) Sardegna	0.724981		60.7	1.23	2682	1.05	2358.78	0.18	323.22	40.58	21.56	1.61	17.41	17.43	4.09	0.28	0	0.45	0.46	1.15	0.22	0.93	0.01	32.13	0.36	1.65	2.02	1.95	0.0480532	19.09	1.29	0	0	4.7	11.72	0.84	0.39	-	86.05	0.58	0.58	7200.43	-	-	40453	996.87	1.49
2010	(IT) Italy	(311) Puglia	0.70749		34	1.1	2268.8	0.61	1373.09	0.5	895.71	13.26	7.68	4.99	0.58	2.29	4.64	0.6	0	0.57	1.08	3.91	0.4	3.5	0	1.81	0	0.65	0.65	0.24	0.0180995	1.97	0.76	0	0	0.62	0.32	0.01	0.24	21.97	-	1.18	1.18	6784.7	-	-	36615	2761.31	1.24
2010	(CY) Cyprus	(740) Cyprus	0.695761		35.7	1.49	3101.43	1.04	2167.05	0.45	934.37	9.34	7.71	1.46	0.16	5.99	3.47	0.21	0	0.48	0.25	1.22	0.63	0.58	0	3.11	0	0.56	0.56	0	0	11.48	1.18	0	0	0.87	3.78	3.54	2.11	20.01	150.15	2.28	2.28	7694.9	-	-	37166	3979.23	1.26
2010	(LV) Latvia	(770) Latvia	0.74047		33.6	2.05	4084.53	1.37	2757.47	0.68	1327.06	70.29	52.22	0.47	17.61	33.38	25.42	6.41	0	0.39	0	0.47	0.42	0	0.05	30.63	0	5.94	5.94	10.45	0.14867	19.87	7.43	0	0	6.46	0.43	4.23	1.22	32.61	-	0.51	0.51	5449.35	-	-	39963	568.545	0.9
2010	(LT) Lithuania	(775) Lithuania	0.718082		24.8	1.83	3964.6	1.42	3114.75	0.42	849.85	47.85	43.75	0.3	3.8	27.54	21.9	7.33	0.03	0.08	0	0.3	0.3	0	0	15.8	0	2.11	2.31	0.97	0.0202717	13.3	5.74	0	0	4.15	0.05	2.48	0.82	37.89	-	0.7	0.7	5359	-	-	33114	692.038	1.09
2010	(LU) Luxembourg	(350) Luxembourg	0.719511		165.7	1.68	3715.97	1.41	3112.82	0.27	603.15	78.47	41.29	0.75	36.43	38.95	17.9	3.82	0.31	0	0.75	0	0	0	0	55.95	0.05	0	0.05	4.37	0.0556901	101	25.49	0	0	56.63	0.28	16.81	1.31	59.22	69.71	1.5	1.5	7165.06	-	-	146395	1865.62	0.85
2010	(HU) Hungary	(763) Dél-Dunántúl	0.712441		60.4	1.68	3687.51	0.69	1515.46	0.99	2172.05	56.84	52.46	1.29	3.08	39.29	39.63	10.17	0.06	0.38	0.57	0.73	0.66	0	0.07	4.84	0.03	0.36	0.51	1.69	0.0297326	20.76	2.06	0	0	2.43	0.75	12.8	2.6	42.26	71.82	1.25	1.25	7221.88	-	-	76442	1344.86	0.92
2010	(HU) Hungary	(764) Észak-Magyarország	0.719413		41.4	1.51	3315.17	0.48	1057.41	1.03	2257.76	62.28	48.25	2.33	11.7	44.38	27.54	11.97	0.11	0.52	1.12	1.21	1.1	0	0.11	16.23	0	3.68	3.68	1.96	0.0314708	15.06	3	0	0	3.88	1.87	4.73	1.53	27.66	44.58	0.63	0.63	6870.44	-	-	45010	722.704	0.86
2010	(HU) Hungary	(762) Nyugat-Dunántúl	0.71487		58.5	2.16	4759.99	0.97	2138.05	1.19	2621.95	59.49	51.56	1.2	6.73	42.01	35.93	12.04	0.01	0.11	0.5	0.69	0.35	0	0.35	9.44	0	0.46	0.77	1.37	0.0230291	21.7	3.33	0	0	5.29	0.32	8.06	4.53	41.61	66.26	1	1	6310.08	-	-	72251	1214.51	0.99
2010	(HU) Hungary	(761) Közép-Dunántúl	0.715357		73.4	2.17	4780.92	0.85	1861.45	1.33	2919.47	80.39	66.17	1.36	12.85	58.86	43.71	13.42	0	0.25	0.4	0.96	0.96	0	0	20.17	0.08	0.38	0.65	1.55	0.019281	29.23	5.75	0	0	7.42	2.62	4.85	8.51	37.53	68.76	0.84	0.84	7469.72	-	-	91668	1140.29	0.93
2010	(HU) Hungary	(760) Közép-Magyarország	0.717131		61.1	1.85	4067.5	0.74	1636.95	1.1	2430.56	54.41	45.93	1.91	6.57	33.17	25.63	12.26	0	0.42	0.28	1.63	1.46	0	0.17	11.48	0	1.83	1.83	1.71	0.031428	25.37	1.86	0	0	1.97	1.87	1.32	18	31.4	57.93	0.65	0.65	6237.07	-	-	80139	1472.87	0.97
2010	(HU) Hungary	(766) Dél-Alföld	0.714896		38.9	1.71	3754.54	0.81	1771.8	0.9	1982.74	42.06	33.94	1.37	6.75	23.11	19.28	6.61	0	1.06	0.85	0.52	0.51	0	0.01	9.21	0.03	3.64	4.34	0.5	0.0118878	17.13	1.88	0	0	2.74	2.02	3.35	7.11	32.04	55.38	0.9	0.9	5798.99	-	-	51896	1233.86	1.1
2010	(HU) Hungary	(765) Észak-Alföld	0.718784		39.4	1.19	2625.79	0.52	1153.36	0.67	1472.43	44.85	36.76	1.24	6.85	23.82	21.34	7.01	0.06	0.92	0.01	1.24	1.18	0	0.06	9.54	0	4.75	4.75	1.5	0.0334448	14.58	2.59	0	0	2.39	1.86	1.15	6.51	29.26	62.25	0.79	0.79	6600.55	-	-	44221	985.975	0.96
2010	(MT) Malta	(780) Malta	0.63223		31.2	1.46	3465.67	1.3	3089.95	0.17	375.73	2.73	2.25	0.48	0	2.23	0	0.26	0	0.66	0.25	0.23	0.18	0.05	0	1.23	0.01	0.09	0.1	0	0	15.96	2.31	0	0	2.02	0.48	6.69	4.33	-	-	7.62	7.62	5966.61	-	-	33240	12175.8	1.14
2010	(NL) Netherlands	(360) The Netherlands	0.664499		369.5	2.76	5967.42	1.45	3340.01	1.31	2627.42	36.35	16.91	0.66	18.78	15.73	3.8	4.99	0	2.24	0	0.66	0.37	0	0.29	23.42	1.12	0	1.12	0	0	131.44	30.11	0	0	25.5	2.41	50.77	21.57	86.23	101.57	2.48	2.48	8002.06	-	-	442276	12167.2	1.11
2010	(AT) Austria	(660) Austria	0.778742		56.7	1.39	3158.76	1.3	2974.44	0.09	184.32	31.01	15.13	0.65	15.24	8.59	9.08	2.89	0.34	0.08	0.47	0.17	0.16	0	0.01	17.72	0.54	0	0.54	11.31	0.364721	24.46	5.83	0	0	8.44	0.72	8.06	1.03	49.52	106.67	0.87	0.87	6202.74	-	-	59576	1921.19	1.07
2010	(PL) Poland	(785) Pomorze i Mazury	0.715558		37.2	1.85	4237.38	1.5	3462.97	0.35	774.4	37.15	30.37	0.46	6.32	12.36	20.87	6.13	0.07	0.23	0	0.46	0.42	0	0.04	8.59	0.18	0.54	0.84	1.14	0.0306864	18.3	3.71	0	0	3.87	0.06	8.62	1.79	51.72	63.28	1.15	1.15	4920.87	-	-	40246	1083.34	1.13
2010	(PL) Poland	(790) Wielkopolska and Slask	0.710787		33.6	1.79	4066.97	1.43	3271.95	0.36	795.03	24.73	22.01	0.26	2.46	7.89	15.11	4.59	0.02	0.26	0	0.26	0.25	0	0.01	4.28	0.05	0.15	0.23	0.65	0.0262839	18.71	3.4	0	0	3.7	0.07	10.29	1.11	55.59	71.05	1.84	1.84	5844.98	-	-	38584	1560.21	1.18
2010	(PL) Poland	(795) Mazowsze i Podlasie	0.723701		19.6	1.64	3742.73	1.49	3420.84	0.15	321.89	14.56	11.05	0.66	2.85	3.07	7.98	1.31	0	0.18	0	0.66	0.65	0	0.01	4.25	0.04	0.13	0.18	1.16	0.0796703	11.38	3.9	0	0	2.68	0.03	4.02	0.58	42.13	69.98	1.66	1.66	4614.8	-	-	21141	1451.99	1.28
2010	(PL) Poland	(800) Malopolska i Pogórze	0.723462		14.5	1.58	3566.56	1.44	3257.75	0.14	308.81	9.73	7.33	0.43	1.97	2.88	5.18	1.06	0	0.14	0	0.43	0.42	0	0.01	2.7	0.06	0.16	0.22	0.8	0.0822199	7.31	1.77	0	0	1.12	0.09	2.96	1.23	36.59	57.14	1.24	1.24	3745.01	-	-	15735	1617.16	1.17
2010	(PT) Portugal	(630) Ribatejo e Oeste	0.728355		53.2	1.74	3332.87	1.47	2823.93	0.27	508.93	12.87	7	4.82	1.04	2.13	1.42	0.4	0	1.63	1.79	3.04	1.07	1.95	0.02	2.95	1.64	0	1.64	2.5	0.19425	13.45	0.36	0	0	2.58	1.62	4.44	4.35	15.89	84.66	1.63	1.63	6221.12	-	-	41284	3207.77	1.6
2010	(PT) Portugal	(640) Alentejo e Algarve	0.736547		42.4	1.62	3113.18	1.15	2203.97	0.47	909.21	73.23	38.96	9.16	25.11	24.91	6.66	1.44	0	0.46	0.51	8.65	1.43	7.22	0.01	40.47	14.98	0	14.99	8.32	0.113615	21.11	0.2	0	0	12.14	6.43	2.32	0	13.66	82.88	0.38	0.38	8657.86	-	-	31222	426.355	1.11
2010	(PT) Portugal	(650) Açores e Madeira	0.711712		33.1	1.19	2287.1	1.08	2076.56	0.11	210.54	11.33	1.27	0.26	9.81	6.49	0.01	0.1	0	0.11	0.08	0.17	0.17	0	0	10.73	0.09	0	0.09	0.1	0.00882613	14.63	6.71	0	0	7.7	0.01	0.17	0	-	66.43	1.34	1.34	6076.82	-	-	19231	1697.35	1.34
2010	(PT) Portugal	(615) Norte e Centro	0.753265		23.3	1.59	3047.58	1.32	2531.76	0.27	515.82	15.78	7.66	3.98	4.14	2.53	1.21	0.17	0	0.1	1.56	2.43	1.11	1.32	0	6.42	3.24	0	3.89	3.61	0.228771	10.11	2.1	0	0	4.03	2.28	0.6	1.01	10.5	53.69	0.97	0.97	7361.15	-	-	22909	1451.77	1.21
2010	(RO) Romania	(840) Nord-Est	0.71353		7.6	1.28	3200.82	1.21	3011.88	0.08	188.94	8.32	5.88	0.16	2.28	3.92	3.01	1.21	0	0.04	0.11	0.05	0.05	0	0	3.89	0	0	0	0	0	7.56	1.11	0	0	0.77	4.28	0.42	0.66	32.2	44.72	1.48	1.48	2998.27	-	-	10637	1278.49	1.38
2010	(RO) Romania	(841) Sud-Est	0.713172		13.1	1.37	3417.64	1.14	2847.9	0.23	569.74	14.94	13.69	0.39	0.86	11.28	8.41	4.36	0	0.06	0.35	0.05	0.04	0	0	1.64	0.02	0	0.03	0	0	9.39	1.41	0	0	1.01	4.03	2.32	0.5	31.02	38.12	1.9	1.9	3427.06	-	-	16144	1080.59	1.3
2010	(RO) Romania	(842) Sud-Muntenia	0.703735		9.8	1.28	3195.52	1.09	2711.34	0.19	484.18	11.42	10.85	0.3	0.27	7.73	7.28	3.11	0	0.08	0.08	0.21	0.21	0	0	0.6	0.01	0.01	0.02	0	0	7.04	1.2	0	0	0.61	2.9	0.97	1.26	31.16	48.54	4.59	4.59	3696.53	-	-	13861	1213.75	1.14
2010	(RO) Romania	(844) Vest	0.71374		11.5	1.23	3068.87	1.07	2667.68	0.16	401.19	16.02	12.7	0.27	3.05	8.27	9.49	2.05	0	0.07	0.14	0.14	0.14	0	0	3.63	0	0.47	0.48	0	0	7.07	1.26	0	0	0.58	3.25	1.46	0.45	37.55	59.74	1.33	1.33	3536.46	-	-	18308	1142.82	1.63
2010	(RO) Romania	(845) Nord-Vest	0.713914		8	1.73	4310.08	1.49	3728.97	0.23	581.11	9.47	5.37	0.19	3.9	3.25	3.59	0.48	0	0.06	0.03	0.16	0.16	0	0	5.09	0.04	0	0.04	0	0	7.26	1.62	0	0	0.9	3.46	0.74	0.43	35.75	46.48	1.35	1.35	3666.59	-	-	12819	1353.64	1.57
2010	(RO) Romania	(846) Centru	0.714244		9.8	1.32	3293.49	1.1	2730.47	0.23	563.03	9.64	4.5	0.08	5.06	5.18	2.78	0.72	0	0.03	0.01	0.07	0.07	0	0	6	0	0.01	0.02	0	0	9.3	1.64	0	0	0.79	4.44	1.16	0.97	32.76	48.98	1.16	1.16	3437.93	-	-	13548	1405.39	1.39
2010	(RO) Romania	(843) Sud-Vest-Oltenia	0.711166		7.2	1.29	3212.41	1.15	2864.74	0.14	347.67	6.37	5.38	0.2	0.8	2.17	4.07	0.87	0	0.1	0.06	0.14	0.14	0	0	1.12	0.01	0	0.01	0	0	4.75	1.27	0	0	0.6	1.63	0.7	0.41	31.32	43.68	2.19	2.19	2981.01	-	-	8846	1388.7	1.51
2010	(RO) Romania	(847) Bucuresti-Ilfov	0.711663		14.7	2.28	5685.66	1.59	3984.82	0.68	1700.84	16.24	16.04	0.19	0	12.66	10.83	4.07	0	0.29	0.02	0.17	0.17	0	0	0.85	0	0	0	0	0	4.98	1.21	0	0	0.63	2.31	0.45	0.3	40.62	58.08	1.78	1.78	3717.28	-	-	26607	1638.36	1.38
2010	(SI) Slovenia	(820) Slovenia	0.905965		21.9	1.76	3224.44	1.7	3100.1	0.07	124.33	11.4	4.02	0.62	6.77	3.98	2.17	0.36	0	0.06	0.39	0.23	0.21	0.01	0	8.15	0	0	0	10.91	0.957018	12.52	2.97	0	0	6.23	0.44	2.18	0.39	45.59	99.78	1.23	1.23	5238.67	-	-	24910	2185.09	0.93
2010	(SK) Slovakia	(810) Slovakia	0.715255		359.8	13.3	24663	1.24	2400.5	12.06	22262.5	508.77	346.32	4.11	158.33	485.87	174.52	83.9	0.53	2.42	1.12	2.99	2.18	0	0.81	238.09	0	4.64	4.64	2.57	0.0050514	143	43.43	0	0	52.19	12.71	16.91	17.36	34.01	54.11	0.46	0.46	5610.82	-	-	387041	760.739	0.65
2010	(FI) Finland	(690) Pohjanmaa	0.705563		89.5	1.38	2800.27	1.09	2298.4	0.29	501.87	54.44	50.58	0.21	3.65	19.22	24.15	7.98	0	0.12	0	0.21	0	0	0.21	19.75	0.2	1.75	1.95	0	0	35.81	9.53	0	0	12.53	1.15	12	0.49	41.68	-	1.46	1.46	8326.01	-	-	103639	1903.73	0.8
2010	(FI) Finland	(680) Sisä-Suomi	0.712292		73.3	1.4	2873.99	1.15	2448.51	0.25	425.47	47.94	43.76	0.58	3.6	19.79	14.16	2.2	0	0.17	0	0.58	0.25	0	0.34	28.7	0.28	1.83	2.11	0	0	29.21	11.14	0	0	14.99	1.04	1.93	0.04	30.46	-	1.08	1.08	8555.53	-	-	72287	1507.86	0.74
2010	(FI) Finland	(670) Etelä-Suomi	0.710437		67.1	1.13	2181.62	0.91	1796.16	0.22	385.46	57.83	51.45	0.15	6.23	19.15	28.99	9.49	0.04	0.2	0	0.15	0.09	0	0.07	15.01	0.11	3.32	3.43	0	0	23.77	4.01	0	0	5.06	0.16	9.61	4.75	34.88	-	1.14	1.14	8660.21	-	-	72556	1254.64	0.73
2010	(FI) Finland	(700) Pohjois-Suomi	0.711637		90.4	1.64	3440.14	1.38	2994.02	0.26	446.13	58.26	53.81	0.13	4.32	24.2	16.24	1.91	0	0.03	0	0.13	0.01	0	0.12	36.4	0.14	2.88	3.03	0	0	34.03	14.62	0	0	17.56	0.68	1.01	0	23.01	-	0.99	0.99	8713.33	-	-	89464	1535.6	0.71
2010	(SE) Sweden	(710) Slättbyggdslän	0.710874		121.1	1.35	2861.8	1.06	2294.81	0.3	567	97.87	87.12	0.02	10.73	51.74	41.76	11.62	0.22	0.85	0	0.02	0.02	0	0	36.31	4.12	0	4.15	0	0	60.6	9.69	0	0	27.26	0.83	21.89	0.8	52.9	48.68	1.1	1.1	8356.91	-	-	147775	1509.91	0.89
2010	(SE) Sweden	(730) Län i norra Sverige	0.714656		121.9	1.68	3749.43	1.4	3227.49	0.28	521.94	94.79	87.27	0	7.51	59.4	16.01	1.6	0.21	0	0	0	0	0	0	73.24	1.7	0	1.7	0	0	68.35	21.58	0	0	35.54	1.29	9.1	0.78	36.56	-	0.81	0.81	7825.93	-	-	136474	1439.75	0.79
2010	(SE) Sweden	(720) Skogs- och mellanbygdslän	0.714786		123.2	1.54	3328	1.2	2666.36	0.34	661.64	102.23	72.02	0	30.21	50.03	20.28	3.72	0.07	0.55	0	0	0	0	0	73.83	1.68	0	1.72	0	0	79.12	19.27	0	0	40.71	4.58	14.23	0	43.24	82.25	0.88	0.88	8279.67	-	-	144570	1414.16	0.88
2010	(UK) United Kingdom	(411) England - North Region	0.715614		205.6	1.99	4581.47	1.25	2956.05	0.74	1625.41	160.9	61.17	0.02	99.72	88.05	33.26	8.11	0	0.75	0	0.02	0.01	0	0.01	113.36	0	0.9	2.8	2.75	0.0170914	153.72	22.86	0	0	49.49	42.75	19.81	18.32	81.37	-	1.04	1.04	7816.46	-	-	229524	1426.5	1.03
2010	(UK) United Kingdom	(412) England - East Region	0.709596		271.8	2.76	6272.98	1.08	2555.21	1.68	3717.78	163.52	121.63	0.58	41.32	69.03	68.66	36.17	0	2.33	0	0.58	0.49	0	0.09	43.72	0.12	1.36	7.47	3.06	0.0187133	97.91	6.85	0	0	27.49	10.43	21.77	30.1	81.3	80.09	1.15	1.15	7823.61	-	-	325717	1991.91	1.11
2010	(UK) United Kingdom	(431) Scotland	0.718873		162.7	1.96	4897.38	1.43	3686.7	0.53	1210.67	322.61	81.69	0	240.92	144.75	40.43	6.16	0	0.06	0	0	0	0	0	271.15	0.72	0.09	0.82	4.92	0.0152506	148.56	13.89	0	0	86.87	47.02	0.39	0.35	89.91	-	0.55	0.55	7305.43	-	-	194547	603.041	0.94
2010	(UK) United Kingdom	(421) Wales	0.717326		122.6	1.7	4002.22	1.45	3433.43	0.26	568.79	124.73	10.38	0	114.35	37.49	4.65	0.95	0	0	0	0	0	0	0	118.7	0	0.16	0.18	2.54	0.020364	165.91	25.6	0	0	59.99	79.14	0.11	0.84	73.92	-	1.39	1.39	7317.96	-	-	145630	1167.56	1
2010	(UK) United Kingdom	(441) Northern Ireland	0.714798		96.9	1.43	3791.22	1.27	3422.56	0.16	368.66	80.96	14.03	0.03	66.89	21.32	3.14	0.26	0.08	0.06	0	0.03	0	0	0.03	77.45	0	0	0.02	0.36	0.00444664	106.59	20.84	0	0	53.49	14.59	16.82	0.84	86.52	-	1.15	1.15	6826.68	-	-	114204	1410.62	1
2010	(UK) United Kingdom	(413) England - West Region	0.716903		195.1	2.27	5427.4	1.29	3274.23	0.98	2153.17	115.3	57.23	0.29	57.77	44.7	25.23	7.2	0	0.7	0	0.29	0.27	0	0.02	76.97	0.01	0.57	2.39	4.31	0.0373807	132.05	29.08	0	0	55.48	23.45	7.68	15.41	78.27	104.03	1.44	1.44	7351.2	-	-	229697	1992.17	1.04
2011	(BE) Belgium	(341) Vlaanderen	0.599367		266.6	2.34	5342.7	1.68	4131.32	0.66	1211.39	35.86	23.98	0.82	11.05	25.89	9.15	4.83	0.07	1.49	0	0.82	0.69	0	0.13	19	0.1	0	0.26	0	0	142.53	16.68	0	0	31.57	0.84	77.87	15.34	82.05	129.42	2.65	2.65	7563.82	-	-	273831	7636.11	1.14
2011	(BE) Belgium	(343) Wallonie	0.617438		185.8	1.77	4404.89	1.56	3993.75	0.21	411.14	71.13	36.28	0.37	34.49	53.14	16.72	9.03	0.07	1.43	0	0.37	0.37	0	0	42.89	0.02	0	0.02	0	0	103.21	20.74	0	0	65.36	0.12	14.21	2.58	82.75	125.86	2.04	2.04	6528.6	-	-	174303	2450.49	1.1
2011	(BG) Bulgaria	(832) Severen tsentralen	0.62428		32.7	2.41	4474.22	0.98	1825.41	1.43	2648.8	48.52	44.36	0.81	3.35	44.09	26.96	15.02	0	0.1	0.22	0.59	0.55	0	0.04	5.46	0.01	0.16	0.17	0.02	0.000412201	14.64	2.44	0	0	1.13	1.94	6.66	2.44	43.07	62.98	0.99	0.99	3350.38	-	-	50493	1040.66	1.07
2011	(BG) Bulgaria	(833) Severoiztochen	0.621202		35.6	2.71	5032.07	1.13	2095.11	1.58	2936.96	52.77	51.1	0.77	0.9	48.51	30.97	18.4	0	0.25	0.29	0.48	0.45	0	0.03	2.32	0.02	0.05	0.06	0	0	14.96	2.37	0	0	1.45	3.1	3.35	4.69	46.64	58.54	2.32	2.32	3811.59	-	-	59337	1124.45	1.08
2011	(BG) Bulgaria	(831) Severozapaden	0.624126		30.3	2.44	4522.53	0.78	1446.28	1.66	3076.24	53.1	48.94	0.72	3.44	47.07	29.24	17.43	0	0.09	0.21	0.51	0.51	0	0.01	4.75	0.34	0.53	0.87	0	0	9.75	2.79	0	0	1.15	1.69	0.57	3.52	37.99	55.43	1.09	1.09	3165.61	-	-	49083	924.35	1.11
2011	(BG) Bulgaria	(836) Yugoiztochen	0.624856		29	2.75	5106.66	1.37	2541.99	1.38	2564.67	46.46	39.66	2.43	4.37	42.15	21.42	15.28	0	0.24	1.48	0.95	0.94	0	0.01	5.76	0.48	0.84	1.32	0	0	12.44	3.1	0	0	2.17	2.89	2.68	1.59	34.43	41.95	1.16	1.16	3318.55	-	-	38769	834.46	1.08
2011	(BG) Bulgaria	(834) Yugozapaden	0.623109		12.7	2.42	4492.78	1.36	2517.71	1.06	1975.07	14.32	9.09	0.5	4.74	12.45	4.9	1.64	0	0.14	0.15	0.34	0.29	0	0.05	5.32	0.46	1.38	1.84	0	0	7.31	1.79	0	0	1.41	2.59	0.45	1	25.76	37.91	1.08	1.08	3037.58	-	-	18629	1300.91	0.98
2011	(BG) Bulgaria	(835) Yuzhen tsentralen	0.688328		16.5	2.31	4289.39	1.35	2517.09	0.96	1772.3	16.04	13.46	0.95	1.63	13.53	6.82	3.39	0	0.27	0.67	0.29	0.27	0	0.02	2.44	1.52	0.65	2.17	13.6	0.84788	9.6	2.7	0	0	1.4	2.73	0.4	2.28	31.38	44.99	2.22	2.22	2811.35	-	-	19928	1242.39	1.03
2011	(CZ) Czechia	(745) Czechia	0.621849		243	6.5	13292.9	1.28	2843.82	5.22	10449.1	228.79	162.96	1.63	64.19	191.31	98.4	39.63	1.6	0.83	0.62	1.01	0.94	0	0.08	86.77	0	0.76	1.44	0.93	0.00406486	103.63	25.49	0	0	42.66	0.93	22.11	11.88	57.48	83.52	0.82	0.82	6992.56	-	-	327302	1430.58	0.9
2011	(DK) Denmark	(370) Denmark	0.618251		293.6	1.69	3201.68	0.82	1608	0.88	1593.69	96.45	90.29	0.96	5.2	28.16	56.53	11.36	0.34	0.5	0	0.96	0.33	0	0.62	22.43	3.62	0	4.67	0	0	158.93	20.2	0	0	20.38	0.44	110.82	6.23	65.4	77.81	1.92	1.92	8408.16	-	-	433740	4497.05	1
2011	(DE) Germany	(30) Niedersachsen	0.61628		245	1.88	4154.24	1.34	2963.34	0.54	1190.9	75.88	56.17	0.52	19.18	47.68	26.31	11.06	4.15	0.36	0	0.52	0.32	0	0.2	36.48	0.45	0.68	1.14	3.83	0.0504744	122.41	24.32	0	0	30.13	0.17	61.89	5.49	74.09	89.5	1.9	1.9	8096.43	-	-	267079	3519.75	1.09
2011	(DE) Germany	(50) Nordrhein-Westfalen	0.615556		218.9	1.85	4097.11	1.27	2809.08	0.58	1288.03	55.47	41.65	0.23	13.6	34.57	22.32	6.5	0.64	1.05	0	0.23	0.06	0	0.16	24.8	0.34	0.23	0.57	2.73	0.0492158	107.69	15.66	0	0	21.55	0.14	67.06	3.11	80.95	95.54	1.83	1.83	8111.71	-	-	235248	4241	1.1
2011	(DE) Germany	(20) Hamburg	0.401186		237.2	2.65	5863.81	1.72	3801.43	0.93	2062.39	4.22	1.25	2.78	0.19	0.86	0	0	0	1.24	0	2.78	2.75	0	0.03	0.19	0.01	0	0.01	0	0	0.46	0	0	0	0.46	0	0	0	-	-	1.02	1.02	-	-	-	191548	45390.5	1.27
2011	(DE) Germany	(10) Schleswig-Holstein	0.613715		240	1.79	3955.16	1.27	2811.32	0.52	1143.85	90.67	67.38	0.23	23.06	54.23	30.6	12.43	3.48	0.12	0	0.23	0.08	0	0.14	45.54	0.96	0.78	1.74	1.27	0.0140068	118.99	36.83	0	0	42.72	0.69	33.97	4.63	70.79	133.11	1.93	1.93	7777.12	-	-	260805	2876.42	1.04
2011	(DE) Germany	(80) Baden-Württemberg	0.618859		131.7	1.94	4289.42	1.34	2953.62	0.6	1335.8	49.59	30.58	1.6	17.41	34.3	19.51	4.03	0.38	0.47	0.75	0.85	0.78	0	0.07	23.34	0.12	0.53	0.65	2.63	0.0530349	51.18	13.82	0	0	13.4	0.97	19.8	2.95	65.63	97.7	1.44	1.44	6541.48	-	-	156239	3150.62	1.05
2011	(DE) Germany	(90) Bayern	0.624535		112.1	1.53	3387.65	1.35	2977.29	0.19	410.36	45.96	29.98	0.16	15.82	26.77	17.36	4.26	0.47	0.22	0.08	0.07	0.06	0	0.01	23.37	0.17	0.41	0.59	5.83	0.126849	54.57	19.43	0	0	19.46	0.47	14.38	0.76	65.07	102.16	1.85	1.85	6623.71	-	-	136065	2960.51	1.07
2011	(DE) Germany	(100) Saarland	0.621749		125.1	1.67	3695.47	1.44	3174.43	0.24	521.04	105.23	57.87	0.01	47.35	78.35	36.2	7.51	0.3	0	0	0.01	0.01	0	0	59.58	1.63	0.3	1.93	0.47	0.00446641	59.34	23.59	0	0	33.4	0	1.92	0.17	52.74	51.61	1.08	1.08	7320.93	-	-	139118	1322.04	0.96
2011	(DE) Germany	(70) Rheinland-Pfalz	0.616664		145.1	2.42	5348.32	1.71	3775.87	0.71	1572.45	49.16	29.74	4.94	14.49	35.61	18.4	6.23	0.14	0.83	4.66	0.27	0.2	0	0.08	17.92	0.41	0.44	0.85	1.12	0.0227828	26.03	9.01	0	0	10.88	0.43	5.51	0.14	56.24	95.84	1.21	1.21	7458.67	-	-	164934	3355.04	1.16
2011	(DE) Germany	(60) Hessen	0.619481		144.9	1.78	3944.29	1.27	2804.32	0.52	1139.97	72.09	45.66	0.09	26.33	52.92	28.84	8.65	0.58	0.89	0.01	0.09	0.06	0	0.03	32.86	0.46	0.28	0.74	1.43	0.0198363	58.01	16.14	0	0	19.65	0.65	19.77	1.45	69.02	91.51	1.23	1.23	7373.51	-	-	162910	2259.81	1.01
2011	(DE) Germany	(116) Thüringen	0.618439		764.6	9.76	21564.3	0.93	2058.89	8.82	19505.4	460.02	362.57	2.35	95.1	391.96	224.17	86.46	2.41	0.93	0	2.35	2.01	0	0.34	143.8	0.86	1.47	2.32	3.3	0.0071736	266.06	67.4	0	0	91.01	7.92	93.52	4.53	60.63	96.24	1.2	1.2	8734.7	-	-	1000086	2174.01	0.86
2011	(DE) Germany	(115) Sachsen-Anhalt	0.618842		673.2	6.32	13960.3	1.13	2492.4	5.19	11467.9	461.07	398.82	1.02	61.23	381.19	239.18	99.84	11	0.23	0	1.02	0.29	0	0.73	113.23	2.74	4.83	7.57	5.5	0.0119288	209.64	49.73	0	0	48.22	2.32	99.79	9.17	61.6	90.16	1.02	1.02	8452.54	-	-	813956	1765.36	0.9
2011	(DE) Germany	(113) Mecklenburg-Vorpommern	0.616325		660.8	6.18	13654.6	1.02	2262.77	5.15	11391.8	494	394.72	0.83	98.45	343.82	216.81	111.76	2.82	0.11	0	0.83	0	0	0.83	154.68	6.69	3.11	9.81	3	0.00607287	177.33	69.19	0	0	84.68	0.41	21.74	0.99	65.92	88.74	1.13	1.13	8561.52	-	-	742986	1504.02	0.83
2011	(DE) Germany	(114) Sachsen	0.617254		606.8	7.1	15689.7	1.08	2376.62	6.02	13313.1	321.15	261.18	0.42	59.55	252.21	146.82	65.16	0.74	2.08	0.04	0.38	0.1	0	0.28	104.9	0.2	1.57	1.76	4.14	0.0128912	187.96	72.69	0	0	67.5	3.32	43.1	0.9	65.5	100.16	1.45	1.45	8589.43	-	-	718641	2237.71	0.87
2011	(DE) Germany	(112) Brandenburg	0.622021		720.9	7.94	17544.2	0.95	2093.52	6.99	15450.7	432.59	344.07	3.22	85.31	340.14	177.72	66.57	9.5	2.3	0	3.22	2.08	0	1.14	167.62	5.99	9.16	15.16	7.83	0.0181003	272.67	55.2	0	0	81.68	5.28	60.21	69.44	52.44	90.75	0.92	0.92	8541.33	-	-	738249	1706.58	0.85
2011	(EE) Estonia	(755) Estonia	0.635468		72	2.08	4605.39	0.98	2171.3	1.11	2434.09	125.49	93.82	0.31	31.36	78.17	45.52	18.33	0.12	0.13	0	0.31	0.26	0	0.05	47.88	0.11	5.75	13.26	15.7	0.12511	36.48	12.72	0	0	12.24	1.13	8.89	1.25	30.18	-	0.56	0.56	7392.67	-	-	94793	755.383	0.95
2011	(IE) Ireland	(380) Ireland	0.626917		35.8	1.12	2369.56	1.06	2223.76	0.07	145.8	43.37	5.39	0.05	37.92	7.9	3.37	0.26	0.04	0.01	0	0.05	0	0	0.05	39.6	0.07	0	0.07	1.45	0.0334332	48.14	10.46	0	0	32.06	5.14	0.12	0	95.29	-	1.21	1.21	5456.14	-	-	52492	1210.33	1.13
2011	(EL) Greece	(450) Makedonia-Thraki	0.61235		20	1.15	2708.43	0.89	2118.36	0.26	590.07	12.01	9.3	1.06	1.65	8.28	5.25	2.35	0.26	0.17	0.1	0.95	0.65	0.29	0.01	2.51	0.2	0.47	0.67	0.07	0.00582848	6.91	0.83	0	0	1.94	3.97	0.14	0	31.27	125.19	2.33	2.33	6818.91	-	-	26477	2204.58	1.14
2011	(EL) Greece	(460) Ipiros-Peloponissos-Nissi Ioniou	0.61308		15.7	1.06	2426.89	0.9	2083.6	0.15	343.29	6.07	1.68	3.39	1	1.53	0.73	0.12	0	0.11	0.34	3.05	0.5	2.55	0	1.58	0.12	0.03	0.15	0	0	4.87	0.02	0	0	0.79	3.31	0.03	0.7	28.41	93.82	2.56	2.56	1263.93	-	-	20677	3406.43	1.59
2011	(EL) Greece	(470) Thessalia	0.614877		17.1	1.19	2795.38	1.01	2380.73	0.19	414.65	11.32	8.34	1.4	1.58	6.37	4.47	2.72	0	0.11	0.08	1.32	0.48	0.84	0	2.41	0.1	0.1	0.2	0	0	5.98	0.06	0	0	1.21	4.69	0.03	0	28.93	132.52	1.59	1.59	6101.69	-	-	25380	2242.05	1.25
2011	(EL) Greece	(480) Sterea Ellas-Nissi Egaeou-Kriti	0.619157		16.3	1.32	3083.24	1.13	2670.38	0.18	412.85	8.28	2.9	2.91	2.47	3.29	1.5	0.25	0	0.16	0.3	2.61	0.14	2.46	0.01	3.01	0.24	0.19	0.43	0	0	7.62	0	0	0	0.65	6.7	0.02	0.13	20.2	121.12	1.95	1.95	1766.48	-	-	21925	2647.95	1.39
2011	(ES) Spain	(515) País Vasco	0.631948		43.9	1.52	2774.32	1.34	2449.1	0.18	325.22	30.58	7.42	1.84	21.32	19.44	5.9	0.88	0	0.04	1.83	0.01	0.01	0	0	21.74	0.01	0.18	0.19	3.68	0.12034	24.74	4.28	0	0	12.32	5.62	0.1	1.75	62.16	-	1.07	1.07	8915.4	-	-	61536	2012.3	1.1
2011	(ES) Spain	(520) Navarra	0.620929		81.9	1.21	2220.1	0.97	1792.3	0.23	427.81	49.62	37.24	2.39	9.99	25.2	28.73	2.88	0	0.82	1.97	0.42	0.25	0.16	0	12.48	0.65	1.66	2.32	0.12	0.00241838	41.13	2.96	0	0	6.73	10.56	18.93	0.55	45.73	107.6	1.91	1.91	8881.39	-	-	91046	1834.86	1.13
2011	(ES) Spain	(505) Asturias	0.622052		102	2.22	4222.38	2.11	4019.86	0.11	202.52	18.88	5.43	0	13.46	6.44	0.26	0	0	0	0	0	0	0	0	18.63	0	0	0	1.36	0.0720339	75.39	32.9	0	0	42.48	0	0	0	-	149.94	4.05	4.05	6112.44	-	-	94472	5003.81	1.17
2011	(ES) Spain	(510) Cantabria	0.629144		65.7	1.33	2538.08	1.26	2418.65	0.07	119.43	56.09	0.86	0	55.23	49.52	0.18	0.22	0	0	0	0	0	0	0	55.69	0	0	0	0.03	0.000534855	52.37	19.95	0	0	32.14	0.08	0	0	-	143.15	0.94	0.94	5605.51	-	-	55711	993.243	1.09
2011	(ES) Spain	(525) La Rioja	0.625416		61.4	1.32	2550.7	1	1980.79	0.31	569.91	34.97	12.62	7.87	14.49	22.55	7.44	1.32	0	0.47	7.1	0.77	0.55	0.21	0	14.6	3.07	0.22	3.29	0	0	18.97	0.62	0	0	4.64	2.23	10.84	0.55	42.42	120.25	0.47	0.47	9029.53	-	-	47884	1369.29	1.44
2011	(ES) Spain	(500) Galicia	0.619434		73.1	1.35	2690.11	1.27	2547.35	0.08	142.76	13.05	7.17	0.1	5.79	2.17	0.13	0.08	0	0.01	0.1	0	0	0	0	12.6	0.13	0	0.13	0.05	0.00383142	41.82	15.93	0	0	13.19	0.16	7.5	4.72	34.27	93.61	2.34	2.34	7205.01	-	-	62671	4802.38	1.38
2011	(ES) Spain	(545) Castilla y León	0.625966		52.7	1.25	2535.62	1.11	2267.65	0.14	267.96	61.79	50.14	0.46	11.19	36.39	32.77	5.83	0	0.04	0.45	0.01	0.01	0	0	17.55	5.03	0.05	5.08	0.09	0.00145655	22.25	2.23	0	0	8.77	6.69	4.33	0	32.5	104.34	1.14	1.14	8538.58	-	-	60825	984.383	1.3
2011	(ES) Spain	(550) Madrid	0.629105		48.1	1.68	3983.74	1.46	3594.08	0.21	389.66	62.09	32.82	6.39	22.88	11.5	27.97	0.15	0	0.38	2.26	4.13	0	4.13	0	22.91	4.3	0	4.3	0	0	26.42	2.55	0	0	16.76	4.28	2.76	0	42.11	103.06	0.74	0.74	6525.96	-	-	49885	803.431	1.78
2011	(ES) Spain	(540) Islas Baleares	0.628701		43.3	1.17	2473.15	1.01	2184.34	0.16	288.81	52.25	25.42	5.77	21.05	35.92	10.65	1.43	0	0.34	0.21	5.56	5.38	0.18	0	26.87	7.18	0	7.18	0.33	0.00631579	19.81	2.67	0	0	3	7.77	5.91	0	18.4	130.59	0.45	0.45	5601.29	-	-	37452	716.785	1.25
2011	(ES) Spain	(535) Cataluña	0.630352		122.3	1.61	3207.93	1.11	2222.89	0.49	985.04	28.78	16.19	7.92	4.67	11.08	9.14	0.68	0	0.24	1.38	6.54	3.54	3	0	5.07	1.96	0	5.64	5.36	0.18624	85.66	3.08	0	0	5.96	1.98	44.12	30.24	40.88	117.87	2.68	2.68	9253.98	-	-	74499	2588.57	1.11
2011	(ES) Spain	(530) Aragón	0.628046		87.8	1.13	2116.65	0.86	1618.17	0.27	498.48	59.92	42.61	4.62	12.69	31.2	24.06	1.93	0	0.05	0.79	3.82	2.82	1	0	17.98	11.28	0	11.28	0.94	0.0156876	56.86	0.65	0	0	3.55	6.95	39.38	6.28	35.68	123.15	0.67	0.67	7301.91	-	-	66579	1111.13	1.24
2011	(ES) Spain	(570) Extremadura	0.630517		47.9	1.61	3649.77	1.34	3137.17	0.27	512.6	72.36	24.32	8.82	39.21	17.81	15.46	1.47	0	0.09	3.55	5.27	0.75	4.52	0	40.36	6.15	0	6.15	0.73	0.0100884	26.99	0.16	0	0	12	9.96	2.79	2.06	28.8	110.9	0.49	0.49	6556.33	-	-	43079	595.343	1.48
2011	(ES) Spain	(575) Andalucía	0.622658		43.3	1.52	2887.15	0.92	1757.76	0.61	1129.4	27.54	9.59	11.57	6.37	6.74	4.36	2.83	0	0.38	0.13	11.44	3.59	7.85	0	6.51	1.68	0.18	1.87	0.12	0.0043573	7.93	0.45	0	0	1.17	2.49	1.76	2.06	33.79	126.03	0.58	0.58	6527.23	-	-	40075	1455.16	1.24
2011	(ES) Spain	(560) Comunidad Valenciana	0.605003		31.6	1.02	1946.39	0.79	1536.26	0.22	410.13	9.73	0.76	8.71	0.26	0.49	0.31	0.04	0	0.16	1.17	7.54	7.25	0.29	0	0.26	0.21	0.03	0.24	0	0	9.06	0	0	0	0.72	0.45	5.19	2.69	30	-	5.29	5.29	-	-	-	30499	3134.53	1.69
2011	(ES) Spain	(565) Murcia	0.613174		72.2	1.46	2816.4	0.97	1882.69	0.49	933.71	20.71	7.96	11.83	0.93	3.48	2.96	0.34	0	1.53	1.45	10.37	10.09	0.28	0	1.07	1.73	1.26	2.99	0	0	23.33	0	0	0	0.19	4.4	18.73	0	19.84	-	2.56	2.56	-	-	-	51600	2491.55	1.26
2011	(ES) Spain	(555) Castilla-La Mancha	0.613311		43.3	1.44	2926.76	1.15	2389.41	0.29	537.36	51.5	38.58	11.75	1.16	9.23	20.64	6.75	0	0.36	7.64	4.11	0.35	3.76	0	0.55	5.43	5.15	11.24	0.61	0.0118447	14.13	0.07	0	0	0.79	5.51	2.48	5.27	27.97	101.53	7.17	7.17	7990.25	-	-	39245	762.039	1.58
2011	(ES) Spain	(580) Canarias	0.253275		73.6	2.17	4272.5	1.1	2295.79	1.08	1976.72	2.69	1.06	1.32	0.31	0.77	0.01	0.28	0	0.55	0.06	1.25	1.21	0	0.05	0.31	0.23	0	0.23	0	0	12.79	0.65	0	0	0.28	3.94	1	6.92	-	100.71	51.65	51.65	5263.28	-	-	65583	24380.3	1.24
2011	(FR) France	(133) Haute-Normandie	0.615044		186.2	1.87	2998.72	1.38	2212.94	0.48	785.78	120.81	97.68	0.8	22.33	110.82	53.03	28.52	1.16	0.05	0	0.8	0.78	0	0.02	36.36	0.04	1.18	1.22	0	0	71.87	21.85	0	0	42.32	0.11	5.51	1.68	84.32	87.7	1.83	1.83	7019.73	-	-	240315	1989.2	1.04
2011	(FR) France	(135) Basse-Normandie	0.621467		155.3	1.9	3045.04	1.51	2422.45	0.38	622.59	99.86	52.82	0.33	46.71	90.17	24.66	7.85	0.25	0.19	0	0.33	0.33	0	0	66.22	0.2	0.25	0.45	0.01	0.00010014	112.58	36.01	0	0	56.23	1.12	12.45	4.18	74.09	87.79	1.42	1.42	6714.89	-	-	210295	2105.9	1.03
2011	(FR) France	(134) Centre	0.616461		162.1	1.86	3012.83	1.36	2172.17	0.51	840.67	133.48	122.22	1.33	9.93	121.72	71.15	30.88	0.67	1.03	1.17	0.16	0.15	0	0.01	23.3	0.02	5.77	5.79	0.12	0.000899011	38.29	4.23	0	0	21.63	1.81	5.18	5.28	64.62	104.44	1.27	1.27	7791.14	-	-	217637	1630.48	1.13
2011	(FR) France	(132) Picardie	0.611875		217.4	1.83	2967.48	1.41	2260.41	0.42	707.07	129.71	116.56	0.24	12.91	124.89	68.9	35.91	1.57	1.51	0.23	0	0	0	0	19.98	0	2.73	2.74	0	0	47.53	13.82	0	0	25.52	0.25	2.88	4.93	79.83	95.47	2.17	2.17	7567.66	-	-	270391	2084.58	1.15
2011	(FR) France	(131) Champagne-Ardenne	0.615292		229.1	2.11	3407.83	1.29	2065.76	0.82	1342.07	93.06	76.6	1.54	14.92	86.28	45.17	22.4	2.25	0.04	1.52	0.02	0	0	0.02	22.48	0.08	1.35	1.43	0.01	0.000107458	26.73	7.36	0	0	17.03	0.8	0.02	1.44	77.21	96.95	1.35	1.35	7042.56	-	-	277863	2985.85	1.33
2011	(FR) France	(121) Île-de-France	0.614243		173.4	1.87	3024.8	1.26	2015.34	0.61	1009.46	133.58	131.24	0.3	2.05	120	83.99	38.27	0.36	0.34	0	0.3	0.08	0	0.21	4.51	0	6.17	6.17	0.05	0.000374308	6.69	1.14	0	0	2.24	1.4	0.01	1.67	74.06	101.75	1.74	1.74	7996.63	-	-	248732	1862.05	1.17
2011	(FR) France	(162) Pays de la Loire	0.620757		192.9	2.15	3499.36	1.64	2617.94	0.52	881.43	88.02	71.88	1.56	14.58	79.5	27.06	5.02	0.37	0.42	1.23	0.34	0.3	0	0.03	53.38	0.17	0.41	0.57	0.01	0.000113611	141.44	20.66	0	0	56.57	1.67	21.84	40.46	62.87	91.31	1.5	1.5	7416.54	-	-	229106	2602.89	1.05
2011	(FR) France	(163) Bretagne	0.617928		240.7	2.04	3288.69	1.62	2589.59	0.42	699.09	64.33	62.41	0.09	1.83	56.73	23.03	1.72	0.2	2.03	0	0.09	0.04	0	0.05	36.9	0.12	0.43	0.56	0	0	190.19	31.49	0	0	28.43	0.36	77.55	51.99	67.46	83.08	1.65	1.65	7533.68	-	-	255917	3978.19	1.1
2011	(FR) France	(164) Poitou-Charentes	0.619245		153.9	1.89	3048.93	1.42	2273.66	0.47	775.27	102.03	88.81	4.84	8.38	85.05	42.05	19.89	1.05	0.11	4.71	0.13	0.04	0	0.09	31.43	0.57	3.06	3.63	0.14	0.00137215	53.12	5.78	0	0	27.37	7.21	4.75	7.65	49.78	90.34	1.35	1.35	7490.19	-	-	193343	1894.96	1.15
2011	(FR) France	(153) Franche-Comté	0.623868		127.9	1.7	2731.1	1.5	2407.61	0.19	323.49	114.52	40.01	0.23	74.28	104.47	26.28	7.21	0.2	0.2	0.2	0.03	0.03	0	0	80.11	0.09	0.4	0.49	0	0	85.26	34.19	0	0	44.13	1.5	5.08	0.02	67.93	102.9	1.01	1.01	6453.66	-	-	177071	1546.2	1.08
2011	(FR) France	(141) Nord-Pas-de-Calais	0.611436		177.5	1.91	3111.64	1.43	2282.47	0.49	829.17	82.69	68.13	0	14.56	77.55	37.64	14.84	0.53	4.01	0	0	0	0	0	23.4	0.18	0.48	0.66	0.02	0.000241867	66.04	19.19	0	0	33.91	0.18	6.05	6.28	91.78	99.2	2.34	2.34	7579.06	-	-	225957	2732.58	1.14
2011	(FR) France	(151) Lorraine	0.620974		172.2	1.92	3086.8	1.67	2665.5	0.26	421.3	158.79	95.16	0.14	63.49	149.65	57.75	22.94	3.63	0	0	0.14	0.14	0	0	77.22	0.23	0.5	0.74	0	0	107.65	27.21	0	0	70.84	5.11	3.23	0.89	66.61	97.44	1.34	1.34	7398.4	-	-	231986	1460.96	1.06
2011	(FR) France	(136) Bourgogne	0.621463		173.9	2.11	3413.68	1.48	2366.89	0.63	1046.78	119.26	70.75	2.18	46.33	111.29	40.24	17.09	1.18	0.16	2.11	0.07	0.03	0	0.04	57.36	0.13	2.1	2.23	0	0	71.1	4.02	0	0	58.22	1.73	1.66	5.33	61.73	101.2	1.15	1.15	7235.48	-	-	190085	1593.87	1.06
2011	(FR) France	(152) Alsace	0.614764		150.7	2.15	3469.18	1.42	2272.28	0.73	1196.91	49.02	36.63	2.51	9.89	44.03	29.05	2.64	0	0.21	2.4	0.1	0.1	0	0	13.83	0.03	0.76	0.79	0	0	25.86	7.87	0	0	10.19	0.89	5.05	1.74	73.72	121.22	1.53	1.53	7405.46	-	-	183955	3752.65	1.27
2011	(FR) France	(192) Rhône-Alpes	0.622944		117.2	2.12	3430.11	1.48	2362.08	0.64	1068.03	65.42	32.15	3.91	29.36	56.7	14.81	3.01	0.24	0.21	2.16	1.76	1.72	0.01	0.03	42.69	0.05	0.73	0.78	0.24	0.0036686	59.47	13.37	0	0	22.05	3.55	3.14	17.11	57.12	113.25	0.95	0.95	6662.65	-	-	144383	2207.02	1.08
2011	(FR) France	(201) Languedoc-Roussillon	0.62109		103.2	2.16	3557.98	1.26	2021.85	0.9	1536.13	49.74	17.93	15.14	16.67	35.31	6.59	2.87	0.05	0.46	13.85	1.29	1.16	0.06	0.08	21.33	3.14	0.16	3.3	0	0	14.14	1.13	0	0	6.31	2.51	0.36	3.83	30.99	92.59	0.47	0.47	4903	-	-	127700	2567.35	1.11
2011	(FR) France	(193) Auvergne	0.625818		90.9	1.49	2390.52	1.4	2238.61	0.09	151.91	95.71	42.57	0.04	53.1	73.82	16.24	2.95	0.03	0.02	0.03	0.01	0.01	0	0	75.98	0.17	0.29	0.47	0.08	0.000835858	94.87	17	0	0	61.25	5.8	5.92	4.77	56.17	89.07	1.11	1.11	5831.26	-	-	105474	1102.02	0.89
2011	(FR) France	(183) Midi-Pyrénées	0.623572		102.5	1.73	2781.17	1.37	2199.55	0.35	581.62	84.7	63.72	2.14	18.84	68.2	25.23	11.97	0	0.21	1.4	0.75	0.74	0	0.01	42.65	0.04	2.28	2.33	1.8	0.0212515	57.64	5.5	0	0	26.97	11.38	6.88	6.8	46.79	93.73	1.05	1.05	6913.28	-	-	126966	1499.01	0.97
2011	(FR) France	(184) Limousin	0.626673		82.3	1.58	2550.58	1.39	2223.08	0.19	327.49	99.35	63.67	0.4	35.29	70.53	10.2	0.33	0	0.01	0	0.4	0.4	0	0	88.37	0	0.04	0.04	0.49	0.00493206	106.95	4.02	0	0	88.86	9.14	3.42	1.32	52.64	78.01	1.16	1.16	6410.79	-	-	86439	870.045	0.79
2011	(FR) France	(182) Aquitaine	0.61658		144.4	2.42	3914.35	1.44	2311.64	0.97	1602.71	51.49	34.74	6.98	9.76	41.74	17.7	3.56	0.04	1.43	6	0.97	0.97	0	0	20.06	0.06	1.69	1.75	0.62	0.0120412	40.95	4.15	0	0	16.53	3.49	2.78	13.82	51.66	102.18	1.31	1.31	6964.77	-	-	182771	3549.64	1.08
2011	(FR) France	(203) Provence-Alpes-Côte d'Azur	0.617176		147.8	2.92	4705.43	1.39	2230.27	1.53	2475.16	43.46	18.64	9.98	14.85	36.42	7.72	2.74	0.05	1.03	7.64	2.34	1.8	0.48	0.07	20.32	1.2	0.49	1.68	0.02	0.000460193	12.1	0.53	0	0	1.96	9.31	0.11	0.16	40.31	88.41	0.68	0.68	5195.74	-	-	156983	3612.13	1.16
2011	(FR) France	(204) Corse	0.628223		102.7	2.17	3548.9	1.15	1841.95	1.02	1706.95	91.38	4.88	8.25	78.24	80.43	0.21	0.01	0	0.27	3.34	4.9	3.25	1.63	0.03	81.74	0.9	0	0.9	0.03	0.000328299	42.93	0	0	0	26.55	11.35	4.65	0.33	-	100.48	0.47	0.47	-	-	-	110922	1213.85	0.99
2011	(IT) Italy	(221) Valle d'Aosta	0.637899		29.8	1.39	3067.67	1.16	2656.71	0.23	410.97	29.65	1.1	0.44	28.11	25.79	0.04	0.01	0	0.01	0.23	0.22	0.22	0	0	29.15	0	0	0	3.87	0.130523	19.78	11.44	0	0	7.98	0.33	0	0	-	100.6	0.69	0.69	2864.69	-	-	40380	1361.89	1.12
2011	(IT) Italy	(222) Piemonte	0.62003		77.5	1.37	3213.32	1.23	2957.9	0.14	255.42	21.52	16.09	2.13	3.31	13.85	9.03	0.64	0.01	0.22	0.89	1.24	1.21	0	0.03	9.01	0	0.49	0.49	1.26	0.0585502	19.73	3.07	0	0	8.63	0.35	6.66	0.5	53.45	102.46	1.58	1.58	5410.19	-	-	66409	3085.92	1.41
2011	(IT) Italy	(241) Trentino	0.861526		41.1	1.04	2210.16	0.82	1814.86	0.22	395.29	5.61	2.02	2.02	1.57	3.53	0.11	0.06	0	0.04	0.88	1.14	1.13	0	0.01	3.38	0	0	0	19.17	3.41711	4.07	1.75	0	0	1.08	0.28	0	0.96	-	53.38	1.11	1.11	6795.2	-	-	52021	9272.91	1.76
2011	(IT) Italy	(243) Veneto	0.600494		89.8	1.24	2668.48	1.04	2305.95	0.2	362.53	13.45	11.28	1.82	0.35	5.7	6.05	2.42	0.01	0.23	1.29	0.53	0.44	0.02	0.07	2.69	0.01	0.22	0.22	0.96	0.0713755	22.39	2.86	0	0	6.13	0.1	2.91	10.04	64.4	111.47	4.66	4.66	6927.89	-	-	76870	5715.24	1.56
2011	(IT) Italy	(242) Alto Adige	0.773156		31.7	1.26	2658.21	0.93	2056.94	0.33	601.27	5.8	4.5	1.3	0	1	0	0.02	0	0.04	0.27	1.04	1.03	0	0.01	4.43	0	0	0	10.84	1.86897	6.88	3.79	0	0	2.91	0.19	0	0	-	-	1.71	1.71	6420.1	-	-	56448	9732.41	1.53
2011	(IT) Italy	(230) Lombardia	0.608713		189.9	1.63	3521.92	1.37	3047.08	0.26	474.84	25.58	21.42	0.73	3.43	19.04	13.03	0.79	0.01	0.56	0.39	0.33	0.23	0.02	0.08	10.3	0	0.17	0.17	0.63	0.0246286	69.83	13.4	0	0	14.47	1.02	34.14	5.8	62.38	107.9	3.29	3.29	7940.01	-	-	149995	5863.76	1.53
2011	(IT) Italy	(260) Emilia-Romagna	0.612328		99.8	1.53	3318.98	1.2	2731.31	0.33	587.68	18.44	15.93	2.51	0	8.85	7.34	1.63	0	0.9	0.97	1.54	1.26	0.02	0.25	5.89	0.18	0	0.18	1.62	0.0878525	15.53	4.69	0	0	3.79	0.16	3.66	2.91	61.13	101.8	2.74	2.74	6958.85	-	-	76276	4136.44	1.51
2011	(IT) Italy	(270) Toscana	0.64757		64	1.92	4160.91	1.42	3263.72	0.5	897.19	21.57	16.89	4.36	0.32	7	5.41	2.16	0	0.34	1.59	2.77	0.25	2.37	0.15	6.2	3.09	0	3.09	8.16	0.378303	4.45	0.34	0	0	1.06	1.41	1.09	0.49	38.84	77.62	0.94	0.94	5588.87	-	-	72196	3347.06	1.28
2011	(IT) Italy	(244) Friuli-Venezia Giulia	0.601203		95.4	1.43	3112.18	1.14	2600.75	0.28	511.43	15.76	13.67	1.96	0.13	7.32	6.95	3.49	0	0.13	1.52	0.45	0.25	0.01	0.18	3.1	0	0.13	0.13	0.74	0.0469543	20.45	3.61	0	0	2.53	0	4.99	8.79	50.11	125.74	3.09	3.09	6022.55	-	-	93620	5940.36	1.51
2011	(IT) Italy	(250) Liguria	0.572508		35.5	1.19	2643.4	1.05	2396.33	0.14	247.07	3.38	2.34	1	0.03	1.01	0.2	0.03	0	0.39	0.12	0.88	0.09	0.78	0.01	1.76	0	0	0	0.62	0.183432	1.51	0.26	0	0	1.09	0.1	0	0.01	35.42	93.09	1.06	1.06	3264.65	-	-	43407	12842.3	2.07
2011	(IT) Italy	(282) Umbria	0.639422		54.6	1.22	2674.41	1.04	2347.34	0.18	327.07	19.58	15.69	2.38	1.5	8.05	6.02	3.25	0	0.07	0.66	1.73	0.05	1.67	0.01	7.25	0	0.61	0.61	4.44	0.226762	14.04	0.53	0	0	2.2	0.85	6.96	3.38	49.7	86.52	0.88	0.88	6831.73	-	-	39031	1993.41	1.51
2011	(IT) Italy	(291) Lazio	0.619919		50.3	1.2	2565.2	0.92	2054.34	0.28	510.86	12.95	9.11	2.31	1.53	5.85	2.48	0.46	0	0.44	0.35	1.96	0.91	1.02	0.03	7.23	0	0.03	0.03	0.76	0.0586873	8.72	2.45	0	0	3.03	1.99	0.42	0.54	44.43	86.79	1.59	1.59	4548.16	-	-	44653	3448.11	1.45
2011	(IT) Italy	(281) Marche	0.623933		48.3	1.13	2506.98	1.05	2365.3	0.08	141.68	18.98	17.53	1.18	0.27	9.01	7.39	4.36	0	0.35	0.6	0.58	0.13	0.41	0.04	5.39	0	0.31	0.31	1.37	0.0721812	5.42	0.2	0	0	1.5	1.23	0.46	1.99	46.97	77.6	1.18	1.18	3112.14	-	-	38231	2014.28	1.37
2011	(IT) Italy	(302) Campania	0.606096		37.4	1.24	2624.98	0.93	2067.34	0.31	557.65	7.62	4.2	2.53	0.89	2.9	1.77	0.24	0	0.34	0.22	2.3	0.97	1.33	0.01	2.74	0	0	0	0.25	0.0328084	9.11	3.5	0	0	2.23	0.69	0.08	2.46	41.54	88.26	3.1	3.1	2555.75	-	-	41005	5381.23	1.71
2011	(IT) Italy	(303) Calabria	0.619584		23.2	1.33	2710.94	0.8	1760.93	0.53	950.01	7.68	3.8	3.16	0.71	1.77	2.4	0.12	0	0.17	0.1	3.06	0.66	2.4	0	1.8	0	0.03	0.03	0.13	0.0169271	1.78	0.35	0	0	0.91	0.51	0.01	0	32.77	42.47	1.3	1.3	2266.46	-	-	28320	3687.5	1.67
2011	(IT) Italy	(301) Molise	0.627367		39.9	1.12	2531.41	1.02	2350.69	0.1	180.71	18.8	16.38	1.72	0.7	8.49	7.66	1.76	0	0.31	0.46	1.26	0.16	1.09	0	5.84	0	1.51	1.51	1.47	0.0781915	9.78	1.8	0	0	1.91	1.29	0.39	4.28	33.25	80.48	1.35	1.35	4688.79	-	-	30396	1616.81	1.46
2011	(IT) Italy	(292) Abruzzo	0.620395		38.3	1.34	2914.32	1.18	2642.91	0.15	271.41	11.39	8.22	2.27	0.9	6.19	2.86	0.41	0	0.36	1.2	1.07	0.08	0.98	0.01	4.93	0	0.56	0.56	0.29	0.0254609	4.96	1	0	0	1.05	1.42	0.3	1.04	46.04	96.58	1	1	5279.61	-	-	26830	2355.58	1.4
2011	(IT) Italy	(320) Sicilia	0.619924		45	1.17	2464.59	0.78	1756.93	0.39	707.66	14.31	7.65	3.85	2.81	3.98	2.89	0.5	0	0.35	1.22	2.63	1.18	1.4	0.05	5.86	0	0.85	0.85	0.3	0.0209644	4.49	0.74	0	0	2.23	1.11	0.05	0.32	37.5	42.39	1.12	1.12	3814.95	-	-	37982	2654.23	1.53
2011	(IT) Italy	(312) Basilicata	0.628083		34.1	1.23	2627.86	0.88	1996.48	0.35	631.37	30.81	21.04	2.7	7.07	10.04	8.33	2.29	0	0.3	0.18	2.51	0.98	1.54	0	12.05	0	5.14	5.14	1.49	0.0483609	6.56	1.13	0	0	2.45	2.42	0.56	0	33.11	67.07	0.78	0.78	4653.8	-	-	32481	1054.24	1.22
2011	(IT) Italy	(330) Sardegna	0.630119		58.8	1.24	2691.77	1.05	2344.06	0.19	347.72	40.43	19.81	1.47	19.15	16.79	3.38	0.41	0	0.45	0.43	1.03	0.18	0.85	0	32.44	0.01	2.27	2.28	1.06	0.0262182	20.14	1.4	0	0	5.01	12.17	0.71	0.65	-	84.54	0.61	0.61	7918.45	-	-	42193	1043.61	1.41
2011	(IT) Italy	(311) Puglia	0.616622		33.2	1.07	2206.27	0.62	1395.75	0.45	810.52	13.29	7.83	4.92	0.53	1.88	4.61	0.59	0	0.58	1.07	3.85	0.38	3.47	0	1.64	0	0.94	0.94	0.21	0.0158014	1.79	0.74	0	0	0.52	0.3	0.01	0.18	32.66	-	1.1	1.1	6919.05	-	-	36559	2750.87	1.29
2011	(CY) Cyprus	(740) Cyprus	0.604617		38.1	1.52	3159.55	1.07	2225.11	0.45	934.44	8.63	7.12	1.4	0.11	5.51	3.29	0.26	0	0.55	0.24	1.16	0.64	0.51	0	2.45	0	0.68	0.68	0	0	12.98	1.35	0	0	0.95	3.78	4.14	2.75	22.22	176.27	3.11	3.11	7334.91	-	-	38593	4471.96	1.27
2011	(LV) Latvia	(770) Latvia	0.63734		33.6	2	3976.25	1.31	2640.69	0.69	1335.57	71.75	51.25	0.4	20.09	35.93	24.42	7.02	0.03	0.41	0	0.4	0.36	0	0.04	32.94	0	5.17	5.17	10.64	0.148293	19.9	7.22	0	0	6.58	0.36	4.41	1.21	30.79	-	0.49	0.49	5458.91	-	-	45942	640.307	0.92
2011	(LT) Lithuania	(775) Lithuania	0.628019		24.1	1.76	3784.38	1.41	3065.53	0.35	718.85	46.68	41.69	0.25	4.75	25.83	21.14	6.66	0	0.09	0	0.25	0.25	0	0	15.91	0	1.99	2.46	1.4	0.0299914	13.11	5.41	0	0	4.06	0.06	2.47	1.08	36.78	-	0.69	0.69	5407.9	-	-	37366	800.471	1.13
2011	(LU) Luxembourg	(350) Luxembourg	0.623811		167.8	1.74	3841.17	1.45	3194.41	0.29	646.76	78.47	40.33	0.84	37.29	41.36	17.56	4.15	0.47	0	0.76	0.08	0	0	0.08	55.86	0.06	0	0.06	4.44	0.0565821	102.75	25.77	0	0	57.81	0.19	17.19	1.39	55.97	133.14	1.52	1.52	7558.31	-	-	183463	2338	0.93
2011	(HU) Hungary	(763) Dél-Dunántúl	0.618841		67.9	1.84	4056.35	0.76	1665.34	1.09	2391.01	63.2	58.39	1.27	3.54	44.88	43.18	12.49	0	0.24	0.48	0.79	0.71	0	0.08	5.53	0.02	0.31	0.47	1.99	0.0314873	24.64	2.28	0	0	3.16	0.78	15.35	2.93	47.48	67.96	1.33	1.33	7419.38	-	-	106675	1687.9	1.01
2011	(HU) Hungary	(764) Észak-Magyarország	0.625725		43.6	1.62	3564.58	0.55	1200.33	1.07	2364.25	60.7	46.71	2.35	11.63	43.62	26.48	11.91	0	0.25	1.2	1.16	1.03	0	0.12	16.95	0.12	2.59	2.72	1.03	0.0169687	18.57	2.77	0	0	4.09	2.24	6.56	2.88	37.87	59.92	0.62	0.62	7252.04	-	-	61166	1007.68	0.99
2011	(HU) Hungary	(762) Nyugat-Dunántúl	0.621191		62.9	2.24	4923.28	0.93	2052	1.31	2871.28	64.84	57.37	1.37	6.11	48.21	39.4	13.3	0	0.22	0.65	0.72	0.44	0	0.29	9.93	0	0.23	0.62	0.96	0.0148057	20.65	3.94	0	0	5.66	0.32	5.22	5.29	48.64	72.4	1.13	1.13	6588.67	-	-	99269	1530.98	1.11
2011	(HU) Hungary	(761) Közép-Dunántúl	0.623568		86.7	2.65	5833.92	0.75	1658.48	1.9	4175.44	89.13	78.79	1.73	8.62	69.33	49.92	16.72	0	0.16	0.49	1.24	1.24	0	0	16.14	0.04	1	1.36	3.92	0.0439807	32.2	10.78	0	0	8.51	1.82	4.97	6.07	42.2	71.9	1.42	1.42	7958.04	-	-	146996	1649.23	0.99
2011	(HU) Hungary	(760) Közép-Magyarország	0.624931		49	1.83	4023.65	0.74	1622.54	1.09	2401.11	58.66	49.21	1.87	7.58	37.1	27.75	12.65	0	0.28	0.25	1.62	1.43	0	0.19	13.86	0	2.02	2.07	1.74	0.0296625	15.75	3.83	0	0	3.52	1.78	1.19	5.18	44.49	63.48	0.76	0.76	7834.36	-	-	90670	1545.69	1.21
2011	(HU) Hungary	(766) Dél-Alföld	0.623891		40.6	1.88	4136.39	0.86	1880.26	1.03	2256.13	42.59	33.8	1.2	7.59	22.58	18.24	6.76	0	1.21	0.75	0.45	0.43	0	0.01	11.92	0.09	2.93	3.1	0.53	0.0124442	18.17	1.99	0	0	3.68	2.09	2.55	7.84	40.15	64.65	0.79	0.79	6054.34	-	-	63913	1500.66	1.15
2011	(HU) Hungary	(765) Észak-Alföld	0.625802		39.6	1.14	2510.37	0.51	1130.1	0.63	1380.26	43.43	34.26	1.15	8.02	21.98	20.08	7.61	0	0.89	0	1.15	1.12	0	0.03	11.29	0.01	2.03	2.04	1.46	0.0336173	14.44	2.63	0	0	2.36	2.11	0.93	6.32	38.28	64.72	0.68	0.68	6422.54	-	-	51899	1195	1.02
2011	(MT) Malta	(780) Malta	0.561626		30.9	1.4	3230.58	1.26	2898.18	0.15	332.4	2.63	2.2	0.43	0	2.17	0	0.31	0	0.64	0.22	0.21	0.17	0.04	0	1.17	0.02	0.06	0.08	0	0	13.71	2.16	0	0	1.75	0.48	6.14	3.05	-	-	5.81	5.81	6565.96	-	-	32619	12402.7	1.11
2011	(NL) Netherlands	(360) The Netherlands	0.58323		366.9	2.8	6054.39	1.44	3346.98	1.35	2707.41	36.67	17.13	0.67	18.87	15.9	3.88	4.94	0.02	2.19	0	0.67	0.37	0	0.3	23.5	1.2	0.14	1.35	0	0	130.08	30.17	0	0	24.74	2.3	50.08	21.77	76.2	116.44	2.41	2.41	8019.61	-	-	449007	12244.5	1.06
2011	(AT) Austria	(660) Austria	0.650313		57.1	1.44	3231.64	1.32	3028.04	0.12	203.6	30.71	15.17	0.65	14.9	8.93	9.06	2.92	0.3	0.08	0.49	0.16	0.15	0	0.02	17.43	0.5	0	0.5	10.92	0.355585	24.73	5.85	0	0	8.39	0.69	8.28	1.13	57.75	126.28	0.89	0.89	6437.52	-	-	71335	2322.86	1.17
2011	(PL) Poland	(785) Pomorze i Mazury	0.623628		37	1.87	4177.53	1.5	3394.16	0.37	783.37	37.45	30.68	0.45	6.32	12.33	21.19	5.5	0.07	0.19	0	0.45	0.42	0	0.03	9.14	0.3	0.43	0.95	1.13	0.0301736	18.75	3.66	0	0	4.09	0.05	9.02	1.66	49.49	74.81	1.1	1.1	5090.72	-	-	45771	1222.19	1.14
2011	(PL) Poland	(790) Wielkopolska and Slask	0.619382		33.5	1.8	4009.46	1.44	3240	0.36	769.46	24.45	21.72	0.25	2.48	7.56	15.22	4.35	0	0.24	0	0.25	0.24	0	0.01	4.16	0.08	0.13	0.24	0.64	0.0261759	18.85	3.19	0	0	3.66	0.07	10.67	1.14	54.96	90.76	1.85	1.85	5826.61	-	-	41971	1716.61	1.18
2011	(PL) Poland	(795) Mazowsze i Podlasie	0.627293		19.5	1.68	3767.65	1.52	3427.74	0.16	339.91	14.73	11.14	0.65	2.94	3.02	8.16	1.2	0	0.17	0	0.65	0.65	0	0.01	4.39	0.04	0.11	0.16	1.2	0.0814664	11.32	3.85	0	0	2.8	0.03	4.08	0.39	45.18	81.44	1.64	1.64	4644.02	-	-	23815	1616.77	1.3
2011	(PL) Poland	(800) Malopolska i Pogórze	0.626789		14.4	1.62	3575.35	1.48	3290.77	0.13	284.58	10.13	7.62	0.41	2.1	3.16	5.63	0.96	0	0.13	0	0.41	0.39	0	0.01	2.86	0.05	0.09	0.15	0.81	0.0799605	7.24	1.75	0	0	1.28	0.09	2.85	1.11	46.41	87.44	1.19	1.19	3777.43	-	-	17912	1768.21	1.21
2011	(PT) Portugal	(630) Ribatejo e Oeste	0.616074		49.2	1.77	3393.93	1.5	2883.65	0.27	510.29	12.78	7.22	4.53	1.03	1.94	1.66	0.46	0	1.59	1.65	2.88	1.06	1.81	0.01	2.54	1.94	0	1.99	1.68	0.131455	10.96	0.39	0	0	2.49	1.65	3.43	2.97	21.62	88.2	1.75	1.75	5482.7	-	-	37425	2928.4	1.45
2011	(PT) Portugal	(640) Alentejo e Algarve	0.634049		45.1	1.58	3024.02	1.08	2077.48	0.49	946.55	79.37	45.95	8.67	24.75	30.28	7.42	2.03	0	0.38	0.72	7.95	1.46	6.48	0.01	41.19	19.16	0	19.16	5.06	0.063752	21.64	0.24	0	0	12.24	6.65	2.43	0	17.77	96.74	0.35	0.35	7901.88	-	-	31408	395.716	1.11
2011	(PT) Portugal	(650) Açores e Madeira	0.622504		32.8	1.19	2287.5	1.06	2043.66	0.13	243.85	11.56	1.43	0.24	9.9	6.88	0	0.09	0	0.1	0.08	0.16	0.16	0	0	11.03	0.08	0	0.08	0.12	0.0103806	14.62	6.72	0	0	7.68	0.02	0.17	0	40	64.88	1.31	1.31	6238.57	-	-	20020	1731.83	1.27
2011	(PT) Portugal	(615) Norte e Centro	0.639011		26.1	1.64	3144.69	1.36	2603.9	0.28	540.79	14.79	6.64	3.89	4.26	2.53	1.17	0.18	0	0.1	1.56	2.33	1.09	1.24	0	6.05	2.59	0	3.39	3.05	0.20622	13.49	2.15	0	0	4.14	2.54	1.09	3.45	12.2	59.08	1.14	1.14	7667.71	-	-	27284	1844.76	1.2
2011	(RO) Romania	(840) Nord-Est	0.625038		7.3	1.13	2827.34	1.05	2621.79	0.08	205.55	7.96	5.91	0.11	1.94	3.96	3.31	1.14	0	0.04	0.06	0.05	0.05	0	0	3.36	0	0	0	0	0	6.85	1.19	0	0	0.67	3.67	0.48	0.6	37.18	45.43	1.42	1.42	3067.76	-	-	10290	1292.71	1.41
2011	(RO) Romania	(841) Sud-Est	0.623956		11.6	1.51	3762.54	1.32	3283.85	0.19	478.69	14.95	13.73	0.39	0.83	12.01	8.31	4.3	0	0.13	0.32	0.07	0.07	0	0	1.59	0.14	0	0.14	0	0	7.35	1.56	0	0	1	3.06	1.09	0.43	34.71	41.53	1.89	1.89	3104.34	-	-	16917	1131.57	1.42
2011	(RO) Romania	(842) Sud-Muntenia	0.615066		9.9	1.37	3406.64	1.2	2988.1	0.17	418.54	11.41	10.65	0.22	0.54	7.8	7.34	2.93	0	0.1	0.07	0.14	0.14	0	0	0.56	0	0	0.26	0	0	7.32	1.03	0	0	0.61	3.3	0.96	1.28	36.37	50.13	4.89	4.89	4459.57	-	-	15786	1383.52	1.28
2011	(RO) Romania	(844) Vest	0.624378		11.5	1.14	2833.48	0.98	2449.68	0.15	383.8	15.31	12.16	0.25	2.89	7.34	9.4	1.79	0	0.06	0.13	0.13	0.13	0	0	3.49	0.2	0	0.31	0	0	7.41	1.36	0	0	0.48	3.7	1.36	0.46	43.31	58.91	1.48	1.48	3670.97	-	-	19409	1267.73	1.67
2011	(RO) Romania	(845) Nord-Vest	0.625788		8	1.67	4172.47	1.48	3708.59	0.19	463.88	9.66	5.62	0.17	3.87	3.52	3.78	0.52	0	0.05	0.02	0.15	0.15	0	0	5.1	0.01	0	0.03	0	0	6.77	1.65	0	0	0.73	3.16	0.69	0.45	37.13	47.8	1.18	1.18	3323.33	-	-	12626	1307.04	1.52
2011	(RO) Romania	(846) Centru	0.625039		10.9	1.27	3158.81	1.04	2588.41	0.23	570.4	9.97	4.69	0.11	5.17	4.72	2.86	0.72	0	0.04	0.01	0.1	0.1	0	0	6.14	0.09	0	0.1	0	0	9.51	1.89	0	0	0.9	3.93	1.7	0.82	34.91	50.59	1.11	1.11	3354.43	-	-	14253	1429.59	1.36
2011	(RO) Romania	(843) Sud-Vest-Oltenia	0.621572		7.3	1.43	3576.93	1.28	3199.08	0.15	377.86	6.29	5.13	0.19	0.97	2.15	3.84	0.85	0	0.1	0.04	0.15	0.15	0	0	1.21	0.08	0	0.09	0	0	5.31	1.29	0	0	0.51	2.38	0.38	0.65	34.31	52.14	2.43	2.43	3115.08	-	-	11261	1790.3	1.69
2011	(RO) Romania	(847) Bucuresti-Ilfov	0.622695		17.2	1.49	3720.62	0.86	2150.46	0.63	1570.16	16.3	16.07	0.08	0.15	12.3	11.2	4.25	0	0.29	0.04	0.04	0.03	0	0.01	0.49	0	0	0	0	0	6.61	1.55	0	0	0.43	2.92	1.47	0.21	38.8	41.42	2.52	2.52	3925.27	-	-	17483	1072.58	1.43
2011	(SI) Slovenia	(820) Slovenia	0.683795		21.5	1.48	2744.47	1.42	2614.66	0.07	129.82	11.13	4.47	0.51	6.15	3.72	2.62	0.47	0.02	0.05	0.31	0.2	0.18	0.02	0	7.45	0	0.02	0.02	9.01	0.809524	12.6	3.01	0	0	5.83	0.4	2.39	0.66	54.25	101.83	1.3	1.3	5268.15	-	-	27020	2427.67	1
2011	(SK) Slovakia	(810) Slovakia	0.624595		401.9	14.67	27040	0.86	1548.98	13.81	25491	552.91	373.42	5.48	174.01	526.54	193.28	83.78	1.17	2.71	2.15	3.33	3.05	0	0.28	261.25	0	4.31	4.31	2.32	0.00419598	157.15	48.79	0	0	57.83	12.23	16.9	20.95	45	75.35	0.46	0.46	5806.44	-	-	592181	1071.03	0.79
2011	(FI) Finland	(690) Pohjanmaa	0.616267		87.1	1.43	2874.07	1.11	2315.44	0.32	558.62	53.12	48.31	0.3	4.51	18.32	25.79	5.02	0	0.1	0	0.3	0	0	0.29	20.18	0.17	1.29	1.46	0	0	34.42	9.31	0	0	12.33	1.14	11.38	0.19	42.73	-	1.45	1.45	8350.18	-	-	109210	2055.91	0.79
2011	(FI) Finland	(680) Sisä-Suomi	0.621841		79.4	1.48	2971.19	1.16	2414.37	0.32	556.82	49.77	44.95	0.56	4.26	20.55	14.98	2.12	0	0.16	0	0.56	0.33	0	0.23	30.21	0.08	1.54	1.62	0	0	30.76	11.92	0	0	15.81	0.76	2.16	0.06	35.96	-	1.11	1.11	8944.14	-	-	91519	1838.84	0.77
2011	(FI) Finland	(670) Etelä-Suomi	0.621655		67.1	1.11	2159.97	0.89	1768.39	0.23	391.58	55.89	48.7	0.14	7.04	18.26	30.5	6.8	0	0.22	0	0.14	0.08	0	0.06	16.73	0.07	1.11	1.18	0	0	23.76	4.43	0	0	5.16	0.18	9.77	3.93	38.22	-	1.12	1.12	8753.81	-	-	78652	1407.26	0.75
2011	(FI) Finland	(700) Pohjois-Suomi	0.622434		87.3	1.5	3104.53	1.22	2624.12	0.28	480.41	57.79	52.26	0.11	5.41	20.77	18.52	1.44	0	0.03	0	0.11	0	0	0.11	35.08	0.27	1.54	1.81	0	0	33.36	13.52	0	0	17.69	0.79	1.25	0	24.99	-	1.03	1.03	8718.26	-	-	93470	1617.41	0.7
2011	(SE) Sweden	(710) Slättbyggdslän	0.621861		124.5	1.41	2994.2	1.07	2316.67	0.35	677.52	101.25	89.37	0.02	11.87	54.54	45.39	10.7	0.19	0.85	0	0.02	0.02	0	0	38.8	2.83	0	2.85	0	0	59.85	10.21	0	0	28.58	0.36	19.73	0.83	54.7	81.71	1.07	1.07	8602.59	-	-	180545	1783.16	0.9
2011	(SE) Sweden	(730) Län i norra Sverige	0.626498		104.7	1.47	3255.02	1.21	2771.22	0.26	483.8	88.53	81.66	0	6.88	55.63	15.55	1.45	0.28	0	0	0	0	0	0	68.91	1.79	0	1.79	0	0	57.42	17.15	0	0	31.34	1.48	6.79	0.65	31.33	-	0.73	0.73	8094.1	-	-	139934	1580.64	0.78
2011	(SE) Sweden	(720) Skogs- och mellanbygdslän	0.625546		118.9	1.4	3025.25	1.15	2534.7	0.26	490.55	95.65	70.17	0	25.49	48.29	20.92	3.08	0.04	0.72	0	0	0	0	0	68.15	1.82	0	1.82	0	0	73.27	19.25	0	0	39.93	2.99	8.28	2.6	45.12	79.77	0.91	0.91	8513.39	-	-	162221	1695.99	0.87
2011	(UK) United Kingdom	(411) England - North Region	0.624818		189.3	1.97	4532.29	1.28	3003.97	0.69	1528.32	148.83	55.36	0.02	93.45	84.19	30.05	7.31	0	0.83	0	0.02	0.01	0	0.02	106.52	0	0.29	1.73	2.42	0.0162602	150.01	20.64	0	0	51.56	40.79	20.44	15.96	81.7	-	1.09	1.09	7767.2	-	-	247141	1660.56	1.11
2011	(UK) United Kingdom	(412) England - East Region	0.619629		277.8	2.84	6439.52	1.06	2514.39	1.78	3925.13	165.52	121.51	0.84	43.17	65.04	69.77	34.76	0.01	2.49	0.04	0.81	0.66	0	0.15	44.21	0.09	2.09	8.82	3.38	0.0204205	99.03	7.4	0	0	27.44	10.74	19.81	32.49	79.27	-	1.18	1.18	7439.31	-	-	357460	2159.62	1.14
2011	(UK) United Kingdom	(431) Scotland	0.628196		172.4	2.01	5022.19	1.46	3759.75	0.55	1262.44	309.87	85.67	0	224.2	137.75	41.53	6.57	0	0.08	0	0	0	0	0	257.12	0.09	0.42	0.51	5.09	0.0164262	152.15	15.81	0	0	88.17	47.39	0.39	0.35	84.33	-	0.6	0.6	7260.1	-	-	224148	723.361	0.95
2011	(UK) United Kingdom	(421) Wales	0.627262		121.5	1.7	3983.01	1.41	3348.42	0.29	634.59	128.39	9.25	0	119.13	31.31	4.81	0.53	0	0	0	0	0	0	0	122.61	0	0.15	0.16	3.22	0.0250798	161.48	26.52	0	0	54.69	79.2	0.08	0.81	76.47	-	1.31	1.31	7427.22	-	-	160229	1247.99	1.09
2011	(UK) United Kingdom	(441) Northern Ireland	0.625534		99.7	1.41	3769.38	1.27	3429.44	0.14	339.94	82.18	15.39	0.03	66.76	21.99	3.07	0.31	0.11	0	0	0.03	0	0	0.03	78.73	0	0	0.03	0.37	0.00450231	105.2	21.86	0	0	51.97	14.57	12.82	3.99	82.33	-	1.13	1.13	6793.99	-	-	121865	1482.9	1.02
2011	(UK) United Kingdom	(413) England - West Region	0.625082		194.4	2.13	5094.14	1.23	3118.84	0.9	1975.31	117.62	58.5	0.39	58.73	47.7	25.39	6.53	0	0.48	0	0.39	0.37	0	0.02	79.6	0.03	0.67	2.8	4.96	0.0421697	131.9	29.28	0	0	55.02	22.86	8.88	14.78	83.74	82.08	1.42	1.42	7507.33	-	-	246577	2096.39	1.11
2012	(BE) Belgium	(341) Vlaanderen	0.643974		354.1	2.22	5090.93	1.63	4018.35	0.59	1072.58	40.08	28.43	0.9	10.76	29.32	11.11	5.46	0.16	1.57	0	0.9	0.76	0	0.14	19.55	0.08	0.08	0.43	0	0	143.66	16.96	0	0	34.7	0.35	73.83	17.48	83.38	124.71	2.77	2.77	7592.66	-	-	307652	7675.95	1.2
2012	(BE) Belgium	(343) Wallonie	0.661427		194.8	1.7	4193.94	1.51	3793.85	0.19	400.09	68.58	35.96	0.39	32.24	49.68	16.49	8.69	0.02	1.45	0	0.39	0.39	0	0	40.89	0.01	0	0.01	0	0	94.71	17.85	0	0	63.34	0.19	10.7	2.54	79.44	110.46	2.04	2.04	6270.64	-	-	172131	2509.93	1.11
2012	(BG) Bulgaria	(832) Severen tsentralen	0.667903		46.9	2.56	4747.03	0.97	1793.24	1.59	2953.78	55.24	50.35	0.84	4.05	49.6	30.97	16.91	0	0.15	0.2	0.64	0.61	0	0.03	6.14	0.02	0.22	0.24	0.02	0.000362056	13.32	2.84	0	0	1.24	1.81	5.06	2.34	41.5	34.97	1.06	1.06	3557.32	-	-	60348	1092.47	1.05
2012	(BG) Bulgaria	(833) Severoiztochen	0.664456		55.5	2.94	5458.34	1.18	2180.9	1.77	3277.44	63.48	61.9	0.9	0.67	58.43	40.57	19.34	0	0.22	0.33	0.58	0.54	0	0.03	2.36	0.05	0.04	0.09	0	0	15.73	2.89	0	0	1.28	3.25	4.09	4.11	44.44	45.67	2.36	2.36	3454.19	-	-	80212	1263.58	1.07
2012	(BG) Bulgaria	(831) Severozapaden	0.666683		51.7	2.66	4938.74	0.85	1578.21	1.81	3360.53	68.59	64.71	0.75	3.13	60.65	39.94	22.81	0	0.09	0.23	0.52	0.51	0	0.01	4.3	0.2	0.49	0.7	0	0	9.97	3.19	0	0	1.39	1.95	0.5	2.88	37.42	38.74	1.29	1.29	2808.26	-	-	65355	952.836	1.06
2012	(BG) Bulgaria	(836) Yugoiztochen	0.669148		43.2	3	5567.23	1.21	2244.27	1.79	3322.96	53.69	46.44	2.38	4.86	49.07	25.09	18.63	0	0.24	1.18	1.21	1.2	0	0	6.36	0.04	0.94	0.98	0	0	12.73	3.84	0	0	1.8	2.4	2.28	2.4	36.16	27.58	0.92	0.92	3241.61	-	-	53395	994.505	1.1
2012	(BG) Bulgaria	(834) Yugozapaden	0.668241		14.6	2.34	4346.68	1.32	2449.74	1.02	1896.95	14.28	8.99	0.55	4.74	12.26	6.01	1.73	0	0.13	0.15	0.4	0.35	0	0.05	5.31	0.21	0.34	0.55	0	0	6.61	1.95	0	0	1.33	1.93	0.22	0.9	24.99	26.87	1	1	3237.43	-	-	19222	1346.08	1.02
2012	(BG) Bulgaria	(835) Yuzhen tsentralen	0.871445		19.4	2.11	3915.85	1.29	2388.46	0.82	1527.39	16.35	13.3	0.82	2.24	13.97	7.31	3.36	0	0.34	0.46	0.36	0.33	0	0.03	3.26	0.22	1.04	1.27	18.95	1.15902	8.41	2.93	0	0	1.18	2.3	0.29	1.48	27.67	36.06	1.68	1.68	2470.67	-	-	18924	1157.43	0.99
2012	(CZ) Czechia	(745) Czechia	0.666781		242.5	5.73	11721.6	1.29	2821.85	4.45	8899.73	199.16	138.66	1.43	59.07	162.41	83.02	33.42	3.28	0.86	0.35	1.07	1.04	0	0.03	78.83	0	0.67	1.57	0.83	0.0041675	87.15	21.4	0	0	37.67	1.06	16.06	10.28	47.35	78.86	0.78	0.78	7280.63	-	-	291769	1465	0.9
2012	(DK) Denmark	(370) Denmark	0.661811		349.3	1.66	3120.62	0.8	1557.68	0.86	1562.94	96.62	91.27	1.08	4.27	28.08	56.84	11.98	0.42	0.4	0	1.08	0.3	0	0.78	22.81	2.9	0	3.51	0	0	142.5	21.79	0	0	21.26	0.08	92.64	5.81	73.06	61.27	1.94	1.94	8592.17	-	-	452745	4685.83	1.06
2012	(DE) Germany	(30) Niedersachsen	0.664335		283.3	1.87	4143.41	1.33	2948.33	0.54	1195.09	76.4	56.99	0.49	18.92	45.72	26.52	10.79	4.94	0.33	0	0.49	0.33	0	0.16	37.24	0.47	0.56	1.03	3.91	0.051178	133.69	25.44	0	0	30.06	0.12	59.85	17.87	74.64	84.51	1.9	1.9	7952.78	-	-	295683	3870.2	1.12
2012	(DE) Germany	(50) Nordrhein-Westfalen	0.660861		245.9	1.85	4100.89	1.27	2807.14	0.58	1293.75	55.03	43.32	0.15	11.57	34.02	22.35	6.6	0.97	1.26	0	0.15	0.04	0	0.11	24.2	0.24	0.23	0.48	2.49	0.045248	108.14	16.78	0	0	21.3	0.08	68.12	1.74	82.98	94.17	2.01	2.01	8080.29	-	-	254973	4633.35	1.1
2012	(DE) Germany	(20) Hamburg	0.435018		252.6	2.94	6493.24	1.71	3768.88	1.23	2724.36	4.6	1.24	3.17	0.2	1.14	0	0	0	1.23	0	3.17	3.17	0	0	0.2	0	0	0	0	0	0.39	0	0	0	0.39	0	0	0	-	-	0.54	0.54	-	-	-	238726	51897	1.33
2012	(DE) Germany	(10) Schleswig-Holstein	0.658183		283.1	1.85	4098.94	1.28	2818.17	0.58	1280.77	101.56	76.55	0.27	24.73	58.98	37.59	10.27	4.07	0.12	0	0.27	0.13	0	0.14	51.58	1.12	0.6	1.72	1.06	0.0104372	126.62	43.47	0	0	46.25	0.2	33.94	2.64	86.48	94.45	1.9	1.9	7531.83	-	-	313569	3087.52	1.09
2012	(DE) Germany	(80) Baden-Württemberg	0.666058		148.5	1.96	4338.77	1.31	2900.68	0.65	1438.08	51.28	31.48	1.77	18.02	35.75	20.39	3.98	0.46	0.48	0.8	0.97	0.9	0	0.06	24.1	0.07	0.48	0.55	2.72	0.0530421	51.98	14.26	0	0	14.04	1.03	18.96	3.57	67.16	98.21	1.45	1.45	6485.43	-	-	171933	3352.83	1.07
2012	(DE) Germany	(90) Bayern	0.676528		125.7	1.55	3436.82	1.34	2968.7	0.21	468.12	48.77	32.05	0.15	16.57	29.22	18.4	4.86	0.49	0.21	0.09	0.06	0.05	0	0.01	24.52	0.14	0.5	0.64	6.01	0.123231	56.37	20.1	0	0	19.37	0.53	15.34	0.96	68.98	103.91	1.83	1.83	6698.84	-	-	150978	3095.71	1.09
2012	(DE) Germany	(100) Saarland	0.666867		158.9	1.74	3851.88	1.53	3387.99	0.21	463.89	115.38	63.21	0.01	52.17	84.24	38.81	9.59	0.2	0	0	0.01	0.01	0	0	65.01	1.63	0.33	1.96	0.61	0.00528688	72.08	29.1	0	0	38.41	0	3.93	0.39	55.66	79.96	1.1	1.1	6744.01	-	-	165009	1430.14	0.99
2012	(DE) Germany	(70) Rheinland-Pfalz	0.660583		163.3	2.51	5563.32	1.71	3780.24	0.81	1783.08	51.64	32.37	5.36	13.92	36.97	19.52	7.11	0.33	1.02	5.06	0.3	0.22	0	0.08	17.87	0.4	0.38	0.78	1	0.0193648	25.91	9.35	0	0	10.58	0.54	5.27	0.14	60.41	102.8	1.26	1.26	7240.33	-	-	186789	3617.14	1.19
2012	(DE) Germany	(60) Hessen	0.664586		157	2.01	4434.19	1.23	2719.7	0.78	1714.49	74.81	48.16	0.15	26.51	54.78	29.66	8.88	1.46	1	0.03	0.11	0.05	0	0.07	34.35	0.51	0.27	0.78	1.53	0.0204518	55.11	16.28	0	0	18.19	0.27	18.64	1.25	67.06	94.84	1.25	1.25	7267.69	-	-	185488	2479.45	1.02
2012	(DE) Germany	(116) Thüringen	0.662013		1021.1	10.06	22247	0.83	1843.78	9.23	20403.2	493.45	393.09	2.18	98.18	411.03	238.48	98.04	2.22	0.73	0	2.18	1.76	0	0.42	151.7	0.75	1.55	2.31	3.57	0.00723478	343.23	72.09	0	0	95.27	6.53	158.32	9.18	65.63	97.63	1.22	1.22	8800.11	-	-	1330448	2696.22	0.95
2012	(DE) Germany	(115) Sachsen-Anhalt	0.662983		821.6	6.36	14063.6	1.05	2311.82	5.32	11751.8	455.31	398.43	1.06	55.82	368.48	245.87	99.32	8.9	0.04	0	1.06	0.22	0	0.83	103.5	1.96	3.57	5.53	4.53	0.00994927	234.87	50.46	0	0	47.65	1.75	131.7	2.85	70.2	80.78	1.15	1.15	8963.58	-	-	1034028	2271.04	1.03
2012	(DE) Germany	(113) Mecklenburg-Vorpommern	0.660148		972.4	7.64	16879.9	0.95	2107.34	6.68	14772.6	529.58	435.19	0.62	93.77	347.96	258.16	108.51	3.06	0.1	0	0.62	0	0	0.62	154.91	5.33	1.95	7.29	3.98	0.00751539	348.3	75.71	0	0	83.69	0.94	179.7	8	72.24	64.64	1.13	1.13	8638.08	-	-	1278428	2414.04	1
2012	(DE) Germany	(114) Sachsen	0.662586		641.4	6.76	14948.5	1.05	2325.73	5.71	12622.7	314.24	252.48	0.82	60.93	242.95	141.8	63.67	0.46	1.65	0	0.82	0.56	0	0.26	104.49	0.17	1.63	1.8	4.15	0.0132065	173.8	68.09	0	0	65.04	2.47	36.19	1.48	67.81	96.92	1.38	1.38	8691.6	-	-	748391	2381.59	0.94
2012	(DE) Germany	(112) Brandenburg	0.668117		663.6	7.28	16084.3	0.92	2026.59	6.36	14057.7	419.58	338.98	1.68	78.91	328.51	179.95	66.92	7.61	2.07	0	1.68	1	0	0.69	159.6	3.41	5.96	9.37	8.77	0.0209019	226.96	53.11	0	0	72.83	5.07	54.39	40.45	49.33	80.71	0.93	0.93	8377.75	-	-	769729	1834.52	0.91
2012	(EE) Estonia	(755) Estonia	0.687181		90.1	2.05	4537.33	0.9	1998.13	1.15	2539.19	134.05	98.9	0.53	34.62	84.49	50.27	18.27	0	0.11	0	0.53	0.49	0	0.04	51.17	0.25	4.76	13.53	16.13	0.120328	38.57	13.07	0	0	13.24	1.49	9.24	1.22	40.01	-	0.56	0.56	7701.62	-	-	113783	848.81	0.97
2012	(IE) Ireland	(380) Ireland	0.672345		49.7	1.2	2556.85	1.12	2382.49	0.08	174.36	49.26	6.08	0.03	43.15	9.29	4.02	0.35	0.03	0	0	0.03	0	0	0.03	44.76	0.09	0	0.09	1.4	0.0284206	58.68	13.14	0	0	39.11	5.86	0.2	0.03	70.51	-	1.3	1.3	5238.36	-	-	62679	1272.41	1.04
2012	(EL) Greece	(450) Makedonia-Thraki	0.65794		22.6	1.14	2680.58	0.87	2057.23	0.28	623.36	12.81	10.17	1.12	1.52	8.95	5.81	2.35	0.22	0.11	0.09	1.03	0.66	0.36	0.01	2.47	0.26	0.69	0.94	0.09	0.00702576	6.14	0.71	0	0	1.54	3.64	0.18	0	29.14	115.84	2.31	2.31	6005.48	-	-	25041	1954.8	1.06
2012	(EL) Greece	(460) Ipiros-Peloponissos-Nissi Ioniou	0.65975		18.2	0.96	2203.39	0.81	1871.67	0.15	331.72	6.08	1.72	3.11	1.25	1.77	0.78	0.11	0	0.11	0.21	2.89	0.54	2.35	0	1.85	0.08	0.04	0.11	0	0	4.7	0.02	0	0	0.79	3.51	0.02	0.34	25.74	100.47	1.91	1.91	3791.75	-	-	21323	3507.07	1.66
2012	(EL) Greece	(470) Thessalia	0.655002		22.7	1.12	2657.97	0.92	2195.04	0.21	462.93	11.62	9.25	1.41	0.96	6.53	4.69	3.13	0	0.13	0.06	1.35	0.42	0.92	0	1.99	0.09	0.18	0.27	0	0	5.54	0.04	0	0	0.98	4.47	0.04	0	29.53	121.36	2.67	2.67	6108.23	-	-	25751	2216.09	1.2
2012	(EL) Greece	(480) Sterea Ellas-Nissi Egaeou-Kriti	0.663818		20.1	1.35	3143.71	1.12	2621.43	0.23	522.28	8.62	2.83	2.89	2.9	3.77	1.63	0.32	0	0.16	0.24	2.65	0.17	2.45	0.03	3.35	0.11	0.1	0.21	0	0	6.83	0	0	0	0.69	5.81	0.08	0.18	50.93	112.7	1.49	1.49	1834.7	-	-	22907	2657.42	1.38
2012	(ES) Spain	(515) País Vasco	0.677278		55.1	1.59	2909.83	1.39	2544.69	0.2	365.14	33.26	8.34	1.57	23.35	23.89	6.66	0.91	0	0.14	1.56	0.01	0.01	0	0	23.81	0.01	0.17	0.18	2.02	0.0607336	25.4	3.37	0	0	12.27	6.6	0.38	1.85	65.29	-	1	1	8162.5	-	-	68561	2061.37	1.18
2012	(ES) Spain	(520) Navarra	0.665574		88.6	1.21	2215.61	0.95	1744.08	0.26	471.53	54.62	43.5	2.58	8.55	27.91	34	4.48	0	0.71	1.88	0.7	0.38	0.32	0	10.39	0.97	1.51	2.48	0.1	0.00183083	30.37	1.93	0	0	6.43	6.14	14.32	0.7	46.57	106.55	1.61	1.61	9542.42	-	-	90247	1652.27	1.16
2012	(ES) Spain	(505) Asturias	0.675253		50.1	1.26	2711.08	1.2	2591.53	0.07	119.55	34.18	2.31	0.06	31.82	27.56	0.07	0	0	0	0	0.06	0.05	0	0	34.05	0	0	0	0.84	0.0245758	41.99	10.48	0	0	30.39	1.12	0	0	-	152.74	1.23	1.23	5556.6	-	-	36627	1071.59	1.05
2012	(ES) Spain	(510) Cantabria	0.68684		58	1.22	2390.99	1.18	2322.01	0.04	68.99	59.9	2.64	0	57.26	51.25	2.18	0.18	0	0	0	0	0	0	0	57.55	0	0	0	6.16	0.102838	53.5	11.93	0	0	37.4	2.23	0	0	40.3	153.64	0.94	0.94	6089.48	-	-	47331	790.167	1.07
2012	(ES) Spain	(525) La Rioja	0.670109		59.3	1.07	1957.84	0.87	1584.54	0.2	373.3	33.83	14.05	10.01	9.76	19.83	8.16	1.27	0	0.24	5.55	4.47	2.87	1.6	0	9.93	4.21	0	4.21	0.01	0.000295596	15.04	0.34	0	0	3.86	2.15	7.4	1.24	41.04	91.56	0.56	0.56	8941.28	-	-	42277	1249.69	1.39
2012	(ES) Spain	(500) Galicia	0.667142		51.5	1.38	2603.38	1.33	2526.18	0.04	77.19	15.88	6.53	0.15	9.2	1.6	4.3	0.22	0	0.02	0.08	0.06	0.06	0	0	11.18	0.03	0	0.03	0.09	0.00566751	27.53	8.87	0	0	12.13	0.82	2.52	2.94	35.15	39.55	1.7	1.7	7229.79	-	-	40889	2574.87	1.22
2012	(ES) Spain	(545) Castilla y León	0.669447		65.2	1.37	2628.95	1.11	2148.32	0.26	480.63	67.53	55.39	0.69	11.45	41.1	34.4	7.84	0	0.12	0.66	0.04	0.03	0	0	19.03	5.3	0	5.3	0.1	0.00148082	28.44	1.64	0	0	5.39	9.82	11.29	0.13	30.77	101.55	1.2	1.2	6838.27	-	-	76071	1126.48	1.16
2012	(ES) Spain	(550) Madrid	0.672621		41.9	1.75	3959.09	1.46	3428.68	0.29	530.42	57.6	27.46	6.35	23.79	10.62	20.44	0.06	0	0.42	2.66	3.69	0.02	3.68	0	23.8	6.54	0	6.54	0	0	23.55	1.27	0	0	16.37	3.42	2.45	0	22.44	94.63	0.69	0.69	6321.51	-	-	42284	734.097	1.53
2012	(ES) Spain	(540) Islas Baleares	0.672367		52.1	1.21	2486.7	1.02	2136.7	0.19	350	49.26	21.84	11.54	15.87	29.3	10.3	1.26	0	0.41	0.47	11.07	10.54	0.53	0	21.3	4.44	0	4.44	0.44	0.0089322	18.93	3.33	0	0	2.53	7.93	5.01	0.04	24.44	115.24	0.56	0.56	4768.74	-	-	39623	804.365	1.1
2012	(ES) Spain	(535) Cataluña	0.681702		112	1.59	3173.74	1.1	2204.13	0.49	969.61	33.25	18.5	8.52	6.23	15.21	12.43	0.7	0	0.22	1.81	6.71	3.39	3.31	0	5.47	1.48	0	5.71	4.69	0.141053	71.36	1.93	0	0	6.1	2.22	47.39	13.54	38.49	117.66	2.25	2.25	9335.47	-	-	78477	2360.21	1.13
2012	(ES) Spain	(530) Aragón	0.671324		83.6	1.17	2144.71	0.9	1645.55	0.27	499.16	67.22	49.33	6.35	11.54	34.37	27.42	2.29	0	0.07	0.98	5.37	3.57	1.8	0	16.94	14.15	0	14.15	0.17	0.00252901	46.39	0.64	0	0	3.91	6.95	30.23	4.37	23.9	120.64	0.71	0.71	5449.68	-	-	61276	911.574	1.2
2012	(ES) Spain	(570) Extremadura	0.67573		50	1.66	3449.57	1.31	2803.05	0.35	646.52	69.09	21.02	7.3	40.77	18.86	14.82	1.31	0	0.2	2.39	4.92	0.96	3.95	0	41.47	3.86	0	3.86	1.32	0.0191055	26.06	0.2	0	0	12.51	9.07	2.43	1.85	30.16	111.05	0.51	0.51	6613.12	-	-	44524	644.435	1.38
2012	(ES) Spain	(575) Andalucía	0.669784		44.3	1.39	2632.6	0.92	1756.62	0.47	875.98	34.12	10.99	12.78	10.35	7.85	5.18	3	0	0.34	0.1	12.68	3.67	9.01	0	10.52	2.26	0	2.26	0.02	0.000586166	7.93	0.35	0	0	1.75	2.6	2.05	1.15	19.67	136.33	0.41	0.41	6512.76	-	-	38563	1130.22	1.26
2012	(ES) Spain	(560) Comunidad Valenciana	0.643188		35.4	1.13	2193.12	0.87	1710.78	0.26	482.34	9.59	1.36	8.02	0.21	1.05	0.86	0.05	0	0.17	1.25	6.77	6.27	0.5	0	0.22	0.22	0.04	0.26	0	0	6.85	0	0	0	0.51	0.58	3.5	2.25	-	-	5.77	5.77	-	-	-	39507	4119.6	1.93
2012	(ES) Spain	(565) Murcia	0.664075		81.8	1.6	3099.7	0.92	1814.55	0.69	1285.14	31.45	15.1	13.83	2.52	5.18	7.88	0.35	0	1.52	2.25	11.58	10.8	0.78	0	2.59	2.27	3	5.28	0	0	24.15	0	0	0	0.36	4.61	18.63	0.55	17.94	-	1.38	1.38	-	-	-	58904	1872.94	1.34
2012	(ES) Spain	(555) Castilla-La Mancha	0.672191		51	1.58	3130.38	1.16	2361.61	0.42	768.77	51.74	35.77	13.09	2.88	8.27	21.9	5.27	0	0.36	8.01	5.08	0.68	4.4	0	3.09	4.28	3.58	7.86	0.63	0.0121763	15.5	0.02	0	0	2.13	4.71	2.45	6.18	19.63	110.17	1.15	1.15	5928.1	-	-	43851	847.526	1.54
2012	(ES) Spain	(580) Canarias	0.255065		59.6	2.26	4531.54	1.51	3149.91	0.75	1381.63	2.54	1.16	1.34	0.03	0.79	0.06	0.45	0	0.41	0.3	1.05	0.99	0	0.05	0.03	0.23	0	0.23	0	0	8.56	0.63	0	0	0.21	2.54	0.74	4.44	15	58.92	44	44	4508.3	-	-	51204	20159.1	1.13
2012	(FR) France	(133) Haute-Normandie	0.65774		243.8	1.96	3169.78	1.43	2291.78	0.53	878.01	126.75	102.1	0.71	23.94	118.8	54.04	32.49	0.93	0.06	0	0.71	0.71	0	0	37.6	0.05	1.15	1.19	0	0	73.76	21.23	0	0	43.9	0.21	3.83	4.1	84.99	73.05	1.8	1.8	6860.91	-	-	284701	2246.16	1.06
2012	(FR) France	(135) Basse-Normandie	0.664684		191.7	1.84	2947.66	1.53	2455.89	0.3	491.77	104.11	58.15	0.31	45.65	94.53	28.24	8.55	0.18	0.18	0	0.31	0.31	0	0	66.06	0.28	0.25	0.53	0.01	9.60523e-05	118.57	40.73	0	0	58.13	1.28	11.7	6.05	73.17	79.25	1.53	1.53	6538.17	-	-	219899	2112.18	1.04
2012	(FR) France	(134) Centre	0.659461		191.7	1.89	3060.14	1.36	2170.4	0.53	889.75	129.49	118.29	1.3	9.9	119.69	72.88	28.36	0.25	0.81	1.14	0.17	0.17	0	0	21.05	0.02	5.05	5.07	0.08	0.000617808	37.52	4.46	0	0	18.99	1.84	5.6	6.53	75.27	92.38	1.24	1.24	7860.86	-	-	246472	1903.41	1.18
2012	(FR) France	(132) Picardie	0.655249		260.8	1.88	3041.33	1.44	2304.8	0.44	736.53	138.45	123.31	0.18	14.95	133.84	73.89	37.33	0.87	1.99	0.18	0	0	0	0	22.72	0	2.07	2.08	0	0	50.61	15.09	0	0	28.49	0.3	1.34	5.17	82.49	85.01	2.09	2.09	7096.82	-	-	316780	2288.05	1.19
2012	(FR) France	(131) Champagne-Ardenne	0.659019		245.4	2.08	3348.83	1.29	2060.77	0.79	1288.06	92.95	76.92	1.53	14.5	86.84	45.15	22.89	1.65	0.05	1.51	0.02	0	0	0.02	21.99	0.15	1.19	1.34	0	0	26.14	6.73	0	0	16.57	0.93	0.07	1.77	74.77	81.21	1.34	1.34	6808.22	-	-	259409	2790.84	1.19
2012	(FR) France	(121) Île-de-France	0.65663		241	2.02	3260.91	1.28	2053.29	0.73	1207.62	145.82	143.55	0.31	1.96	132.56	93.36	41.71	0.25	0.4	0	0.31	0.06	0	0.26	4.47	0	5.57	5.57	0.08	0.000548622	6.55	1.53	0	0	2.57	1.39	0	0.95	78.94	89.57	1.8	1.8	7955.89	-	-	313592	2150.54	1.25
2012	(FR) France	(162) Pays de la Loire	0.663735		225.3	2.26	3679.51	1.64	2628.8	0.62	1050.71	90.27	75.05	1.74	13.47	81.87	29.93	4.86	0.32	0.51	1.37	0.37	0.35	0	0.02	52.85	0.17	0.21	0.38	0.01	0.000110779	141.39	22.16	0	0	54.16	1.12	18.4	45.38	73.76	82.9	1.49	1.49	7375.88	-	-	263728	2921.55	1.07
2012	(FR) France	(163) Bretagne	0.660974		284.8	2.08	3366.87	1.61	2570.08	0.47	796.79	64.39	62.41	0.15	1.83	57.64	24.19	1.7	0.12	2.08	0	0.15	0.15	0	0.01	35.82	0.13	0.3	0.44	0.02	0.000310607	199.5	30.86	0	0	30.08	0.55	71.12	66.49	65.65	75.88	1.74	1.74	7403.44	-	-	277726	4313.19	1.08
2012	(FR) France	(164) Poitou-Charentes	0.662405		178.1	1.77	2860.01	1.36	2181.76	0.41	678.25	101.52	87.88	4.77	8.87	85.81	43.99	19.04	0.77	0.17	4.69	0.09	0.02	0	0.07	30.28	0.53	2.6	3.13	0.05	0.000492514	51.88	6.18	0	0	26.89	6.36	5.06	7.12	70.01	86.47	1.38	1.38	7479.7	-	-	216754	2135.09	1.26
2012	(FR) France	(153) Franche-Comté	0.668201		165.5	1.85	2988.26	1.62	2597.58	0.23	390.68	126.04	40.49	0.29	85.27	115.88	26.98	6.97	0.31	0.19	0.28	0.01	0	0	0.01	91.2	0.11	0.31	0.42	0	0	95.87	39.03	0	0	50.15	1.06	5.21	0.05	60.81	96.56	1	1	6410.3	-	-	209218	1659.93	1.05
2012	(FR) France	(141) Nord-Pas-de-Calais	0.653622		211.4	1.96	3187.49	1.43	2289.93	0.53	897.57	84.69	69.74	0	14.95	79.23	38.52	15.41	0.16	4.43	0	0	0	0	0	23.35	0.2	0.48	0.68	0.02	0.000236155	67.66	18.67	0	0	33.32	0.48	6.39	8.57	82.77	94.72	2.35	2.35	7492.65	-	-	248545	2934.76	1.12
2012	(FR) France	(151) Lorraine	0.664689		208.7	1.94	3118.98	1.66	2652.39	0.28	466.59	165.71	102.12	0.14	63.45	156.88	61.43	24.49	3.4	0	0	0.14	0.14	0	0	78.97	0.39	0.29	0.68	0	0	110.29	27.95	0	0	73.98	4.43	3.09	0.44	58.36	75.44	1.36	1.36	7298.57	-	-	245979	1484.39	1.01
2012	(FR) France	(136) Bourgogne	0.66547		203.2	2.22	3605.08	1.51	2408.84	0.72	1196.24	125.54	75.66	2.34	47.55	117.51	43.18	18.88	1.13	0.14	2.12	0.22	0.15	0	0.07	58.8	0.15	2.05	2.2	0.01	7.96559e-05	72.89	4.9	0	0	58.44	1.6	1.59	6.17	63.94	86.3	1.16	1.16	7163.53	-	-	215052	1713.02	1.07
2012	(FR) France	(152) Alsace	0.65755		201.7	2.37	3816.77	1.39	2222.67	0.98	1594.1	55.64	41.59	3.01	11.03	50.4	32.85	2.95	0	0.39	2.87	0.15	0.15	0	0	15.42	0.08	0.92	1	0	0	30.24	9.27	0	0	11.09	1.56	6.94	1.26	70.58	124.94	1.5	1.5	7410.26	-	-	221288	3977.14	1.18
2012	(FR) France	(192) Rhône-Alpes	0.66664		130.2	2.14	3460.8	1.45	2324.89	0.69	1135.9	65.35	33.02	4.15	28.18	57.01	16.2	2.91	0.23	0.36	2.37	1.79	1.74	0.02	0.03	40.98	0.07	0.67	0.74	0.25	0.00382555	51.54	13.03	0	0	23.31	2.69	3.83	8.39	63.71	100.69	0.98	0.98	6591.18	-	-	155405	2378.04	1.08
2012	(FR) France	(201) Languedoc-Roussillon	0.665119		123	2.12	3425.45	1.24	1981.51	0.88	1443.94	48.63	16.76	15.59	16.28	35.33	5.93	2.88	0.07	0.38	14.4	1.19	1.07	0.04	0.08	20.68	2.96	0.15	3.1	0	0	13.56	1.23	0	0	6.6	1.94	0.14	3.64	36.01	83.33	0.48	0.48	5300.19	-	-	127927	2630.62	1.07
2012	(FR) France	(193) Auvergne	0.669779		107.7	1.51	2413.29	1.4	2233.74	0.11	179.56	95.93	42.58	0.05	53.3	75.04	16.76	2.6	0.05	0.01	0.03	0.01	0.01	0	0	76.01	0.18	0.32	0.5	0.09	0.000938184	93.18	17.49	0	0	58.11	5.6	6.6	5.24	60.5	83.96	1.07	1.07	5838.36	-	-	113444	1182.57	0.89
2012	(FR) France	(183) Midi-Pyrénées	0.668523		114.6	1.72	2763.05	1.39	2228.36	0.33	534.69	83.62	62.72	2.19	18.7	67.45	26.48	12.61	0	0.19	1.56	0.63	0.62	0	0.02	39.79	0.1	2.26	2.36	1.58	0.018895	50.16	5.02	0	0	24.65	9.62	4.94	5.86	61.1	94.46	1.01	1.01	6840.43	-	-	132385	1583.17	1
2012	(FR) France	(184) Limousin	0.670632		92.3	1.58	2549.58	1.44	2298.73	0.14	250.85	104.21	66.05	0.44	37.73	76.85	11.13	0.45	0	0.01	0	0.44	0.44	0	0	92.15	0	0.04	0.04	0.38	0.00364648	112.98	4.15	0	0	95.26	9.27	3.14	1.05	54.25	55.74	1.18	1.18	6267.47	-	-	95247	913.991	0.82
2012	(FR) France	(182) Aquitaine	0.659973		170.6	2.52	4066.83	1.45	2316.56	1.07	1750.27	53.53	37.07	6.94	9.51	44.51	20.05	3.65	0.13	1.65	5.93	1.01	1.01	0	0	19.33	0.07	1.83	1.9	0.51	0.00952737	39.69	3.28	0	0	15.46	3.42	3.73	13.61	67.11	88.69	1.26	1.26	7209.78	-	-	208073	3887.04	1.11
2012	(FR) France	(203) Provence-Alpes-Côte d'Azur	0.661435		155.9	2.86	4618.82	1.34	2136.06	1.53	2482.76	41.63	17.45	10.6	13.58	34.29	7.45	2.45	0.01	0.9	8.41	2.2	1.79	0.36	0.05	18.75	1.35	0.13	1.48	0.02	0.000480423	11.95	0.48	0	0	1.68	9.43	0.24	0.1	48.31	82.19	0.71	0.71	5093.1	-	-	166968	4010.76	1.15
2012	(FR) France	(204) Corse	0.671497		129.9	2.31	3815	1.16	1860.65	1.15	1954.36	80.48	4.61	7.89	67.98	71.26	0.03	0.01	0	0.19	3.53	4.36	3.71	0.54	0.11	71.62	0.75	0	0.75	0	0	35.03	0	0	0	24.17	9.47	1.21	0.14	-	109.56	0.47	0.47	-	-	-	121923	1514.95	0.98
2012	(FR) France	(206) Martinique	0.597502		111	3.56	5737.11	0.95	1513.2	2.61	4223.91	9.3	4.23	4.16	0.92	7.57	0	0.65	0	1.4	0	4.16	4.16	0	0	2.38	0.7	0.01	0.71	0.07	0.00752688	5.02	0	0	0	1.41	0.11	1.4	2.1	-	-	0.65	0.65	-	-	-	119953	12898.2	0.72
2012	(FR) France	(207) La Réunion	0.642804		62.4	2.15	3548.23	1.59	2545.24	0.56	1002.99	8.74	5.76	0.63	2.35	5.37	0	5.44	0	0.23	0	0.63	0.55	0	0.08	2.38	0.06	0	0.06	0	0	10.05	0.51	0	0	2.4	0.16	3.88	3.06	-	-	1.35	1.35	6658.8	-	-	92061	10533.3	1.07
2012	(FR) France	(205) Guadeloupe	0.608423		53.7	1.49	2410.6	1.05	1676.91	0.44	733.69	9.18	7.36	0.83	0.99	8.1	0	4.76	0	0.93	0	0.83	0.83	0	0	1.13	1.07	0.47	1.53	0.07	0.00762527	8.38	0	0	0	5.07	0.16	1.99	1.07	-	-	4.87	4.87	-	-	-	57951	6312.75	0.85
2012	(IT) Italy	(221) Valle d'Aosta	0.692761		41.4	1.8	4246.72	1.46	3638.45	0.34	608.27	40.01	6	0.39	33.62	35.32	0.01	0.01	0	0	0.32	0.07	0.07	0	0	39.6	0	0	0	5.59	0.139715	23.67	13.91	0	0	9.44	0.31	0	0	-	99.77	0.6	0.6	3077.37	-	-	54023	1350.24	1.27
2012	(IT) Italy	(222) Piemonte	0.664072		84.8	1.45	3358.2	1.29	3074.6	0.16	283.6	21.99	16.17	2.13	3.69	14.25	9.61	0.43	0	0.21	1.12	1.02	0.99	0	0.03	9.23	0.38	0	0.38	0.97	0.044111	24.32	3.43	0	0	10.15	0.2	10.03	0.14	54.99	106.23	1.73	1.73	5303.03	-	-	80364	3654.57	1.4
2012	(IT) Italy	(241) Trentino	0.78269		40.1	1.23	2624.7	1	2209.93	0.23	414.76	6.48	2.69	2.47	1.31	4.39	0.07	0.07	0	0.06	0.96	1.51	1.5	0	0.01	3.81	0	0	0	6.62	1.0216	4.44	2.41	0	0	1.61	0.3	0	0.03	-	53.22	1.3	1.3	6728.52	-	-	62770	9686.73	1.74
2012	(IT) Italy	(243) Veneto	0.644647		94.6	1.32	2849.23	1.1	2456.69	0.22	392.54	14.11	11.46	2.13	0.53	6.08	6.35	2.13	0.09	0.19	1.67	0.46	0.36	0.03	0.07	3.24	0.08	0	0.08	0.91	0.0644933	26.1	3.56	0	0	6.58	0.15	3.81	11.74	65.11	88.19	4.51	4.51	6948.97	-	-	87139	6175.69	1.48
2012	(IT) Italy	(242) Alto Adige	0.895705		34.5	1.52	3218.19	1.16	2562.73	0.36	655.46	7.42	5.76	1.66	0	1.12	0.01	0.05	0	0.08	0.09	1.57	1.56	0	0.01	5.62	0	0	0	12.33	1.66173	9.74	5.32	0	0	4.18	0.12	0.02	0.08	-	-	1.74	1.74	6725	-	-	73540	9911.05	1.49
2012	(IT) Italy	(230) Lombardia	0.64791		220.8	1.67	3596.01	1.38	3080.26	0.29	515.74	24.03	20.67	0.83	2.53	17.88	12.39	0.59	0	0.45	0.47	0.36	0.23	0.02	0.11	9.69	0.08	0	0.08	0.59	0.0245526	86.12	15.08	0	0	15.16	1.11	50.51	3.45	58.96	111.07	3.84	3.84	7802.29	-	-	180224	7499.96	1.66
2012	(IT) Italy	(260) Emilia-Romagna	0.661022		114	1.59	3456.42	1.2	2759.5	0.39	696.92	20.47	17.5	2.97	0	10.81	7.86	1.37	0	0.88	1.17	1.8	1.6	0.05	0.14	7.25	0.14	0	0.14	2.39	0.116756	22.91	4.63	0	0	3.86	0.19	7.22	6.77	63.98	76.59	2.23	2.23	7512.1	-	-	98738	4823.55	1.4
2012	(IT) Italy	(270) Toscana	0.750042		63.1	1.73	3799.91	1.33	3079.78	0.4	720.12	21.38	15.95	4.84	0.58	7.43	5.65	1.52	0.02	0.19	1.67	3.17	0.56	2.4	0.21	6.9	2.28	0	2.28	11.82	0.552853	4.87	0.44	0	0	1.42	1.43	0.67	0.87	38.37	68.02	0.83	0.83	4884.66	-	-	65957	3084.99	1.31
2012	(IT) Italy	(244) Friuli-Venezia Giulia	0.638171		82.1	1.29	2819.8	1.03	2358.64	0.26	461.16	15.2	12.98	1.97	0.24	6.41	6.8	2.76	0.01	0.09	1.63	0.34	0.23	0.01	0.1	3.54	0.04	0	0.04	0.93	0.0611842	14.41	2.89	0	0	2.1	0.05	4.49	4.47	58.23	110.22	2.61	2.61	6548.24	-	-	80417	5290.59	1.29
2012	(IT) Italy	(250) Liguria	0.613796		35	1.3	2877.66	1.09	2495.51	0.21	382.15	5.35	4.13	1.03	0.19	2.3	0.61	0.06	0	0.45	0.1	0.93	0.08	0.85	0.01	3.2	0	0	0	0.34	0.0635514	1.88	0.48	0	0	1.07	0.23	0	0.04	42.19	78.95	1.02	1.02	4470.05	-	-	55039	10287.7	1.94
2012	(IT) Italy	(282) Umbria	0.706976		87.3	1.18	2563.33	0.98	2204.08	0.2	359.25	19.34	15.52	2.43	1.39	8.18	6.27	2.89	0	0.11	0.77	1.66	0.05	1.61	0	7.08	0.56	0	0.56	5.3	0.274043	30.76	0.45	0	0	2.13	1.08	3.11	23.86	56.23	68.77	0.91	0.91	6681.64	-	-	42175	2180.71	1.44
2012	(IT) Italy	(291) Lazio	0.666255		54.1	1.29	2783.17	0.96	2200.67	0.32	582.5	14.18	9.85	2.73	1.6	6.52	2.79	0.51	0	0.51	0.49	2.24	1.01	1.22	0.01	7.59	0.06	0	0.06	0.93	0.0655853	9.94	2.54	0	0	3.5	2.27	0.76	0.62	45.65	81.28	1.64	1.64	4127.01	-	-	54601	3850.56	1.48
2012	(IT) Italy	(281) Marche	0.668586		46.5	1.12	2477.98	0.99	2243.97	0.13	234.01	19.05	17.59	1.17	0.3	9.37	7.54	3.8	0	0.32	0.64	0.53	0.12	0.35	0.06	5.91	0.31	0	0.31	0.87	0.0456693	6.56	0.33	0	0	1.44	1.12	1.19	2.45	41.75	79.36	1.07	1.07	4034.49	-	-	45186	2371.97	1.29
2012	(IT) Italy	(302) Campania	0.656505		42.7	1.33	2824.53	0.98	2192.44	0.35	632.1	9.51	5.28	2.59	1.65	4.81	2.17	0.2	0	0.39	0.34	2.24	0.92	1.32	0	4.15	0.01	0	0.01	0.36	0.0378549	11.12	4.06	0	0	3.63	0.7	0.07	2.47	46.98	77.31	2.68	2.68	2315.14	-	-	44905	4721.87	1.62
2012	(IT) Italy	(303) Calabria	0.660229		22.6	1.57	3181.16	0.9	1981.34	0.67	1199.83	7.96	3.67	3.88	0.41	2.21	1.86	0.71	0	0.21	0.12	3.75	0.74	3.01	0	1.3	0	0	0	0.14	0.0175879	2.18	0.66	0	0	1.16	0.36	0	0	32.95	37.4	2.33	2.33	2469.77	-	-	34487	4332.54	1.65
2012	(IT) Italy	(301) Molise	0.677648		39.6	1.13	2479.09	0.95	2157.72	0.18	321.37	17.52	15.23	1.9	0.39	8.49	7.41	1.36	0	0.31	0.6	1.31	0.15	1.1	0.05	5.06	1.49	0	1.49	1.61	0.091895	9	1.72	0	0	1.68	0.97	0.91	3.7	34.89	61.1	1.46	1.46	5274.93	-	-	35216	2010.05	1.5
2012	(IT) Italy	(292) Abruzzo	0.661991		37.4	1.23	2729.03	1.12	2526.86	0.11	202.18	9.85	6.98	2.45	0.42	5.18	2.96	0.42	0	0.4	1.27	1.18	0.11	1.07	0	3.44	0.18	0	0.18	0.24	0.0243655	4.25	0.77	0	0	0.87	0.84	0.33	1.27	46.46	99.43	1.11	1.11	5272.92	-	-	29536	2998.58	1.58
2012	(IT) Italy	(320) Sicilia	0.66917		44.9	1.1	2315.07	0.73	1649.86	0.37	665.2	15.79	8.32	3.7	3.76	5.08	3.68	0.62	0	0.33	1.44	2.27	1.06	1.16	0.05	6.41	0.52	0.49	1.01	0.41	0.0259658	5.22	0.74	0	0	2.46	1.02	0.04	0.74	-	-	1	1	5221.57	-	-	36982	2342.12	1.51
2012	(IT) Italy	(312) Basilicata	0.672815		30.9	1.2	2593.01	0.87	2002.83	0.33	590.18	25.1	17.07	2.03	6.01	8.86	8.29	0.9	0	0.3	0.16	1.86	0.84	1.02	0	10.24	3.34	0	3.34	0.69	0.02749	5.6	1.36	0	0	2.11	1.7	0.42	0	22.98	86.93	0.65	0.65	4289.62	-	-	30267	1205.86	1.21
2012	(IT) Italy	(330) Sardegna	0.674709		58.5	1.12	2447.32	0.96	2175.69	0.15	271.63	39.12	20.09	1.69	17.33	16.25	3.64	0.28	0	0.33	0.39	1.3	0.44	0.86	0	32.04	1.14	0	1.14	0.67	0.0171268	20.16	1.18	0	0	4.67	13.38	0.63	0.16	32.69	86.51	0.64	0.64	6850.15	-	-	41015	1048.44	1.34
2012	(IT) Italy	(311) Puglia	0.661907		32.3	1.01	2096.75	0.62	1387.02	0.39	709.72	12.97	7.55	4.82	0.59	2.19	5.1	0.57	0	0.46	0.95	3.88	0.39	3.48	0	1.48	0.53	0	0.53	0.18	0.0138782	1.73	0.7	0	0	0.51	0.26	0.01	0.22	33.12	46.79	1.13	1.13	6861.27	-	-	34810	2683.89	1.3
2012	(CY) Cyprus	(740) Cyprus	0.646879		40.4	1.41	2937.63	1.03	2155.75	0.38	781.88	8.33	6.77	1.5	0.06	5.35	3.19	0.35	0	0.29	0.25	1.25	0.61	0.64	0	2.39	0	0.58	0.58	0	0	13.31	1.69	0	0	1.09	3.37	4.63	2.52	16.45	151.84	2.99	2.99	7164.91	-	-	35313	4239.26	1.1
2012	(LV) Latvia	(770) Latvia	0.690893		38.4	2.06	4050.03	1.31	2604.86	0.75	1445.17	70.73	51.47	0.46	18.8	34.43	25.56	5.8	0.18	0.42	0	0.46	0.39	0	0.07	30.68	0	3.85	5.58	10.45	0.147745	19.38	6.74	0	0	6.81	0.35	5.19	0.16	46.01	-	0.51	0.51	5713.74	-	-	57969	819.582	1.01
2012	(LT) Lithuania	(775) Lithuania	0.672723		27.9	1.74	3747.79	1.44	3131.52	0.3	616.27	46.38	40.59	0.24	5.55	24.66	21.02	6.1	0.02	0.07	0	0.24	0.24	0	0	16.55	0	1.58	2.18	0.98	0.0211298	11.87	4.61	0	0	4.39	0.1	2.28	0.46	52.03	-	0.62	0.62	5474.41	-	-	40251	867.853	1.19
2012	(LU) Luxembourg	(350) Luxembourg	0.671374		190.2	1.82	4026.34	1.47	3248.96	0.35	777.37	83.88	42.56	0.77	40.55	44.74	18.49	4.06	0.35	0	0.73	0.04	0	0	0.04	60.5	0.06	0	0.06	4.38	0.0522175	109.05	26.27	0	0	62.91	0.29	17.65	1.55	57.64	76.8	1.51	1.51	7497.06	-	-	195198	2327.11	0.9
2012	(HU) Hungary	(764) Észak-Magyarország	0.673616		51.7	1.63	3581.22	0.54	1183.22	1.09	2398.01	65.07	50.67	2.36	12.04	45.03	31.91	11.23	0	0.27	1.34	1.02	0.95	0	0.08	17.16	0.06	2.06	2.13	2.34	0.0359613	15.32	2.84	0	0	4.94	1.71	4.16	1.64	33.49	51.04	0.64	0.64	7421.09	-	-	67549	1038.1	1.08
2012	(HU) Hungary	(768) Dunántúl	0.66705		72.7	1.84	4052.61	0.77	1684.16	1.08	2368.45	61.38	55.12	1.37	4.89	44.11	38.75	12.13	0	0.38	0.49	0.88	0.71	0	0.17	8.08	0.01	0.26	0.54	1.45	0.0236233	21.85	2.87	0	0	3.59	0.88	11.23	3.06	42.73	46.12	1.1	1.1	7047.6	-	-	93654	1525.81	1.01
2012	(HU) Hungary	(767) Alföld	0.670863		47	1.46	3218.84	0.61	1349.15	0.85	1869.69	40.64	33.36	1.1	6.18	22.12	21.39	6.81	0	1.04	0.34	0.76	0.73	0	0.03	9.42	0.03	0.73	0.81	1.24	0.0305118	14.69	2.58	0	0	2.81	1.38	2.35	5.45	36.4	44.05	0.89	0.89	6517.86	-	-	60265	1482.9	1.1
2012	(MT) Malta	(780) Malta	0.58365		36.2	1.42	3225.65	1.25	2851.1	0.17	374.55	2.72	2.21	0.52	0	2.21	0	0.22	0	0.76	0.28	0.23	0.21	0.02	0	1.15	0.01	0.07	0.08	0	0	14.49	2.29	0	0	1.93	0.51	5.91	3.74	-	-	6.68	6.68	6896.43	-	-	39600	14558.8	1.17
2012	(NL) Netherlands	(360) The Netherlands	0.620887		417.5	2.78	6022.23	1.45	3344.89	1.33	2677.34	37.56	17.06	0.67	19.82	15.03	4.24	5.35	0.02	2.23	0	0.67	0.36	0	0.31	24.73	0.07	0.13	0.2	0	0	138.77	33.8	0	0	26.75	2.47	51.97	22.79	84.92	127.61	2.65	2.65	7939.03	-	-	499498	13298.7	1.11
2012	(AT) Austria	(660) Austria	0.730015		56.5	1.41	3200.56	1.3	2985.07	0.1	215.49	31.57	15.24	0.65	15.68	9.33	9.16	2.84	0.34	0.11	0.48	0.17	0.16	0	0.02	18.26	0.5	0	0.5	13.08	0.414317	24.47	6.02	0	0	8.53	0.46	7.5	1.56	44.54	120.35	0.86	0.86	6640.68	-	-	75510	2391.83	1.14
2012	(PL) Poland	(785) Pomorze i Mazury	0.670833		42.8	1.8	4079.26	1.47	3381.44	0.33	697.82	36.99	30.49	0.5	6	11.25	20.25	5.69	0	0.22	0	0.5	0.46	0	0.04	9.4	0.21	0.36	0.93	1.35	0.0364964	17.16	3.52	0	0	4.03	0.04	8.04	1.34	51.76	83.79	1.14	1.14	5337.16	-	-	48231	1303.89	1.2
2012	(PL) Poland	(790) Wielkopolska and Slask	0.664588		38.4	1.79	4003.85	1.44	3256.83	0.35	747.01	24.75	21.9	0.26	2.58	7.19	16.09	3.76	0	0.25	0	0.26	0.25	0	0.01	4.17	0.08	0.08	0.21	0.6	0.0242424	16.37	2.98	0	0	3.61	0.06	8.86	0.76	50.7	91.91	1.85	1.85	5995.27	-	-	44319	1790.67	1.2
2012	(PL) Poland	(795) Mazowsze i Podlasie	0.676346		23.6	1.7	3797.43	1.51	3386.16	0.19	411.27	14.84	10.84	1.01	3	3.1	7.81	1.24	0	0.16	0	1.01	1	0	0.01	4.4	0.07	0.12	0.22	1.21	0.0815364	10.33	3.65	0	0	2.69	0.03	3.46	0.38	43.89	82.75	1.64	1.64	4977.15	-	-	24300	1637.47	1.27
2012	(PL) Poland	(800) Malopolska i Pogórze	0.675661		16.4	1.64	3623.27	1.51	3344.29	0.13	278.97	10.66	7.91	0.46	2.29	3.62	5.71	1.17	0	0.12	0	0.46	0.45	0	0.01	3.03	0.05	0.08	0.17	0.82	0.0769231	6.41	1.7	0	0	1.27	0.08	2.52	0.69	44.77	88.32	1.32	1.32	4003.1	-	-	18247	1711.73	1.24
2012	(PT) Portugal	(630) Ribatejo e Oeste	0.671619		49.8	1.73	3330.06	1.48	2840.68	0.25	489.39	13.9	8.48	4.53	0.88	2.55	2.76	0.53	0	1.76	1.64	2.89	1.27	1.59	0.03	2.44	1.88	0	1.88	1.92	0.138129	6.16	0.31	0	0	2.05	1.6	0.05	2.09	34.08	86.7	1.43	1.43	5162.03	-	-	38889	2797.77	1.42
2012	(PT) Portugal	(640) Alentejo e Algarve	0.683029		47.1	1.77	3389.58	1	1910.87	0.77	1478.71	73.73	40.96	9.34	23.43	23.64	7.78	1.67	0	0.58	0.47	8.87	2.72	6.15	0	39.19	15.12	0	15.12	5.16	0.0699851	21.21	0.19	0	0	12.41	5.94	2.42	0	14.33	114.72	0.39	0.39	9195.56	-	-	39090	530.178	1.21
2012	(PT) Portugal	(650) Açores e Madeira	0.66767		38.2	1.16	2226.32	1.01	1938.87	0.15	287.45	11.77	2.05	0.21	9.51	6.16	0	0.22	0	0.1	0.08	0.13	0.13	0	0	11.05	0.06	0	0.13	0.12	0.0101954	14.98	6.37	0	0	8.42	0.03	0.13	0	-	47.03	1.34	1.34	6323.84	-	-	19533	1659.56	1.16
2012	(PT) Portugal	(615) Norte e Centro	0.69702		29.1	1.67	3206.47	1.36	2602.03	0.31	604.43	16.63	6.92	4.51	5.21	2.77	1.27	0.19	0	0.2	1.54	2.97	1.2	1.76	0	6.85	2.46	0	3.6	3.34	0.200842	14.41	2.12	0	0	4.4	3	0.34	4.42	12.6	69.71	1.14	1.14	7770.16	-	-	29170	1754.06	1.16
2012	(RO) Romania	(840) Nord-Est	0.669778		8.1	0.96	2404.05	0.89	2224.23	0.07	179.82	7.12	5.13	0.12	1.87	3.54	3.03	0.93	0	0.02	0.06	0.05	0.05	0	0	3.02	0.01	0	0.01	0	0	5.2	1.35	0	0	0.63	2.26	0.37	0.42	28.23	30.82	1.27	1.27	2981.54	-	-	8197	1151.26	1.34
2012	(RO) Romania	(841) Sud-Est	0.669646		13.6	1.43	3564.83	1.27	3150.31	0.17	414.52	14.23	12.67	0.32	1.24	10.29	8.16	3.36	0	0.08	0.23	0.08	0.08	0	0	2.25	0.02	0	0.02	0	0	6.38	1.54	0	0	0.73	2.62	0.78	0.6	27.92	28.92	1.35	1.35	3423.04	-	-	15107	1061.63	1.59
2012	(RO) Romania	(842) Sud-Muntenia	0.661906		11.5	1.37	3411.66	1.22	3028.67	0.15	382.99	10.68	9.73	0.27	0.68	7.42	7.04	2.32	0	0.06	0.08	0.19	0.19	0	0	0.72	0	0	0.25	0	0	5.49	1	0	0	0.57	1.42	0.87	1.5	28.65	32.49	3.13	3.13	3334.84	-	-	12774	1196.07	1.19
2012	(RO) Romania	(844) Vest	0.668549		13.2	0.98	2439	0.86	2146.03	0.12	292.96	14.44	11.97	0.15	2.32	7.28	9.69	1.66	0	0.05	0.06	0.09	0.09	0	0	2.88	0.02	0	0.02	0	0	6.02	1.04	0	0	0.52	3.08	0.95	0.36	39.96	44.27	1.44	1.44	4049.64	-	-	17301	1198.13	1.66
2012	(RO) Romania	(845) Nord-Vest	0.669195		8.7	1.39	3471.29	1.27	3164.87	0.12	306.41	7.7	4.89	0.21	2.61	2.8	3.51	0.46	0	0.06	0.03	0.18	0.17	0	0	3.4	0.05	0	0.07	0	0	4.83	1.62	0	0	0.6	1.75	0.53	0.27	36.28	38.79	1.32	1.32	3275.66	-	-	10773	1399.09	1.64
2012	(RO) Romania	(846) Centru	0.669626		11.6	1.06	2630.42	0.89	2222.49	0.16	407.94	9.35	5.06	0.09	4.2	4.25	3.32	0.8	0	0.03	0	0.09	0.09	0	0	5.09	0.01	0	0.02	0	0	8.53	1.87	0	0	0.8	2.97	0.95	1.78	32.21	40.61	1.2	1.2	3243.35	-	-	12293	1314.76	1.43
2012	(RO) Romania	(843) Sud-Vest-Oltenia	0.666477		8	1.38	3436.07	1.24	3090.12	0.14	345.95	6.17	5.11	0.2	0.86	2.3	3.81	1.01	0	0.1	0.07	0.13	0.13	0	0	0.95	0.09	0	0.1	0	0	4.04	1.03	0	0	0.31	1.72	0.51	0.39	31.28	38.97	2.25	2.25	2894.7	-	-	9046	1466.13	1.64
2012	(RO) Romania	(847) Bucuresti-Ilfov	0.663281		18	1.19	2968.05	0.75	1886.05	0.43	1082	10.95	10.8	0.06	0.08	6.73	7.35	2.61	0	0.25	0.01	0.05	0.05	0	0	0.67	0	0	0	0	0	7.74	1.47	0	0	0.46	1.94	3.21	0.64	37.95	37.82	3.45	3.45	3703.58	-	-	15014	1371.14	1.45
2012	(SI) Slovenia	(820) Slovenia	0.799131		22.9	1.42	2612.32	1.36	2493.35	0.06	118.97	10.93	4.42	0.54	5.97	3.77	2.71	0.42	0	0.05	0.31	0.22	0.21	0.02	0	7.18	0.01	0	0.01	8.97	0.820677	11.15	2.67	0	0	5.46	0.38	1.9	0.45	57.33	91.85	1.26	1.26	5435	-	-	24893	2277.49	0.92
2012	(SK) Slovakia	(810) Slovakia	0.669054		359.8	12.11	21694.5	1.12	1857.03	10.98	19837.5	474.75	323.35	4.32	147.08	450.16	181.46	63.07	0.99	1.49	1.95	2.37	1.99	0	0.38	220.23	0	2.35	2.35	0.72	0.00151659	118.61	38.41	0	0	49.59	11.29	12.35	6.62	35.19	57.33	0.46	0.46	6150.02	-	-	461775	972.67	0.77
2012	(FI) Finland	(690) Pohjanmaa	0.661455		83.6	1.19	2425.76	0.92	1953.11	0.27	472.65	51.04	46.83	0.03	4.18	17.09	25.56	4.36	0	0.12	0	0.03	0.01	0	0.02	19.58	0.19	0.93	1.11	0	0	27.88	7.97	0	0	12.56	1.19	6.01	0.09	37.74	-	1.49	1.49	8255.32	-	-	105700	2070.92	0.78
2012	(FI) Finland	(680) Sisä-Suomi	0.666148		84.7	1.41	2847.81	1.11	2322.68	0.3	525.13	50.34	44.99	0.36	4.99	19.05	17.02	1.66	0	0.11	0	0.36	0.32	0	0.05	29.28	0.12	1.72	1.84	0	0	28.84	11.31	0	0	14.12	0.85	2.48	0.01	32.36	43.33	1.11	1.11	9083.77	-	-	102125	2028.7	0.77
2012	(FI) Finland	(670) Etelä-Suomi	0.664693		75.3	1.1	2124.95	0.85	1704.91	0.24	420.04	59.91	53	0.06	6.86	20.37	34.33	7.12	0	0.22	0	0.06	0.05	0	0	16.37	0.09	1.13	1.22	0	0	23.28	4.37	0	0	5.57	0.23	8.29	4.62	40.06	-	1.2	1.2	8648.69	-	-	94352	1574.9	0.78
2012	(FI) Finland	(700) Pohjois-Suomi	0.667126		99.8	1.55	3228.51	1.24	2690.32	0.31	538.19	65.78	60.3	0.03	5.45	25.31	22.9	2.26	0	0.06	0	0.03	0.01	0	0.02	37.12	0.76	2.24	3	0	0	33.45	14.03	0	0	17.69	0.59	1.07	0	44.27	-	1	1	8646.38	-	-	123211	1873.08	0.75
2012	(SE) Sweden	(710) Slättbyggdslän	0.665164		150.6	1.44	2982.82	1.04	2215.48	0.4	767.34	104.46	93.94	0.13	10.39	57.97	49.31	12.25	0.17	0.91	0	0.13	0.01	0	0.12	36.68	2.82	0	2.83	0	0	68.2	10.41	0	0	26.3	0.47	30.09	0.69	62.82	63.84	1.08	1.08	8528.49	-	-	221958	2124.81	0.92
2012	(SE) Sweden	(730) Län i norra Sverige	0.669891		139.9	1.55	3404.1	1.24	2797.68	0.32	606.42	98.76	88.58	0.02	10.17	65.29	18.84	1	0.14	0.01	0	0.02	0	0	0.02	77.16	1.33	0	1.33	0	0	65.33	20.83	0	0	35.28	1.84	6.46	0.87	21.58	-	0.77	0.77	7975.86	-	-	177317	1795.43	0.77
2012	(SE) Sweden	(720) Skogs- och mellanbygdslän	0.669273		149	1.37	2929.87	1.08	2379.13	0.29	550.73	94.21	72.32	0.02	21.87	47.34	22.97	4.59	0.06	0.79	0	0.02	0	0	0.02	63.07	1.68	0	1.68	0	0	79.27	19.18	0	0	40.82	1.28	15.22	2.51	60.5	55.74	0.98	0.98	8470.38	-	-	184558	1959.01	0.88
2012	(UK) United Kingdom	(411) England - North Region	0.669853		206.4	2	4525	1.29	2963.22	0.71	1561.77	154.78	56.58	0.03	98.17	85.59	31.88	8.14	0	1.03	0	0.03	0.02	0	0.02	110.06	0	0.26	2.08	2.58	0.0166688	146.74	17.35	0	0	49.56	44.47	17.37	17.61	66.1	-	1.03	1.03	7598.32	-	-	254416	1643.73	1.04
2012	(UK) United Kingdom	(412) England - East Region	0.662948		300.2	2.71	6102.96	1.05	2440.78	1.66	3662.18	159.84	115.52	0.69	43.63	63.93	65.31	33.49	0	2.47	0.01	0.68	0.61	0	0.07	44.55	0.03	2.37	8.38	2.95	0.018456	99.73	6.5	0	0	25.1	11.44	23.31	32.36	70.4	-	1.07	1.07	7949.02	-	-	368975	2308.4	1.12
2012	(UK) United Kingdom	(431) Scotland	0.673961		175.7	1.94	4809.21	1.39	3540.86	0.55	1268.35	332.91	79.6	0	253.31	156.64	39.06	5.67	0	0.22	0	0	0	0	0	283.69	0.08	0.48	0.56	4.96	0.0148989	148.1	12.09	0	0	83.17	52.36	0.24	0.18	71.5	-	0.53	0.53	7116.62	-	-	221985	666.802	0.87
2012	(UK) United Kingdom	(421) Wales	0.67271		130.3	1.67	3899.81	1.43	3356.46	0.25	543.35	127.49	9.2	0	118.3	32.09	5.21	0.22	0	0	0	0	0	0	0	121.67	0	0.2	0.21	2.87	0.0225116	159.97	21.94	0	0	56.19	81.36	0.02	0.23	58.77	-	1.31	1.31	6949.67	-	-	155774	1221.85	0.98
2012	(UK) United Kingdom	(441) Northern Ireland	0.669802		105.4	1.36	3546.42	1.22	3220.6	0.14	325.82	74.22	15.27	0.09	58.86	19.5	2.69	0.26	0.2	0	0	0.09	0.01	0	0.08	71.15	0	0	0.03	0.36	0.00485044	98.56	19.96	0	0	48.29	14.37	10.31	5.63	63.34	-	1.16	1.16	6960.91	-	-	117636	1584.96	0.95
2012	(UK) United Kingdom	(413) England - West Region	0.670544		220.6	2.35	5437.49	1.3	3130.61	1.05	2306.88	119.44	58.68	0.36	60.4	49.4	24.92	7.1	0	1	0	0.36	0.35	0	0.01	81.04	0.02	0.57	1.93	4.71	0.039434	129.89	27.76	0	0	56.32	23.45	6.04	15.47	60.75	-	1.41	1.41	7120.18	-	-	264271	2212.58	1.03
2013	(BE) Belgium	(341) Vlaanderen	0.587238		350.8	2.21	5101.33	1.62	4013.68	0.59	1087.65	40.61	28.65	0.91	11.04	29.98	10.98	5.9	0.07	1.51	0	0.91	0.78	0	0.13	19.82	0.08	0.08	0.48	0	0	145.84	16.56	0	0	36.04	0.96	76.56	15.34	93.13	125.29	2.77	2.77	7555.9	-	-	308255	7590.62	1.16
2013	(BE) Belgium	(343) Wallonie	0.613008		198.8	1.71	4174.28	1.53	3816.03	0.18	358.25	69.75	37.23	0.34	32.18	51.27	17.29	9.27	0.01	1.35	0	0.34	0.34	0	0	40.8	0	0	0	0	0	94.3	18.61	0	0	62.7	0.17	10.14	2.58	89.65	126.67	2.06	2.06	6330.16	-	-	181836	2606.97	1.12
2013	(BG) Bulgaria	(832) Severen tsentralen	0.621901		50.2	2.63	4888.03	1	1859.13	1.63	3028.9	56.62	51.5	0.81	4.31	49.9	32.71	16.62	0	0.18	0.18	0.63	0.59	0	0.04	6.21	0	0.09	0.09	0.02	0.000353232	15.24	2.94	0	0	1.44	1.6	6.13	3.12	50.59	81.21	1.03	1.03	3425.43	-	-	62035	1095.64	0.98
2013	(BG) Bulgaria	(833) Severoiztochen	0.614798		55.9	2.64	4892.5	0.99	1840.56	1.64	3051.95	63.54	61.73	0.87	0.94	57.67	40.2	19.35	0	0.21	0.26	0.62	0.58	0	0.03	2.76	0.08	0.08	0.16	0	0	16.26	2.92	0	0	1.32	2.7	4.46	4.76	49.64	70.08	2.68	2.68	4100.96	-	-	75252	1184.32	0.94
2013	(BG) Bulgaria	(831) Severozapaden	0.621372		51.4	3.05	5657.06	1.34	2476.45	1.71	3180.61	69.33	64.91	0.58	3.84	59.11	40.11	22.91	0	0.16	0.2	0.38	0.37	0	0.01	5.03	0.06	0.41	0.47	0	0	10.15	2.92	0	0	1.16	2.66	0.64	2.7	44.42	62.24	1.22	1.22	2813.11	-	-	60688	875.35	0.98
2013	(BG) Bulgaria	(836) Yugoiztochen	0.623458		42.9	2.73	5071.11	1.1	2046.35	1.63	3024.77	52.76	46.36	2.31	4.09	47.51	25.94	17.33	0	0.28	1.21	1.1	1.09	0	0.01	5.87	0.05	0.98	1.03	0	0	13.27	3.86	0	0	2.58	2.05	2.41	2.37	35.29	47.26	1.09	1.09	3671.53	-	-	47715	904.378	0.95
2013	(BG) Bulgaria	(834) Yugozapaden	0.623452		13.8	2.12	3932.25	1.23	2286.48	0.89	1645.77	14.29	8.83	0.5	4.95	11.92	5.44	1.82	0	0.13	0.16	0.34	0.31	0	0.03	5.84	0.07	0.49	0.56	0	0	5.94	1.56	0	0	0.95	2.01	0.21	0.95	30.91	44.17	0.99	0.99	3419.14	-	-	17893	1252.13	0.99
2013	(BG) Bulgaria	(835) Yuzhen tsentralen	0.681107		18.9	2.04	3785.04	1.17	2175.43	0.87	1609.61	17.37	13.28	0.8	3.29	14.75	6.99	3.55	0	0.31	0.46	0.35	0.33	0	0.02	4.32	0.04	1.36	1.41	6.22	0.358089	8.65	2.72	0	0	1.54	2.46	0.46	1.37	29.99	39.85	1.43	1.43	2280.53	-	-	18047	1038.98	0.9
2013	(CZ) Czechia	(745) Czechia	0.620781		245.7	5.79	11826.7	1.34	2918.65	4.45	8908.09	201.99	142.4	1.51	58.08	161.47	82.07	35.9	5.25	0.76	0.42	1.09	1.06	0	0.03	79.85	0	0.89	1.88	0.69	0.00341601	88.71	21.25	0	0	37.62	1.01	18.51	9.69	57.33	72.19	0.77	0.77	7326.55	-	-	293428	1452.69	0.89
2013	(DK) Denmark	(370) Denmark	0.613635		357.4	1.76	3306.18	0.81	1553.78	0.96	1752.4	97.93	92.07	1.21	4.65	29.65	54.68	13.39	0.6	0.38	0	1.21	0.41	0	0.8	23.76	3.63	0	4.51	0	0	148.16	21.92	0	0	21.41	0.19	98.33	5.65	72.94	80.08	1.92	1.92	8913.41	-	-	474904	4849.42	1.06
2013	(DE) Germany	(30) Niedersachsen	0.613574		282	1.89	4189.76	1.31	2903.55	0.58	1286.21	77.62	57.58	0.54	19.5	45.65	26.98	11.09	4.24	0.3	0	0.54	0.39	0	0.15	37.79	0.39	0.53	0.93	3.85	0.0496006	127.79	26.88	0	0	32.05	0.31	59.34	8.8	84.45	76.95	2.01	2.01	8145.09	-	-	306842	3953.13	1.12
2013	(DE) Germany	(50) Nordrhein-Westfalen	0.611537		247.8	1.84	4076.21	1.25	2764.9	0.59	1311.31	56.38	43.83	0.08	12.47	34.78	23.31	6.61	0.92	1.21	0	0.08	0.03	0	0.05	24.67	0.28	0.21	0.5	2.63	0.0466477	109.5	15.66	0	0	21.37	0.28	70.79	1.21	88.99	87.75	1.94	1.94	8117.14	-	-	258744	4589.29	1.13
2013	(DE) Germany	(20) Hamburg	0.29495		266.9	2.96	6551.94	1.71	3770.77	1.26	2781.17	4.62	1.36	3.23	0.02	1.09	0	0	0	1.33	0	3.23	3.23	0	0	0.06	0	0	0	0	0	0.44	0	0	0	0.44	0	0	0	-	-	-	0	-	-	-	226666	49061.9	1.26
2013	(DE) Germany	(10) Schleswig-Holstein	0.607653		276	1.88	4165.9	1.22	2690.93	0.67	1474.97	95.66	72.56	0.24	22.86	51.63	29.97	15.19	3.67	0.11	0	0.24	0.14	0	0.1	48.75	0.87	0.53	1.39	1.22	0.0127535	118.65	41.02	0	0	43.54	0.27	32.54	1.08	87.69	79.3	1.9	1.9	7875.02	-	-	315593	3299.11	1.1
2013	(DE) Germany	(80) Baden-Württemberg	0.617097		147.8	1.95	4304.57	1.28	2826.07	0.67	1478.5	52.05	32.28	1.79	17.98	35.29	20.98	3.92	0.45	0.45	0.81	0.98	0.91	0	0.07	24.42	0.12	0.38	0.49	2.56	0.0491835	50.67	13.93	0	0	13.6	1.06	18.51	3.37	71.28	83.38	1.47	1.47	6891.36	-	-	179244	3443.69	1.1
2013	(DE) Germany	(90) Bayern	0.630004		127	1.54	3403.78	1.33	2941.61	0.21	462.18	48.7	32.05	0.15	16.49	27.99	18.46	4.73	0.48	0.21	0.09	0.07	0.04	0	0.02	24.56	0.15	0.43	0.58	6.11	0.125462	57.08	19.72	0	0	20.06	0.4	15.86	0.96	74.35	90.91	1.84	1.84	6840.62	-	-	155014	3183.04	1.09
2013	(DE) Germany	(100) Saarland	0.621442		154	1.7	3760.29	1.47	3246.57	0.23	513.72	116.13	61.03	0.01	55.08	88.82	36.06	7.29	0.11	0	0	0.01	0.01	0	0	70.37	2.31	0.09	2.39	0.59	0.00508051	69.64	28.46	0	0	38.19	0	1.71	0.21	66.49	66.2	1.07	1.07	7457.46	-	-	178818	1539.81	1.02
2013	(DE) Germany	(70) Rheinland-Pfalz	0.613775		161.1	2.47	5466.37	1.66	3668.31	0.81	1798.06	54.03	32.27	5.24	16.52	39.26	19.61	7.19	0.31	0.86	4.95	0.29	0.2	0	0.09	20.46	0.41	0.28	0.68	1.1	0.0203591	27.27	9.35	0	0	11.81	0.56	5.33	0.15	73.17	83.57	1.18	1.18	7428.65	-	-	185734	3437.61	1.2
2013	(DE) Germany	(60) Hessen	0.616892		157.4	1.85	4090.33	1.25	2770.19	0.6	1320.15	74.31	47.82	0.12	26.37	54.12	31.01	8.68	0.82	0.94	0.03	0.09	0.06	0	0.03	32.87	0.48	0.19	0.67	1.3	0.0174943	57.51	15.63	0	0	19.74	0.56	19.59	1.54	76.78	72.31	1.26	1.26	7286.79	-	-	177716	2391.55	1.05
2013	(DE) Germany	(116) Thüringen	0.613548		992.4	10.6	23422.9	0.87	1921.24	9.73	21501.6	475.27	384.52	2.35	88.39	394.22	231.93	95.74	3.98	1.3	0	2.35	1.66	0	0.69	141.96	0.68	1.31	1.99	3.92	0.00824794	323.11	69.83	0	0	85.46	7.71	149.55	9.01	76.95	60.42	1.22	1.22	8953.05	-	-	1340255	2819.99	0.95
2013	(DE) Germany	(115) Sachsen-Anhalt	0.6167		797	6.17	13631.8	1.06	2336.29	5.11	11295.5	462.3	400.65	1.54	60.1	362.27	242.34	98.9	9.14	0.18	0.01	1.53	0.3	0	1.23	112.4	2.88	4.06	6.93	5.47	0.0118321	192.69	45.51	0	0	41.7	2.78	99.82	2.28	75.81	62.67	1	1	8497.15	-	-	978441	2116.46	0.98
2013	(DE) Germany	(113) Mecklenburg-Vorpommern	0.612368		928.3	7.11	15709.8	0.86	1911.31	6.24	13798.5	525.28	425.09	0.75	99.44	333.55	232.95	124.87	4.92	0.17	0	0.75	0	0	0.75	161.02	3.32	2.21	5.53	3.06	0.00582546	338.29	68.75	0	0	92.31	0.49	168.3	8.16	85.63	96.35	1.08	1.08	8890.78	-	-	1261821	2402.19	0.99
2013	(DE) Germany	(114) Sachsen	0.614694		635.1	6.9	15246.8	1.07	2366.01	5.83	12880.8	300.65	243.91	0.91	55.83	225.26	134.69	61.21	0.66	1.83	0.03	0.88	0.62	0	0.26	99.61	0.21	2.19	2.4	5.18	0.0172293	177	67.36	0	0	64.03	1.97	41.13	2.12	67.96	86.22	1.43	1.43	8783.28	-	-	748981	2491.21	0.93
2013	(DE) Germany	(112) Brandenburg	0.622541		671.2	7.97	17615.5	0.9	2000.77	7.06	15614.8	418.2	331.86	0.6	85.73	318.11	178.14	58.17	9.64	3.15	0	0.6	0.38	0	0.22	168.77	3.57	5.8	9.37	9.99	0.0238881	218.23	50.47	0	0	74.87	5.2	52.62	33.99	68.52	65.06	0.91	0.91	8638.73	-	-	835935	1998.89	0.93
2013	(EE) Estonia	(755) Estonia	0.644228		91.6	2.05	4539.39	0.86	1920.1	1.19	2619.29	136.95	98.62	0.47	37.86	83.32	50.19	17.35	0	0.13	0	0.47	0.43	0	0.04	48.35	0.55	6.33	20.45	15.74	0.114932	40.41	14.23	0	0	14.55	1.55	8.32	1.43	35.54	-	0.65	0.65	8070.73	-	-	117833	860.409	0.9
2013	(IE) Ireland	(380) Ireland	0.628138		49	1.19	2536.04	1.11	2369.81	0.08	166.23	49.51	6.26	0.02	43.23	9.19	4.11	0.4	0.02	0	0	0.02	0	0	0.02	44.87	0.12	0	0.12	1.67	0.0337306	57.98	12.95	0	0	38.99	5.51	0.22	0	86.47	-	1.28	1.28	5370.38	-	-	68025	1373.96	1.05
2013	(EL) Greece	(450) Makedonia-Thraki	0.603555		22.8	1.13	2649.28	0.85	2030.53	0.28	618.75	12.39	10.27	1.16	0.96	8.47	5.69	2.22	0.21	0.11	0.1	1.06	0.66	0.38	0.02	2.01	0.25	0.95	1.2	0.09	0.00726392	6.01	0.74	0	0	1.56	3.54	0.09	0.04	31.57	125.36	3.09	3.09	6133.6	-	-	25455	2054.48	1.08
2013	(EL) Greece	(460) Ipiros-Peloponissos-Nissi Ioniou	0.616441		18.1	0.92	2113.34	0.78	1808.74	0.14	304.6	6.87	1.69	3	2.17	2.55	0.73	0.09	0	0.15	0.22	2.79	0.52	2.27	0	2.75	0.07	0.05	0.13	0.01	0.0014556	4.6	0.02	0	0	0.59	3.46	0.04	0.46	24.64	111.44	1.2	1.2	2307.41	-	-	19325	2812.95	1.57
2013	(EL) Greece	(470) Thessalia	0.610233		24	1.05	2479.11	0.86	2061.08	0.19	418.03	11.91	10.1	1.41	0.4	6.94	4.52	2.81	0	0.12	0.06	1.35	0.41	0.94	0	2.71	0.11	0.21	0.32	0	0	6.09	0.06	0	0	1.63	4.36	0.03	0	31.76	130.22	1.8	1.8	5168.6	-	-	24181	2030.31	1.23
2013	(EL) Greece	(480) Sterea Ellas-Nissi Egaeou-Kriti	0.617596		19.8	1.19	2773.29	1.01	2379.65	0.18	393.64	9.17	3.05	2.88	3.24	4.16	1.53	0.39	0	0.16	0.24	2.63	0.17	2.43	0.03	3.76	0.17	0.23	0.4	0	0	6.65	0	0	0	0.58	5.79	0.06	0.19	52.44	121.51	1.39	1.39	1877.99	-	-	19868	2166.63	1.26
2013	(ES) Spain	(515) País Vasco	0.635459		52.4	1.58	2878.91	1.37	2500.01	0.21	378.9	31.9	8.19	1.62	22.09	23.4	6.59	0.95	0	0.12	1.61	0.02	0.02	0	0	22.39	0.06	0.15	0.22	2.56	0.0802508	23.05	2.98	0	0	12.6	6.43	0.08	0.2	52.92	-	1.03	1.03	8418.55	-	-	61541	1929.18	1.11
2013	(ES) Spain	(520) Navarra	0.617133		80.1	1.17	2159.72	0.96	1771.51	0.21	388.22	48.98	38.18	2.27	8.53	26.41	31.18	2.6	0	0.61	1.44	0.83	0.43	0.4	0	9.85	0.73	1.7	2.43	0.07	0.00142915	31.51	1.78	0	0	6.64	7.59	13.99	0.71	45.45	99.04	1.84	1.84	9485.51	-	-	77789	1588.18	1.07
2013	(ES) Spain	(505) Asturias	0.632396		52	1.27	2720.62	1.2	2602.62	0.06	118	34.24	2.28	0.06	31.9	27.61	0.05	0	0	0	0	0.06	0.06	0	0	34.13	0	0	0	0.84	0.0245327	42.67	11.06	0	0	29.95	1.66	0	0	-	151.95	1.25	1.25	5080.24	-	-	39406	1150.88	1.12
2013	(ES) Spain	(510) Cantabria	0.651364		57.3	1.21	2386.73	1.18	2333.99	0.03	52.74	51.47	1.84	0	49.63	39.42	1.56	0.1	0	0	0	0	0	0	0	49.81	0	0	0	7.27	0.141247	50.23	12.16	0	0	33.4	3.11	0	0	11.37	150.06	1.04	1.04	5917.89	-	-	49681	965.242	1.12
2013	(ES) Spain	(525) La Rioja	0.625459		59.2	1.17	2139.7	0.96	1757.09	0.21	382.6	37.52	13.44	10.89	13.2	24.58	7.98	1.91	0	0.17	5.35	5.54	2.42	3.11	0	13.32	3.25	0	3.25	0.02	0.000533049	15.74	0.35	0	0	3.59	1.88	8.51	1.29	46.02	93.6	0.43	0.43	8410.43	-	-	46271	1233.24	1.38
2013	(ES) Spain	(500) Galicia	0.619946		54.8	1.28	2430.3	1.25	2365.36	0.04	64.93	15.44	3.1	0.17	12.18	1.63	0.68	0.46	0	0.02	0.1	0.07	0.07	0	0	14.03	0.09	0	0.09	0.11	0.00712435	30.18	9.13	0	0	12.56	1.1	3.87	3.24	34.53	70.73	1.62	1.62	7396.65	-	-	47111	3051.23	1.33
2013	(ES) Spain	(545) Castilla y León	0.625401		66.3	1.37	2635.43	1.14	2211.43	0.23	424	71.32	58.52	0.7	12.09	43.65	36.06	9.26	0	0.02	0.65	0.05	0.05	0	0	19.62	5.66	0	5.66	0.07	0.000981492	27.71	1.65	0	0	5.42	9.37	10.86	0	33.91	114.36	1.08	1.08	6467.72	-	-	77513	1086.83	1.15
2013	(ES) Spain	(550) Madrid	0.62888		40.6	1.69	3809.68	1.42	3304.96	0.28	504.72	61.79	32.62	6.27	22.9	10.11	23.13	0.05	0	0.23	2.68	3.59	0.02	3.57	0	22.91	9.19	0	9.19	0	0	22.32	1.04	0	0	14.97	3.72	2.55	0	30.22	105.64	0.65	0.65	6351.66	-	-	48418	783.59	1.37
2013	(ES) Spain	(540) Islas Baleares	0.630981		51.8	1.18	2392.32	1.03	2113.16	0.15	279.16	56.7	24.93	12.17	19.6	30	12.05	1.48	0	0.45	0.33	11.84	10.63	1.2	0	26.83	3.73	0	3.73	0.45	0.00793651	16.48	2.55	0	0	2.13	7.38	4.23	0.04	18.08	101.94	0.42	0.42	4984.04	-	-	39037	688.483	1.18
2013	(ES) Spain	(535) Cataluña	0.636728		116.6	1.61	3209.85	1.1	2206.2	0.5	1003.64	33.68	17.76	8.84	7.09	15.77	12.05	0.79	0	0.23	1.73	7.1	3.48	3.62	0	5.41	1.07	0	6.28	5.04	0.149644	73.76	2.08	0	0	5.99	2.18	49.01	14.18	46.54	122.96	2.27	2.27	9299.71	-	-	86183	2558.88	1.17
2013	(ES) Spain	(530) Aragón	0.627014		97.6	1.23	2260.31	0.89	1638.82	0.34	621.49	66.43	44.92	6.34	15.18	33.54	26.75	1.89	0	0.19	1.11	5.22	3.38	1.84	0	19.98	11.29	0	11.29	0.06	0.000903206	50.82	0.63	0	0	4.46	6.82	34.85	4.02	36.96	126.65	0.71	0.71	6471.07	-	-	69162	1041.13	1.3
2013	(ES) Spain	(570) Extremadura	0.632882		58.2	1.78	3696.34	1.38	2964.81	0.4	731.53	67.15	19.23	7.38	40.54	17.28	13.74	1.38	0	0.09	2.28	5.1	1	4.1	0	41.09	3.48	0	3.48	1.28	0.0190618	29.38	0.25	0	0	11.75	8.54	1.87	6.96	24.33	105.16	0.51	0.51	6441.68	-	-	46712	695.637	1.28
2013	(ES) Spain	(575) Andalucía	0.625036		43.6	1.19	2254.02	0.77	1487.29	0.42	766.72	34.32	10.29	12.87	11.16	8.61	5.2	3.03	0	0.32	0.1	12.77	3.63	9.14	0	11.31	1.55	0	1.55	0.03	0.000874126	8.29	0.39	0	0	1.86	2.59	2.36	1.06	24.45	127.49	0.39	0.39	6739.35	-	-	38213	1113.43	1.24
2013	(ES) Spain	(560) Comunidad Valenciana	0.528886		35.9	1.19	2255.23	0.9	1713.84	0.29	541.4	9.73	1.35	8.03	0.35	1.18	0.86	0.05	0	0.18	1.26	6.77	6.26	0.51	0	0.36	0.22	0.04	0.26	0	0	7.97	0	0	0	0.97	0.58	3.33	3.07	42.86	-	14.23	14.23	-	-	-	40015	4112.54	1.88
2013	(ES) Spain	(565) Murcia	0.607008		86.8	1.71	3226.57	0.95	1831.9	0.76	1394.67	30.19	14.93	14.27	0.99	4.77	7.55	0.56	0	1.53	1.93	12.34	11.66	0.68	0	1.09	2.23	2.97	5.2	0	0	28.01	0	0	0	0.37	4.57	22.6	0.48	19.83	-	3.12	3.12	-	-	-	70572	2337.6	1.47
2013	(ES) Spain	(555) Castilla-La Mancha	0.629011		51.9	1.57	3129.16	1.18	2428.94	0.38	700.21	54.67	36.94	13.66	4.07	10.55	22.72	5.4	0	0.42	8.28	5.38	0.76	4.62	0	4.1	5.07	3.2	8.28	0.61	0.0111579	14.5	0.02	0	0	1.87	4.29	1.78	6.53	26.89	99.24	0.77	0.77	6481.25	-	-	47541	869.599	1.56
2013	(ES) Spain	(580) Canarias	0.32257		59.2	2.3	4664.46	1.47	3137.1	0.84	1527.36	2.89	1.2	1.5	0.19	1.19	0	0.55	0	0.4	0.2	1.31	1.25	0	0.05	0.19	0.26	0	0.26	0	0	7.22	0.54	0	0	0.21	2.82	0.44	3.23	-	-	13.46	13.46	5718.79	-	-	56091	19408.7	1.13
2013	(FR) France	(133) Haute-Normandie	0.608376		234.5	1.93	3097.53	1.39	2217.39	0.55	880.14	124.07	98.94	0.7	24.43	114.97	52.47	30.53	0.95	0.06	0	0.7	0.7	0	0	38.03	0.06	1.17	1.23	0	0	69.97	20.03	0	0	42.68	0.29	2.84	3.62	86.04	88.64	1.71	1.71	6960.9	-	-	279745	2254.74	1.04
2013	(FR) France	(135) Basse-Normandie	0.617637		185	1.8	2880.46	1.5	2406.37	0.29	474.09	99.48	56.11	0.35	43.02	87.87	26.9	7.75	0.06	0.18	0	0.35	0.35	0	0	63.49	0.27	0.21	0.47	0.01	0.000100523	116.21	38.78	0	0	56.05	1.18	9.98	8.59	77.52	75.54	1.53	1.53	6566.35	-	-	210465	2115.65	0.99
2013	(FR) France	(134) Centre	0.610054		190.5	1.87	3032.49	1.35	2164.58	0.52	867.91	131.15	119.11	1.31	10.73	121.14	74.11	27.04	0.25	0.73	1.16	0.15	0.15	0	0	22.82	0.01	5.04	5.06	0.07	0.00053374	37.2	4.21	0	0	20.18	1.85	5.91	4.96	72.23	89.75	1.21	1.21	7678.13	-	-	211716	1614.3	0.95
2013	(FR) France	(132) Picardie	0.602453		260.5	1.92	3108.49	1.43	2286.09	0.49	822.4	137.71	123.26	0.19	14.26	133.31	73.57	37.43	0.54	1.98	0.18	0	0	0	0	22.33	0.03	1.9	1.93	0	0	49.31	15.34	0	0	27.64	0.53	1.28	4.25	90.76	88.07	2.13	2.13	7163.51	-	-	310068	2251.6	1.09
2013	(FR) France	(131) Champagne-Ardenne	0.608833		240.9	2.1	3408.72	1.29	2068.86	0.81	1339.87	91.9	76.04	1.52	14.34	85.65	45.44	21.3	1.16	0.06	1.5	0.02	0	0	0.02	22.07	0.14	1.37	1.51	0	0	23.96	6.32	0	0	15.65	1.15	0.06	0.72	80.41	74.49	1.28	1.28	7003.89	-	-	263041	2862.25	1.18
2013	(FR) France	(121) Île-de-France	0.606172		243.7	2.14	3465.37	1.32	2115.27	0.82	1350.1	145.4	143.02	0.36	2.02	133.6	95.1	39.25	0.27	0.38	0	0.36	0.1	0	0.26	4.21	0	6.1	6.1	0.09	0.000618982	5.15	1.02	0	0	2.35	1.05	0	0.69	81.56	89.8	1.59	1.59	7468.99	-	-	280210	1927.17	1.06
2013	(FR) France	(162) Pays de la Loire	0.616712		222.4	2.2	3579.04	1.6	2563.53	0.6	1015.51	89.05	72.95	1.57	14.53	80.71	27.5	5.25	0.22	0.66	1.18	0.39	0.34	0	0.05	53.67	0.22	0.17	0.39	0	0	140.52	21.85	0	0	54.66	1.99	20.47	41.4	67.06	79.73	1.49	1.49	7213	-	-	251978	2829.62	1.01
2013	(FR) France	(163) Bretagne	0.612497		289.7	2.14	3455.8	1.59	2537.72	0.55	918.08	65.14	62.82	0.18	2.14	58.59	24.52	1.68	0.13	2.32	0	0.18	0.18	0	0	35.87	0.22	0.35	0.57	0.07	0.00107461	200.21	31.69	0	0	29.69	0.31	79	59.1	69.88	74.96	1.74	1.74	7367.76	-	-	295226	4532.18	1.05
2013	(FR) France	(164) Poitou-Charentes	0.614258		170.6	1.71	2760.48	1.28	2040.03	0.44	720.45	99.64	85.87	4.73	9.04	83.18	44.67	17.7	0.15	0.12	4.65	0.08	0.03	0	0.05	28.99	0.65	2.67	3.32	0.05	0.000501807	47.86	5.8	0	0	24.82	6.04	4.24	6.7	64.17	77.86	1.34	1.34	7415.98	-	-	180991	1816.45	1.04
2013	(FR) France	(153) Franche-Comté	0.622892		168	1.87	3011.82	1.59	2540.5	0.28	471.32	127.65	42.18	0.3	85.17	115.88	27.25	7.84	0.2	0.06	0.29	0.01	0	0	0.01	91.89	0.12	0.19	0.32	0	0	98.33	38.47	0	0	53.07	1.12	5.31	0.04	60.94	79.99	1.02	1.02	6241.66	-	-	196311	1537.88	0.94
2013	(FR) France	(141) Nord-Pas-de-Calais	0.600866		225	2.16	3538.63	1.43	2283.66	0.74	1254.97	82.12	67.89	0.01	14.23	76.57	36.4	15.2	0.1	5.07	0	0.01	0.01	0	0	22.85	0.24	0.51	0.75	0	0	76.74	18.33	0	0	33.18	0.47	7.77	16.76	88.1	92.71	2.39	2.39	7397.86	-	-	263512	3208.87	1.08
2013	(FR) France	(151) Lorraine	0.617914		202.4	1.87	2998.56	1.61	2571.58	0.26	426.98	163	99.65	0.13	63.22	153.39	64.37	17.77	1.71	0	0	0.13	0.13	0	0	80.06	0.39	0.28	0.66	0	0	109.03	26.93	0	0	74.86	3.71	2.64	0.55	70.43	70.12	1.33	1.33	7091.42	-	-	226345	1388.62	0.9
2013	(FR) France	(136) Bourgogne	0.618458		201.8	2.21	3606.09	1.46	2336.93	0.75	1269.16	122.31	73	2.47	46.84	114.94	44.47	15.85	0.5	0.11	2.1	0.37	0.15	0	0.22	57.3	0.11	1.99	2.1	0.08	0.000654076	71.33	4.22	0	0	56.81	1.9	1.69	6.48	63.34	74.26	1.15	1.15	6661.67	-	-	201298	1645.8	0.98
2013	(FR) France	(152) Alsace	0.60898		181	2.11	3400.12	1.31	2091.4	0.8	1308.72	54.36	40.25	2.72	11.39	48.46	32.16	2.22	0	0.35	2.54	0.18	0.18	0	0	15.79	0.07	1.05	1.12	0	0	27.49	8.82	0	0	10.92	1.56	5.05	0.97	75.29	101.97	1.51	1.51	7156.65	-	-	177288	3261.37	1.03
2013	(FR) France	(192) Rhône-Alpes	0.619958		127.5	2.12	3448.31	1.42	2266.23	0.71	1182.07	64.73	32.48	3.95	28.3	56.12	16.36	2.95	0.19	0.32	2.09	1.86	1.8	0.02	0.04	40.37	0.06	0.69	0.75	0.16	0.00247181	51.79	13.14	0	0	22.35	2.74	4.6	8.71	56.94	88.01	0.98	0.98	6569.16	-	-	152743	2359.69	1.01
2013	(FR) France	(201) Languedoc-Roussillon	0.6184		118.8	2.1	3400.39	1.2	1918.43	0.9	1481.96	48.92	17.94	15.38	15.59	34.35	6	2.51	0.07	0.33	14.2	1.18	1.04	0.04	0.1	21.27	3.19	0.17	3.36	0.01	0.000204415	10.97	1.43	0	0	6.93	1.87	0.18	0.55	36.58	100.98	0.48	0.48	5249.04	-	-	129723	2651.74	1.08
2013	(FR) France	(193) Auvergne	0.625412		105.4	1.53	2446.95	1.39	2216.49	0.14	230.46	97.25	42.75	0.05	54.45	77.01	16.98	2.87	0.02	0.01	0.03	0.01	0.01	0	0	76.9	0.17	0.27	0.44	0.07	0.000719794	91.51	18.08	0	0	58.22	5.69	5.52	3.87	60.79	86.52	1.07	1.07	5911.29	-	-	116069	1193.51	0.87
2013	(FR) France	(183) Midi-Pyrénées	0.622107		110.6	1.72	2763.16	1.37	2191.96	0.35	571.19	82.76	60.95	2.03	19.78	67.07	26.46	11.58	0	0.2	1.47	0.56	0.55	0	0.01	40.36	0.12	1.97	2.1	1.51	0.0182455	49.61	5.12	0	0	25.22	9.31	3.79	6.09	54.15	81.52	1.01	1.01	6718.78	-	-	114666	1385.52	0.87
2013	(FR) France	(184) Limousin	0.626423		96.2	1.64	2633.93	1.47	2350.47	0.17	283.46	106.51	66.04	0.42	40.05	78.35	12.36	0.54	0	0.01	0	0.42	0.42	0	0	93.1	0	0.08	0.08	0.43	0.00403718	117.55	4.57	0	0	97.71	10.79	2.94	1.43	52.59	64.55	1.22	1.22	5998.74	-	-	102265	960.145	0.84
2013	(FR) France	(182) Aquitaine	0.611099		170	2.44	3946.45	1.39	2224.83	1.05	1721.62	53.19	36.26	6.97	9.97	43.23	19.88	3.52	0.1	1.51	5.95	1.01	1.01	0	0	19.3	0.21	1.8	2.01	0.51	0.00958827	39.46	3.23	0	0	15.54	3.49	3.7	13.33	60.02	71.51	1.26	1.26	7064.91	-	-	178433	3354.63	0.97
2013	(FR) France	(203) Provence-Alpes-Côte d'Azur	0.613666		159.1	2.93	4771.42	1.37	2184.97	1.57	2586.46	44.48	18	10.5	15.98	37.41	7.2	2.89	0.02	0.97	8.43	2.07	1.77	0.26	0.05	21.16	1.52	0.24	1.76	0.02	0.00044964	12.03	0.46	0	0	1.87	9.34	0.24	0.09	54.17	79.63	0.62	0.62	4835.99	-	-	170809	3840.13	1.13
2013	(FR) France	(204) Corse	0.62866		118.5	2.31	3791.46	1.16	1856.37	1.15	1935.09	79.77	5.09	6.91	67.77	71.34	0.11	0.01	0	0.22	3.24	3.67	3.05	0.52	0.09	71.62	0.9	0	0.9	0	0	32.33	0	0	0	22.69	8.33	1.09	0.17	-	112.69	0.44	0.44	-	-	-	120446	1509.92	1.01
2013	(FR) France	(206) Martinique	0.55048		107.6	2.97	4817.4	1.07	1714.04	1.9	3103.36	8.68	3.6	3.98	1.1	6.73	0	1.03	0	1.16	0	3.98	3.91	0	0.07	1.36	1.15	0	1.15	0.02	0.00230415	5.34	0	0	0	1.76	0.22	1.38	1.94	-	-	1.32	1.32	-	-	-	100954	11630.6	0.72
2013	(FR) France	(207) La Réunion	0.570614		63.5	1.91	3151.13	1.29	2058.78	0.62	1092.35	8.35	6.36	0.56	1.42	5.01	0	5.95	0	0.24	0	0.56	0.51	0	0.05	1.51	0.1	0	0.1	0	0	11.37	0.2	0	0	2.87	0.12	3.31	4.84	-	-	1.84	1.84	6292.68	-	-	100006	11976.8	1.04
2013	(FR) France	(205) Guadeloupe	0.562766		54.5	1.49	2405.05	1.05	1677.56	0.44	727.5	9.5	7.41	1.03	1.06	7.7	0	6	0	0.54	0	1.03	1.03	0	0	1.08	0.62	0.23	0.85	0.04	0.00421053	7.97	0	0	0	3.94	0.29	2.63	1.07	-	-	3.96	3.96	-	-	-	56292	5925.47	0.76
2013	(HR) Croatia	(861) Jadranska Hrvatska	0.627565		14	2.1	3780.13	1.81	3263.25	0.29	516.88	12.25	2.2	1.79	8.26	5.04	0.56	0.1	0	0.12	0.61	1.19	0.28	0.9	0.01	8.24	0.18	0.11	1.39	0.01	0.000816327	4.6	0.81	0	0	0.45	2.86	0.04	0.36	38.94	37.04	0.49	0.49	3519.99	-	-	17227	1406.29	1.1
2013	(HR) Croatia	(862) Kontinentalna Hrvatska	0.619125		26	1.78	3196.2	1.56	2809.86	0.21	386.34	16.58	13.61	0.44	2.53	7.73	8.78	2.07	0	0.16	0.11	0.33	0.33	0	0	4.9	0.07	0.05	0.13	0.03	0.00180941	10.58	2.39	0	0	1.96	1.7	1.83	2.42	47.82	68.46	1.37	1.37	4113.16	-	-	24517	1478.71	1.08
2013	(IT) Italy	(221) Valle d'Aosta	0.64081		42.5	1.63	3558.77	1.32	2995.28	0.31	563.49	40.24	5.98	0.38	33.88	35.94	0.05	0.01	0	0	0.32	0.06	0.06	0	0	39.81	0	0	0	2.59	0.0643638	24.6	14.63	0	0	9.53	0.41	0	0	-	106.85	0.62	0.62	2053.78	-	-	50391	1252.26	1.14
2013	(IT) Italy	(222) Piemonte	0.616073		78.1	1.43	3338.97	1.29	3086.03	0.14	252.94	22.37	16.45	2.11	3.81	15.01	9.89	0.5	0.01	0.17	1.05	1.06	1.04	0	0.01	9.51	0.19	0	0.19	0.96	0.0429146	19.9	2.85	0	0	9.01	0.41	7.01	0.16	56.28	105.3	1.59	1.59	5650.31	-	-	71314	3187.93	1.33
2013	(IT) Italy	(241) Trentino	0.765265		43.3	1.28	2765.36	1.05	2348.09	0.23	417.28	6.51	2.34	2.54	1.62	4.44	0.15	0.06	0	0.05	0.99	1.55	1.54	0.01	0	3.71	0	0	0	7.22	1.10906	5.57	2.43	0	0	1.76	0.31	0	1.07	-	40.86	1.32	1.32	6076.19	-	-	63293	9722.43	1.68
2013	(IT) Italy	(243) Veneto	0.588863		111	1.33	2863.52	1.1	2446.72	0.23	416.8	14.56	11.76	2.14	0.66	6.7	6.28	2.04	0.21	0.19	1.64	0.5	0.4	0.03	0.08	3.59	0.32	0	0.32	0.95	0.0652473	35.49	3.67	0	0	6.76	0.39	3.5	20.88	61.85	100.24	4.23	4.23	6721.37	-	-	89920	6175.82	1.46
2013	(IT) Italy	(242) Alto Adige	0.864677		35	1.57	3297.36	1.13	2504.09	0.44	793.28	7.28	5.63	1.64	0	1.11	0.01	0.06	0	0.09	0.09	1.56	1.55	0	0.01	5.39	0.08	0	0.08	11.54	1.58516	10.13	5.49	0	0	4.49	0.01	0.03	0.12	-	-	1.87	1.87	6283.69	-	-	81473	11191.3	1.57
2013	(IT) Italy	(230) Lombardia	0.593567		231.4	1.55	3351.77	1.3	2891.3	0.26	460.47	24.94	21.63	0.9	2.42	18.64	12.9	0.87	0	0.48	0.43	0.47	0.31	0.01	0.15	9.55	0.24	0	0.24	0.36	0.0144346	91.01	14.69	0	0	15.34	1.07	54.2	5.2	52.38	97.2	3.81	3.81	7331.21	-	-	164514	6596.39	1.47
2013	(IT) Italy	(260) Emilia-Romagna	0.606561		118.1	1.46	3199.19	1.08	2519.87	0.38	679.32	20.97	18.07	2.9	0	11.1	8.54	1.39	0	1.05	1.34	1.56	1.43	0.05	0.07	6.97	0.12	0	0.12	2.13	0.101574	22.98	4.38	0	0	3.67	0.32	7.26	7.16	58.25	89.65	2.3	2.3	6884.72	-	-	94081	4486.46	1.42
2013	(IT) Italy	(270) Toscana	0.692374		60.5	1.73	3808.51	1.35	3112.4	0.39	696.11	21.45	16.34	4.37	0.74	7.02	4.36	2.26	0.02	0.13	1.57	2.8	0.36	2.22	0.21	7.13	3.2	0	3.2	9.16	0.42704	5.27	0.37	0	0	1.12	1.38	1.11	1.25	35.84	83.43	0.71	0.71	5131.62	-	-	63487	2959.77	1.33
2013	(IT) Italy	(244) Friuli-Venezia Giulia	0.605388		90.6	1.27	2865.72	1.09	2512.76	0.18	352.96	15.13	12.88	1.93	0.32	6.84	6.33	2.44	0.14	0.15	1.64	0.29	0.19	0.03	0.08	3.97	0.3	0	0.3	1.1	0.0727032	18.02	3.36	0	0	2.57	0.07	6.41	5.26	42.42	108.02	2.78	2.78	6099.31	-	-	72057	4762.52	1.37
2013	(IT) Italy	(250) Liguria	0.562227		35.7	1.3	2871.05	1.08	2476.01	0.22	395.04	5.14	4.07	0.96	0.11	2.39	0.43	0.06	0	0.48	0.1	0.86	0.07	0.79	0	3.21	0	0	0	0.4	0.077821	2.19	0.45	0	0	1.18	0.22	0	0.25	49.37	74.11	0.96	0.96	4187.98	-	-	52263	10167.9	1.96
2013	(IT) Italy	(282) Umbria	0.658151		66.7	1.12	2414.58	0.93	2074.5	0.19	340.08	19.81	16.05	2.38	1.37	9.17	5.88	3.44	0.01	0.13	0.76	1.62	0.05	1.57	0	7.35	0.62	0	0.62	4.44	0.224129	19.41	0.54	0	0	1.88	0.97	1.93	13.92	48.83	87.78	0.83	0.83	6191.58	-	-	40845	2061.84	1.42
2013	(IT) Italy	(291) Lazio	0.623678		56.3	1.32	2853.06	0.98	2236.93	0.34	616.13	14.16	9.67	2.73	1.76	8.13	2.48	0.46	0	0.59	0.47	2.26	1.02	1.23	0.01	7.8	0.1	0	0.1	1.5	0.105932	9.55	2.66	0	0	3.31	2.3	0.15	0.8	45.36	78.44	1.48	1.48	3639.82	-	-	56407	3983.55	1.22
2013	(IT) Italy	(281) Marche	0.622842		49	1.19	2690.19	1.07	2474.67	0.12	215.53	19.44	18.07	1.12	0.25	9.88	7.73	4.45	0.01	0.29	0.6	0.53	0.13	0.36	0.04	5.59	0.26	0	0.26	0.76	0.0390947	7.86	0.35	0	0	1.5	1.16	1.19	3.62	39.73	71.71	1.09	1.09	3430.94	-	-	38397	1975.15	1.22
2013	(IT) Italy	(302) Campania	0.60132		44.8	1.28	2707.06	0.94	2091.65	0.34	615.41	9.49	5.43	2.55	1.51	4.93	2.18	0.26	0	0.38	0.37	2.18	0.89	1.29	0	4.1	0.01	0	0.01	0.18	0.0189673	10.97	4.16	0	0	3.25	0.73	0.04	2.58	52.54	67.98	2.55	2.55	1954.04	-	-	44712	4711.49	1.58
2013	(IT) Italy	(303) Calabria	0.603122		22.1	1.53	3147.22	0.95	2101.42	0.58	1045.8	7.74	3.5	3.96	0.29	2.6	1.97	0.49	0	0.17	0.1	3.86	0.82	3.04	0	1.14	0	0	0	0.13	0.0167959	2.29	0.68	0	0	1.13	0.48	0	0	29.87	40.93	3.55	3.55	2245.05	-	-	32609	4213.05	1.64
2013	(IT) Italy	(301) Molise	0.633795		38.3	1.14	2514.94	0.97	2205.68	0.17	309.26	17.37	14.97	1.88	0.52	8.78	7.27	1.33	0	0.2	0.54	1.34	0.18	1.12	0.04	5.32	1.37	0	1.37	1.7	0.0978699	9.29	1.65	0	0	1.65	1	1.07	3.88	37.56	43.95	1.46	1.46	4825.87	-	-	36097	2078.12	1.43
2013	(IT) Italy	(292) Abruzzo	0.615357		46.4	1.33	2937.88	1.17	2655.29	0.16	282.59	11.57	7.53	2.87	1.17	6.76	2.98	0.77	0	0.51	1.67	1.2	0.16	1.03	0	4.16	0.28	0	0.28	0.15	0.0129646	5.53	0.87	0	0	1.33	1.05	0.48	1.49	46.27	114.89	0.98	0.98	5179.24	-	-	33972	2936.21	1.74
2013	(IT) Italy	(320) Sicilia	0.62536		45.1	1.11	2334.86	0.74	1684.47	0.36	650.39	17.42	8.93	3.82	4.66	7.55	3.47	0.56	0	0.3	1.44	2.38	1.08	1.25	0.05	7.21	2.01	0	2.01	0.45	0.0258324	5.64	0.74	0	0	2.81	1.09	0.11	0.69	35	-	0.93	0.93	4275.81	-	-	37047	2126.69	1.5
2013	(IT) Italy	(312) Basilicata	0.632197		32.3	1.26	2755.9	0.93	2155.67	0.33	600.23	25.91	17.63	1.98	6.3	10.09	8.28	1.33	0	0.32	0.2	1.78	0.86	0.92	0	10.54	3.47	0	3.47	1.25	0.0482439	5.58	1.32	0	0	2.07	1.76	0.42	0	30.85	170.98	0.66	0.66	4156.91	-	-	33406	1289.31	1.33
2013	(IT) Italy	(330) Sardegna	0.631781		58.1	1.1	2455.52	0.96	2196.31	0.14	259.21	36.66	18.15	1.81	16.71	17.38	3.42	0.32	0	0.37	0.4	1.41	0.43	0.98	0	29.35	1.39	0	1.39	0.68	0.0185488	19.59	1.27	0	0	4.44	12.92	0.64	0.23	-	81.57	0.66	0.66	6047.56	-	-	41226	1124.55	1.4
2013	(IT) Italy	(311) Puglia	0.613619		30.7	1.01	2077.49	0.6	1349.1	0.4	728.39	13.18	8.02	4.65	0.51	2.26	4.48	0.68	0	0.45	0.85	3.8	0.38	3.42	0	1.53	1.4	0	1.4	0.22	0.016692	1.57	0.67	0	0	0.61	0.19	0.01	0.07	31.35	64.98	1.3	1.3	6788.97	-	-	33446	2537.63	1.24
2013	(CY) Cyprus	(740) Cyprus	0.596562		37.8	1.32	2763.91	1	2082.75	0.33	681.16	8.85	7.3	1.5	0.06	5.8	3.39	0.27	0	0.28	0.26	1.24	0.61	0.63	0	2.77	0	0.62	0.62	0	0	11.44	2.12	0	0	1.31	3.19	2.47	2.34	3.97	67.04	3.26	3.26	7582.38	-	-	35778	4042.71	1.15
2013	(LV) Latvia	(770) Latvia	0.648977		40.1	2.09	4091.97	1.32	2630.62	0.77	1461.34	69.09	51.46	0.48	17.15	31.88	26.12	6.55	0.08	0.37	0	0.47	0.4	0	0.07	28.63	0	3.7	5.16	10.23	0.148068	20.59	6.9	0	0	6.81	0.35	6.3	0.16	39.07	-	0.53	0.53	5788.98	-	-	58424	845.622	0.95
2013	(LT) Lithuania	(775) Lithuania	0.629711		28.7	1.75	3754	1.41	3068.16	0.34	685.84	48.55	41.61	0.28	6.67	24.93	21.64	6.23	0.02	0.09	0	0.28	0.27	0	0	17.7	0	2.08	2.41	1.19	0.0245108	12.66	4.47	0	0	4.67	0.45	2.26	0.72	47.55	-	0.59	0.59	5573.66	-	-	38925	801.751	1.07
2013	(LU) Luxembourg	(350) Luxembourg	0.625919		192.9	1.82	4019.91	1.47	3237.87	0.35	782.04	82.9	41.31	0.82	40.78	44.2	18.68	3.88	0.25	0	0.76	0.06	0	0	0.06	59.37	0.07	0	0.07	4.46	0.0537998	111.84	27.75	0	0	64.45	0.32	18.07	0.86	63.92	65.42	1.59	1.59	7166.37	-	-	205648	2480.68	0.93
2013	(HU) Hungary	(764) Észak-Magyarország	0.627947		50.8	1.65	3636.74	0.52	1151.35	1.13	2485.39	62.66	48.54	2.37	11.75	43.72	29.88	12.07	0	0.19	1.28	1.09	1.07	0	0.02	16.69	0.03	1.43	1.46	1.85	0.0295244	14.96	2.78	0	0	4.31	1.43	4.76	1.65	41.88	55.28	0.6	0.6	7586.33	-	-	59861	955.33	0.96
2013	(HU) Hungary	(768) Dunántúl	0.62032		73.1	1.83	4023.15	0.72	1592.05	1.11	2431.1	61.57	55.46	1.29	4.82	44.68	38.68	12.33	0	0.34	0.48	0.81	0.64	0	0.17	8.18	0.01	0.47	0.72	1.49	0.0242001	23.96	2.94	0	0	3.86	0.92	13.83	2.17	51.16	56.22	1.07	1.07	6628.97	-	-	91001	1478.01	0.94
2013	(HU) Hungary	(767) Alföld	0.625645		46	1.46	3221.81	0.61	1346.88	0.85	1874.93	41.19	34.03	1.06	6.09	22.31	21.14	7.48	0	0.98	0.29	0.77	0.75	0	0.02	9.27	0.06	1.05	1.2	1.3	0.0315611	14.68	2.63	0	0	2.91	1.13	2.94	4.96	45.61	59.81	0.92	0.92	6284.15	-	-	59317	1440.08	1.09
2013	(MT) Malta	(780) Malta	0.509061		37.4	1.43	3229.52	1.24	2814.67	0.19	414.85	2.68	2.17	0.51	0	2.2	0	0.21	0	0.78	0.28	0.23	0.21	0.02	0	1.09	0.01	0.08	0.09	0	0	15.19	2.41	0	0	2.06	0.49	6.18	3.91	-	-	6.37	6.37	6564.15	-	-	42180	15738.8	1.23
2013	(NL) Netherlands	(360) The Netherlands	0.554759		417.5	2.73	5900.95	1.44	3326.55	1.28	2574.4	36.46	16.78	0.68	18.99	14.11	3.98	5.45	0	2.15	0	0.68	0.37	0	0.31	24.01	0.04	0.15	0.19	0	0	137.16	34.62	0	0	25.85	2.91	51.32	21.59	87.57	121.08	2.75	2.75	7968.42	-	-	508281	13940.8	1.12
2013	(AT) Austria	(660) Austria	0.698536		56.8	1.42	3224.09	1.31	2989.68	0.12	234.41	32.71	15.28	0.66	16.77	9.32	9.07	2.77	0.35	0.1	0.47	0.18	0.17	0	0.02	19.6	0.45	0	0.45	14.23	0.435035	24.62	6.08	0	0	8.72	0.45	7.39	1.61	51.5	93.95	0.82	0.82	6616.09	-	-	75518	2308.71	1.09
2013	(PL) Poland	(785) Pomorze i Mazury	0.62451		41.7	1.82	4069.08	1.51	3420.98	0.3	648.1	36.2	29.26	0.58	6.37	10.17	18.73	6.34	0	0.2	0	0.58	0.55	0	0.03	9.55	0.29	0.26	0.78	1.13	0.0312155	16.15	3.59	0	0	4.4	0.06	5.16	2.75	57.89	75.69	1.12	1.12	5218.47	-	-	45865	1266.99	1.13
2013	(PL) Poland	(790) Wielkopolska and Slask	0.616984		37.7	1.73	3852.1	1.43	3221.58	0.3	630.52	24.39	21.62	0.21	2.57	7.27	15.04	4.48	0.01	0.27	0	0.21	0.2	0	0.01	4.17	0.09	0.07	0.21	0.66	0.0270603	16	3.01	0	0	3.97	0.05	7.62	1.22	58.49	81.87	1.91	1.91	5951.53	-	-	41385	1696.8	1.13
2013	(PL) Poland	(795) Mazowsze i Podlasie	0.630374		24.2	1.69	3752.33	1.48	3316.02	0.21	436.31	15.52	11.43	1.06	3.04	3.22	8.11	1.35	0	0.21	0	1.06	1.05	0	0.01	4.53	0.07	0.13	0.26	1.23	0.0792526	10.53	3.73	0	0	2.97	0.05	2.68	1	45.11	75.69	1.63	1.63	4985.72	-	-	26338	1697.04	1.21
2013	(PL) Poland	(800) Malopolska i Pogórze	0.631799		16.9	1.62	3577.65	1.47	3277.92	0.14	299.73	10.54	7.99	0.48	2.07	3.36	5.63	1.16	0	0.18	0	0.48	0.46	0	0.02	2.93	0.06	0.07	0.16	0.86	0.0815939	6.7	1.83	0	0	1.4	0.08	1.97	1.29	41.69	72.23	1.25	1.25	3910.83	-	-	17847	1693.26	1.16
2013	(PT) Portugal	(630) Ribatejo e Oeste	0.627642		47.7	1.65	3158.72	1.41	2716.91	0.23	441.81	14.62	7.83	5.4	1.39	2.67	2.66	0.32	0	1.68	1.85	3.55	1.26	2.16	0.13	2.83	1.64	0	1.7	2	0.136799	5.89	0.27	0	0	1.79	1.61	0	2.15	29.65	86.44	1.19	1.19	4364.7	-	-	35923	2457.11	1.42
2013	(PT) Portugal	(640) Alentejo e Algarve	0.639077		44.1	1.63	3137.56	1.02	1954.62	0.62	1182.94	72.7	39.67	8.73	24.31	24.97	5.99	1.49	0	0.33	0.54	8.18	2.49	5.7	0	42.33	13.73	0	13.73	3.69	0.0507565	24.81	0.13	0	0	13.38	6.47	4.67	0	22.02	46.71	0.38	0.38	8960.87	-	-	33992	467.565	1.2
2013	(PT) Portugal	(650) Açores e Madeira	0.623259		37.6	1.14	2194.89	0.98	1885.63	0.16	309.26	11.86	1.43	0.22	10.22	6.28	0	0.15	0	0.1	0.05	0.16	0.16	0	0	11.22	0.1	0	0.1	0.22	0.0185497	14.93	6.27	0	0	8.45	0.03	0.17	0	20	274.28	1.32	1.32	6013.95	-	-	19703	1661.3	1.16
2013	(PT) Portugal	(615) Norte e Centro	0.658571		27.2	1.66	3191.94	1.36	2599.45	0.31	592.49	16.71	7.35	4.31	5.05	2.6	1.22	0.17	0	0.15	1.5	2.81	1.15	1.65	0	6.68	2.98	0	4.16	3.58	0.214243	12.53	2.21	0	0	4.52	2.76	0.29	2.57	11.43	56.49	1.09	1.09	7752.64	-	-	29304	1753.68	1.22
2013	(RO) Romania	(840) Nord-Est	0.625215		7.8	0.94	2333.43	0.88	2175.13	0.06	158.31	6.98	5.02	0.1	1.86	3.72	3.01	0.97	0	0.02	0.06	0.04	0.04	0	0	2.87	0	0	0	0	0	4.77	1.46	0	0	0.48	2.06	0.26	0.35	35.75	52.9	1.26	1.26	3071.27	-	-	8611	1233.67	1.4
2013	(RO) Romania	(841) Sud-Est	0.624087		13	1.27	3166.63	1.13	2813.16	0.14	353.47	13.8	12.7	0.22	0.89	9.78	8.17	3.24	0	0.09	0.15	0.08	0.07	0	0	1.98	0.01	0	0.02	0	0	6.09	1.34	0	0	0.71	2.76	0.65	0.53	37	47.88	1.55	1.55	3434.98	-	-	15212	1102.32	1.6
2013	(RO) Romania	(842) Sud-Muntenia	0.612182		11.6	1.33	3312.88	1.16	2896.83	0.17	416.05	10.81	9.89	0.27	0.65	7.26	6.91	2.54	0	0.07	0.09	0.19	0.19	0	0	0.99	0	0	0.01	0.02	0.00185014	5.66	1.02	0	0	0.49	2.07	0.92	1.04	41.53	54.38	2.96	2.96	3848.8	-	-	13796	1276.23	1.24
2013	(RO) Romania	(844) Vest	0.622624		12.7	1.05	2620.81	0.92	2296.36	0.13	324.45	14.5	11.67	0.17	2.65	7.3	9.13	1.97	0	0.05	0.06	0.12	0.12	0	0	2.84	0.05	0	0.34	0	0	5.45	0.99	0	0	0.39	2.84	1	0.17	44.71	51.38	1.34	1.34	3816.03	-	-	16413	1131.93	1.51
2013	(RO) Romania	(845) Nord-Vest	0.624582		8.4	1.35	3368.54	1.21	3018.44	0.14	350.1	7.58	4.85	0.19	2.54	2.82	3.49	0.45	0	0.06	0.03	0.16	0.16	0	0	3.36	0.01	0	0.03	0	0	4.69	1.56	0	0	0.57	1.8	0.44	0.27	38.46	47.58	1.33	1.33	3439.64	-	-	11163	1472.69	1.71
2013	(RO) Romania	(846) Centru	0.627959		10.7	1.11	2759.19	0.94	2343.39	0.17	415.8	9.79	5.38	0.09	4.33	4.7	3.53	0.79	0	0.03	0.01	0.08	0.08	0	0	5.33	0.01	0	0.02	0.15	0.0153218	6.77	1.82	0	0	0.87	3.04	0.51	0.36	36.36	46.48	1.15	1.15	3336.07	-	-	12971	1324.92	1.51
2013	(RO) Romania	(843) Sud-Vest-Oltenia	0.619781		7.5	1.27	3172.77	1.14	2843.13	0.13	329.64	6.26	5.02	0.19	1.06	1.93	3.94	0.8	0	0.07	0.07	0.12	0.11	0	0	1.2	0.04	0	0.07	0	0	3.78	0.94	0	0	0.35	1.62	0.33	0.45	36.43	56.08	2.13	2.13	2927.54	-	-	9168	1464.54	1.56
2013	(RO) Romania	(847) Bucuresti-Ilfov	0.612333		13	1.04	2591.03	0.81	2024.75	0.23	566.28	6.99	6.94	0.01	0.04	5	4.43	1.91	0	0.27	0	0.01	0.01	0	0	0.37	0	0	0	0	0	2.54	1.03	0	0	0.32	1.06	0.03	0.04	60.52	49.31	3.39	3.39	3595.15	-	-	9332	1335.05	1.37
2013	(SI) Slovenia	(820) Slovenia	0.802125		22	1.38	2541.67	1.31	2410.02	0.06	131.65	10.56	4.21	0.52	5.83	3.4	2.56	0.42	0	0.06	0.3	0.22	0.2	0.01	0	7	0	0	0	9.83	0.930871	10.83	2.39	0	0	5.22	0.43	2.02	0.51	46.69	70.59	1.22	1.22	5087.98	-	-	22839	2162.78	0.89
2013	(SK) Slovakia	(810) Slovakia	0.624008		460.9	13.92	24864.5	0.99	1559.89	12.93	23304.6	550.87	383.13	5.45	162.28	519.43	206.2	83.8	1.42	2.15	2.88	2.58	2.25	0	0.32	246.65	0	3.32	3.32	1.8	0.00326756	156.72	42.1	0	0	59.3	11.96	13.65	29.35	46.59	54.6	0.47	0.47	6241.4	-	-	551404	1000.97	0.78
2013	(FI) Finland	(690) Pohjanmaa	0.614446		87.6	1.22	2431.85	0.93	1928.41	0.29	503.44	56.32	52.07	0.03	4.21	19.44	30.87	3.61	0	0.13	0	0.03	0	0	0.03	19.51	0.28	1.46	1.74	0	0	29.61	8.03	0	0	11.92	0.85	8.49	0.14	40.84	-	1.36	1.36	8310.38	-	-	112978	2006	0.76
2013	(FI) Finland	(680) Sisä-Suomi	0.620034		85.4	1.47	2917.17	1.12	2308.93	0.35	608.24	52.99	47.66	0.35	4.98	21.63	18.24	1.78	0	0.16	0	0.35	0.32	0	0.04	29.45	0.18	2.63	2.81	0	0	28.91	11.57	0	0	14.2	1.1	1.97	0.01	38.99	-	1.15	1.15	8823.08	-	-	110594	2087.07	0.78
2013	(FI) Finland	(670) Etelä-Suomi	0.618593		75.1	1.09	2106.92	0.83	1645.73	0.27	461.18	58.94	51.98	0.05	6.91	19.41	34.27	6.58	0	0.22	0	0.05	0.04	0	0.01	16.06	0.1	1.13	1.23	0	0	23.86	4.14	0	0	4.98	0.16	9.4	4.67	40.96	-	1.15	1.15	8849.74	-	-	92306	1566.1	0.74
2013	(FI) Finland	(700) Pohjois-Suomi	0.621506		96.9	1.52	3153.66	1.21	2624.22	0.31	529.44	62.84	57.03	0.02	5.8	23.89	20.49	1.68	0	0.04	0	0.02	0.01	0	0.01	38.77	0.2	1.14	1.34	0	0	32.52	13.69	0	0	16.89	0.55	1.32	0	42.41	-	0.99	0.99	8766.36	-	-	124296	1977.98	0.74
2013	(SE) Sweden	(710) Slättbyggdslän	0.61965		151.8	1.51	3145.42	1.11	2386.23	0.4	759.19	106.91	96.08	0.14	10.68	58.07	48.57	12.15	0.15	0.86	0	0.14	0.01	0	0.13	38.72	3.2	0	3.2	0	0	68.64	10.61	0	0	27.65	0.7	27.63	1.55	57.79	69.2	1.09	1.09	8627.93	-	-	220033	2058.11	0.91
2013	(SE) Sweden	(730) Län i norra Sverige	0.626343		140.1	1.68	3586.2	1.29	2862.89	0.39	723.31	97.43	89.46	0.02	7.95	63.74	16.84	1.77	0.71	0.01	0	0.02	0	0	0.02	75.51	1.9	0	1.9	0	0	63.43	21.21	0	0	34.18	1.48	5.59	0.86	27.67	-	0.77	0.77	7913.01	-	-	185037	1899.18	0.79
2013	(SE) Sweden	(720) Skogs- och mellanbygdslän	0.625181		145.9	1.37	3036.03	1.13	2582.69	0.24	453.34	92.51	71.36	0.03	21.12	43.48	20.1	4.64	0.04	0.25	0	0.03	0	0	0.03	64.14	2.57	0	2.57	0	0	77.31	19.15	0	0	39.69	1.12	14.38	2.73	53.12	65.8	0.96	0.96	8534.82	-	-	181639	1963.45	0.9
2013	(UK) United Kingdom	(411) England - North Region	0.62621		206.8	1.99	4565.09	1.24	2920.21	0.75	1644.88	163.34	63.24	0.01	100.08	90.57	33.56	8.71	0	1.02	0	0.01	0	0	0.01	115.01	0	1.21	3.33	3.31	0.0202645	148.36	18.38	0	0	51.12	44.62	17.86	15.59	74.19	-	1.02	1.02	7716.95	-	-	254400	1557.49	1
2013	(UK) United Kingdom	(412) England - East Region	0.618113		289	2.69	6103.06	1.05	2478.74	1.65	3624.32	163.47	116.21	0.71	46.54	63.65	65.63	32.43	0.1	2.27	0.05	0.67	0.59	0	0.07	44.6	0.02	4.12	12.88	3.49	0.0213495	98.79	6.39	0	0	24.94	11.83	25.51	28.64	78.87	102.93	1.1	1.1	8198.95	-	-	327660	2004.4	1.07
2013	(UK) United Kingdom	(431) Scotland	0.631794		173.6	1.93	4760.78	1.36	3449.33	0.57	1311.44	370.61	82.88	0	287.73	195.85	43.75	4.75	0	0.05	0	0	0	0	0	318.64	0.06	0.6	0.66	5.09	0.0137341	142.72	12.66	0	0	82.49	46.95	0.38	0.21	72.86	-	0.45	0.45	7107.07	-	-	210432	567.799	0.85
2013	(UK) United Kingdom	(421) Wales	0.628462		134.1	1.68	3909.95	1.41	3323	0.27	586.95	122.58	8.22	0	114.36	29.94	4.29	0.27	0	0	0	0	0	0	0	117.32	0	0.22	0.61	2.78	0.0226791	160.91	23.53	0	0	58.36	78.4	0.04	0.34	70.84	-	1.37	1.37	7254.48	-	-	172808	1409.76	1.01
2013	(UK) United Kingdom	(441) Northern Ireland	0.625583		102.5	1.37	3584.89	1.2	3183.39	0.17	401.5	75.76	15.17	0.09	60.5	20.72	2.72	0.25	0.19	0	0	0.09	0.01	0	0.09	72.66	0	0	0.03	0.36	0.00475185	99.23	19.27	0	0	46.38	15.75	14.42	3.41	75.21	-	1.12	1.12	7008.66	-	-	130207	1718.68	1.02
2013	(UK) United Kingdom	(413) England - West Region	0.626393		215.2	2.4	5619.67	1.25	3092.03	1.15	2527.64	119.94	60.87	0.42	58.66	43.33	24.66	7.18	0	1.06	0	0.42	0.4	0	0.02	79.91	0	0.94	3.21	5.14	0.0428548	123.84	27.25	0	0	56.4	21.35	6.47	11.82	73.39	87.84	1.4	1.4	7238.91	-	-	266547	2222.34	1.04
2014	(BE) Belgium	(341) Vlaanderen	0.570532		353.6	2.29	5180.2	1.61	3926.35	0.68	1253.85	41.03	29.6	0.88	10.55	30.07	11.17	5.84	0.25	1.57	0	0.88	0.72	0	0.16	19.93	0.11	0.09	0.3	0	0	140.44	17.19	17.19	0	34.59	0.35	72.93	15.13	92.14	134.36	2.72	2.72	7598.1	7598.1	-	294844	7186.06	1.14
2014	(BE) Belgium	(343) Wallonie	0.593709		202.1	1.71	4177.97	1.5	3762.36	0.2	415.62	69.09	34.78	0.43	33.88	50.63	15.85	9.04	6.15	1.38	0	0.43	0.43	0	0	41.64	0.02	0	0.02	0	0	97.35	19.69	19.69	0	62.87	0.19	11.35	2.88	93.29	118.78	2.07	2.07	6699.37	6699.37	-	177980	2576.06	1.09
2014	(BG) Bulgaria	(832) Severen tsentralen	0.60035		48.7	3.36	6236.96	1.15	2125.02	2.22	4111.94	88.52	82.9	0.99	4.62	78.87	60.82	20.27	0.14	0.15	0.19	0.81	0.73	0	0.07	6.09	0	0.08	0.19	0	0	15.28	2.84	2.74	0.1	1.61	1.89	5.07	2.73	43.3	87.96	1.16	1.16	3569.48	3657.25	1176.06	85460	965.432	0.92
2014	(BG) Bulgaria	(833) Severoiztochen	0.594397		54.1	2.49	4623.21	0.9	1677.83	1.59	2945.38	62.22	60.57	0.78	0.88	55.39	39.03	19.24	0.05	0.28	0.33	0.45	0.42	0	0.02	2.52	0	0.13	0.2	0	0	15.29	3.21	3.06	0.15	1.74	2.93	3.89	3.45	46.41	85.98	2.95	2.95	3446.92	3583.94	628.35	71243	1145.02	0.94
2014	(BG) Bulgaria	(831) Severozapaden	0.600917		50.9	3.05	5653.93	1.13	2088.95	1.92	3564.98	83.88	78.23	0.9	4.75	71.59	49.84	25.48	0.11	0.24	0.46	0.44	0.44	0	0	5.11	0.03	0.58	1.3	0	0	11.35	3.1	2.76	0.34	1.14	3.42	0.96	2.67	46.38	86.87	1.21	1.21	2654.15	2864.38	940.29	73177	872.401	0.98
2014	(BG) Bulgaria	(836) Yugoiztochen	0.600979		43.2	2.86	5299.86	1.08	2005.79	1.78	3294.07	54.26	47.64	2.25	4.37	47.2	26.12	19.07	0	0.26	1.11	1.14	1.13	0	0.01	5.05	0.02	0.89	1.51	0	0	14.27	4.16	4.13	0.03	3.11	2.46	3.14	1.39	37.43	55.57	1.3	1.3	3411.62	3429.04	1267.42	48990	902.875	0.96
2014	(BG) Bulgaria	(834) Yugozapaden	0.60338		13.8	1.95	3621.26	1.23	2273.83	0.73	1347.42	15.62	8.84	0.49	6.29	13.05	5.57	1.91	0.13	0.14	0.13	0.36	0.34	0	0.02	6.49	0.15	0.35	1.02	0	0	6.42	1.53	1.47	0.05	1.11	2.5	0.18	0.92	32.63	57.68	1	1	2890.85	2961.41	980.18	20206	1293.6	1.19
2014	(BG) Bulgaria	(835) Yuzhen tsentralen	0.598537		18.3	1.91	3538.26	1.15	2139.61	0.75	1398.65	15.97	12.78	0.77	2.42	13.52	6.68	3.71	0	0.31	0.42	0.35	0.33	0	0.02	3.33	0.12	0.72	0.84	0	0	8.62	2.48	2.41	0.07	2.03	2.43	0.27	1.33	33.62	51.26	1.91	1.91	2525.31	2553.6	1606.3	18194	1139.26	0.95
2014	(CZ) Czechia	(745) Czechia	0.599902		244.8	5.57	11526.3	1.35	2921.78	4.22	8604.52	201.75	145.44	1.39	54.91	158.98	84.38	35.45	5.33	0.64	0.3	1.1	1.07	0	0.03	78.32	0	0.79	1.54	0.47	0.00232962	88.68	21.36	21.36	0	37.95	1.05	20.76	7.06	65.74	85.76	0.8	0.8	7606.85	7606.85	-	305374	1513.63	0.92
2014	(DK) Denmark	(370) Denmark	0.594519		348.2	1.72	3229.33	0.8	1553.98	0.91	1675.35	94.92	88.98	1.08	4.86	28.52	52.45	12.41	0.56	0.34	0	1.08	0.33	0	0.75	24.23	3.78	0.01	4.4	0	0	145.63	21.03	21.03	0	20.42	0.45	97.08	5.97	76.75	77.99	1.87	1.87	9225.26	9225.26	-	412736	4348.25	0.99
2014	(DE) Germany	(30) Niedersachsen	0.600852		286.7	1.87	4194.31	1.35	3200.46	0.52	993.85	78.18	58.18	0.53	19.47	46.24	26.82	11.09	5.07	0.3	0	0.53	0.34	0	0.19	38.48	0.42	0.53	0.96	4.03	0.0515477	129.67	27.31	27.31	0	31.44	0.19	63.43	6.94	86.19	90.17	2.02	2.02	7863.52	7863.52	-	272340	3483.5	1.04
2014	(DE) Germany	(50) Nordrhein-Westfalen	0.599549		249.1	1.8	4044.75	1.27	3029.34	0.53	1015.41	56.42	43.36	0.14	12.92	34.71	23.17	6.85	0.95	1.02	0	0.14	0	0	0.14	24.71	0.29	0.23	0.52	3.02	0.0535271	111.79	16.25	16.25	0	21.61	0.16	71.91	1.09	86.42	89.67	1.95	1.95	7953.58	7953.58	-	236527	4192.25	1.05
2014	(DE) Germany	(20) Hamburg	0.502312		259.4	2.75	6055.04	1.67	3890.44	1.08	2164.6	8.95	1.17	2.98	4.79	4.07	0	0	0	1.17	0	2.98	2.92	0	0.06	4.79	0.01	0	0.01	0	0	2.83	0	0	0	2.83	0	0	0	-	-	0.59	0.59	-	-	-	205196	22926.9	1.26
2014	(DE) Germany	(10) Schleswig-Holstein	0.591		281.9	1.9	4304.57	1.32	3136.1	0.58	1168.48	99.8	73.79	0.14	25.88	54.86	31.42	13.77	4.04	0.1	0	0.14	0.05	0	0.1	52.91	1.02	0.45	1.46	1.08	0.0108216	123.17	41.56	41.56	0	44.32	0.71	34.94	0.71	97.2	91.84	1.8	1.8	7718.41	7718.41	-	287083	2876.58	1.03
2014	(DE) Germany	(80) Baden-Württemberg	0.602601		150.2	1.97	4356.83	1.31	3093.29	0.67	1263.54	51.06	31.45	1.81	17.8	34.58	20.56	3.86	0.49	0.5	0.85	0.96	0.91	0	0.05	23.82	0.11	0.4	0.51	2.54	0.0497454	52.7	14.07	14.07	0	13.42	0.9	18.97	3.68	74.87	97.02	1.49	1.49	6649.95	6649.95	-	170229	3333.9	1.07
2014	(DE) Germany	(90) Bayern	0.622849		127	1.53	3527.01	1.34	3161.25	0.19	365.77	48.99	32.12	0.15	16.72	28.23	18.25	4.66	0.59	0.22	0.09	0.06	0.04	0	0.02	25.11	0.14	0.45	0.59	5.96	0.121657	57.12	19.83	19.83	0	19.89	0.54	15.81	0.7	79.07	104.01	1.79	1.79	6543.87	6543.87	-	143155	2922.13	1.09
2014	(DE) Germany	(100) Saarland	0.600991		141.7	1.64	3776.09	1.47	3449.91	0.17	326.18	107.29	53.43	0.01	53.85	80.9	34.75	6.78	0.61	0	0	0.01	0.01	0	0	65.09	0.6	0.06	0.65	0.45	0.00419424	64.85	25.28	25.28	0	36.35	0.01	0.35	0.24	64.85	54.82	1.06	1.06	7609.17	7609.17	-	140889	1313.16	0.94
2014	(DE) Germany	(70) Rheinland-Pfalz	0.596285		163.2	2.49	5448.13	1.67	3891.82	0.82	1556.3	54.12	32.69	5.2	16.24	38.58	19.86	6.97	0.25	1.01	4.88	0.31	0.21	0	0.1	20.44	0.31	0.34	0.65	1	0.0184775	28.13	9.47	9.47	0	11.79	0.52	6.07	0.16	67.02	100.26	1.18	1.18	7503.86	7503.86	-	178250	3293.61	1.17
2014	(DE) Germany	(60) Hessen	0.599018		158.4	1.87	4131.01	1.26	2968.17	0.61	1162.84	73.47	48.59	0.11	24.77	53	31.22	9.28	0.92	0.97	0.04	0.07	0.06	0	0.01	31.15	0.3	0.44	0.74	1.44	0.0195998	57.54	15.58	15.58	0	20.01	0.49	20.11	0.86	77.65	83.98	1.29	1.29	7152.5	7152.5	-	156661	2132.31	1.01
2014	(DE) Germany	(116) Thüringen	0.596166		890.4	9.06	17893.5	0.93	2222.44	8.13	15671.1	474.89	378.65	2.33	93.92	388.7	228.55	96.6	4.26	0.83	0	2.32	1.67	0	0.65	144.99	0.55	1.04	1.59	4.58	0.00964434	264.63	64.78	64.78	0	71.54	9.88	108.46	6.65	81.64	108.97	1.07	1.07	8868.14	8868.14	-	1096566	2309.09	0.9
2014	(DE) Germany	(115) Sachsen-Anhalt	0.597672		796.1	6.3	12641.9	1.12	2678.31	5.17	9963.55	456.5	394.99	0.66	60.86	350.69	231.71	103.03	12.82	0.19	0.02	0.64	0.12	0	0.51	116.18	2.02	2.71	4.73	6.71	0.0146988	202.64	51.25	51.25	0	46.72	1.65	98.17	3.91	83.87	96.59	1.07	1.07	8708.75	8708.75	-	943366	2066.52	0.95
2014	(DE) Germany	(113) Mecklenburg-Vorpommern	0.592146		931.8	7.07	14195	1	2389.55	6.07	11805.5	514.06	424.85	0.38	88.82	319.7	235.45	122.74	8.83	0.17	0	0.38	0	0	0.38	150.54	3.41	1.36	4.78	3.33	0.00647784	355.4	68.03	68.03	0	91.16	1.03	182.7	12.26	91.94	74.69	1.16	1.16	8652.09	8652.09	-	1228362	2389.53	0.97
2014	(DE) Germany	(114) Sachsen	0.596203		648.4	7.03	13967.9	1.09	2566.51	5.94	11401.3	308.47	250.86	0.58	57.04	230.07	137.05	62.48	0.8	1.07	0.03	0.55	0.12	0	0.43	105.78	0.17	1.34	1.51	5.01	0.0162414	186.74	74.37	74.37	0	68.4	1.72	39.92	1.7	84.45	93.44	1.43	1.43	8762.3	8762.3	-	768094	2490.01	0.94
2014	(DE) Germany	(112) Brandenburg	0.603114		697.7	7.84	15547.9	0.97	2328.3	6.87	13219.6	422.87	335.4	1.79	85.68	317.93	182.09	64.27	10.23	2.67	0	1.79	1.5	0	0.29	164.02	3.45	4.58	8.04	9.14	0.0216142	219.17	50.51	50.51	0	77.99	4.14	51.23	31.74	71.09	84.08	0.91	0.91	8501.2	8501.2	-	828726	1959.77	0.92
2014	(EE) Estonia	(755) Estonia	0.63338		92	1.97	4349.73	0.85	1882.44	1.12	2467.29	128.72	93.26	0.52	34.97	79.88	49.15	16.34	0	0.12	0	0.47	0.44	0	0.04	48.83	0.2	3.11	13.8	14.39	0.111793	41.68	14.03	14.03	0	15.12	1.86	8.56	1.77	40.89	-	0.64	0.64	8250.06	8250.06	-	114857	892.301	0.87
2014	(IE) Ireland	(380) Ireland	0.603081		49.4	1.19	2518.04	1.12	2357.64	0.08	160.4	50.06	5.7	0.01	44.35	9.4	3.81	0.28	0	0	0	0.01	0.01	0	0	45.97	0	0	0	0.16	0.00319616	59.59	13.24	13.24	0	40.52	5.32	0.08	0.07	99.99	-	1.29	1.29	5381.85	5381.85	-	67207	1342.53	1.12
2014	(EL) Greece	(450) Makedonia-Thraki	0.583615		22.6	1.04	2558.19	0.82	1943.73	0.22	614.46	11.69	10.02	1.23	0.52	7.77	5.71	2.44	0.46	0.1	0.15	0.99	0.59	0.38	0.02	1.58	0.27	0.43	0.7	0.08	0.00684346	5.64	0.4	0.38	0.01	1.03	3.83	0.33	0.03	30.89	123.74	3.38	3.38	6621.02	6860.62	51.95	25594	2189.39	1.1
2014	(EL) Greece	(460) Ipiros-Peloponissos-Nissi Ioniou	0.59674		18	0.99	2367.99	0.85	1973.17	0.14	394.82	7.51	1.81	3.1	2.6	3	0.77	0.12	0	0.09	0.2	2.9	0.46	2.43	0.01	2.6	0.21	0.11	0.75	0	0	5.12	0.02	0.02	0	1.03	3.6	0.01	0.44	26.77	109.96	1.19	1.19	1456.92	1456.92	-	22851	3042.74	1.58
2014	(EL) Greece	(470) Thessalia	0.581764		22.2	1.05	2632.12	0.9	2182.18	0.15	449.93	10.41	8.66	1.29	0.45	5.83	4.28	3.05	0	0.08	0.09	1.2	0.37	0.82	0.01	1.46	0.04	0.2	0.24	0	0	6.84	0.31	0.31	0	1.34	5.16	0.02	0	33.91	130.27	3.23	3.23	3276.23	3276.23	-	24684	2371.18	1.16
2014	(EL) Greece	(480) Sterea Ellas-Nissi Egaeou-Kriti	0.597219		20.1	1.27	3108.39	1.13	2667.34	0.14	441.05	10.35	3.37	2.88	4.1	5.14	1.74	0.56	0	0.13	0.28	2.6	0.12	2.41	0.07	4.63	0.07	0.3	0.4	0	0	6.88	0.01	0.01	0	0.66	5.84	0.09	0.25	25.04	116.8	1.12	1.12	1340.16	1340.16	-	24634	2380.1	1.41
2014	(ES) Spain	(515) País Vasco	0.621548		52.1	1.59	2902.65	1.39	2529.07	0.2	373.58	34.6	8.88	1.72	24	25.52	7.16	1.02	0	0.06	1.68	0.05	0.02	0.03	0	24.4	0.02	0.22	0.24	2.64	0.0763006	24.45	2.99	2.99	0	13.23	6.78	0.26	0.42	53.55	-	0.99	0.99	8630.82	8630.82	-	80573	2328.7	1.29
2014	(ES) Spain	(520) Navarra	0.597755		85.1	1.23	2263.94	0.97	1773.98	0.26	489.96	56.05	40.33	2.26	13.46	33	33	2.69	0.1	0.74	1.41	0.85	0.45	0.4	0	9.62	1.64	1.35	7.66	0.03	0.000535236	33.28	2.11	2.11	0	5.8	7.63	15.75	0.41	51.18	113.19	1.82	1.82	10030	10030	-	87818	1566.78	1.06
2014	(ES) Spain	(505) Asturias	0.610117		51.6	1.27	2651.79	1.2	2529.42	0.06	122.37	36.98	1.96	0.09	34.93	28.77	0	0	0	0.02	0	0.09	0.06	0	0.03	21.69	0	0	15.17	0.84	0.022715	46.73	11.44	11.44	0	34.51	0.78	0	0	-	-	2.15	2.15	5061.88	5061.88	-	42902	1160.14	1.13
2014	(ES) Spain	(510) Cantabria	0.630372		56.7	1.27	2476.98	1.22	2380.58	0.05	96.41	53.49	1.21	0	52.28	43.84	0.83	0.1	0	0	0	0	0	0	0	23.81	0	0	28.74	5.42	0.101327	53.75	12.38	12.38	0	39.07	1.04	0	0	22.51	-	2.28	2.28	6156.22	6156.22	-	46391	867.284	1.01
2014	(ES) Spain	(525) La Rioja	0.604406		59.7	1.19	2270.44	0.98	1782.06	0.22	488.38	36.77	11.42	9.8	15.55	23.62	7.19	0.92	0.01	0.33	5.62	4.19	2.83	1.35	0	15.66	0.49	2.38	2.88	0	0	15.87	0.32	0.32	0	4.69	1.94	7.62	1.19	39.96	114.64	0.42	0.42	9470.14	9470.14	-	48706	1324.61	1.46
2014	(ES) Spain	(500) Galicia	0.599664		63.5	1.2	2246.3	1.15	2151.21	0.05	95.09	16.18	4.55	0.25	11.38	2.53	0.71	0.19	0	0.03	0.14	0.11	0.11	0	0	14.7	0	0.14	0.31	0.09	0.00556242	33.42	11.54	11.54	0	13.23	1.01	1.58	5.8	28.45	108.91	1.74	1.74	7535.43	7535.43	-	50223	3104.02	1.23
2014	(ES) Spain	(545) Castilla y León	0.60269		60.9	1.33	2583.91	1.16	2237.21	0.17	346.71	66.26	57.82	0.69	7.75	39.63	33.1	16.16	0.03	0.01	0.67	0.01	0	0.01	0	13.14	1.84	1.31	3.16	0.04	0.000603682	21.85	1.75	1.75	0	5.77	9.12	5.12	0	30.25	101.52	1.38	1.38	6021.64	6021.64	-	62672	945.85	1.03
2014	(ES) Spain	(550) Madrid	0.60778		39.8	1.87	4289.14	1.62	3793.34	0.26	495.8	56.4	27.57	6.67	22.16	11.15	20.97	0.04	0	0.4	2.73	3.94	0.02	3.92	0	22.16	0	6.15	6.15	0	0	18.56	1.07	1.07	0	10.91	3.92	2.61	0	20.7	107.14	0.59	0.59	5834.94	5834.94	-	45484	806.454	1.38
2014	(ES) Spain	(540) Islas Baleares	0.609411		50.3	1.18	2428.05	1.02	2106.09	0.16	321.96	53.83	24.68	13.27	15.88	32.5	12.72	1.35	0	0.36	0.42	12.85	12.37	0.48	0	23.05	0.17	2.86	3.09	0.43	0.00798811	18.1	2.7	2.7	0	2.73	7.76	4.65	0.01	22.06	63.06	0.52	0.52	5807.22	5807.22	-	42349	786.717	1.16
2014	(ES) Spain	(535) Cataluña	0.636992		112	1.59	3169.77	1.1	2203.09	0.48	966.68	33.15	18.15	9.1	6.33	14.98	12.24	0.63	0.02	0.24	1.64	7.03	3.58	3.44	0.01	4.22	1.73	0.03	7	5.58	0.168326	67.46	1.95	1.95	0	5.95	2.13	50.12	7.17	39.23	123.44	2.9	2.9	9924.94	9924.94	-	79931	2411.19	1.17
2014	(ES) Spain	(530) Aragón	0.60591		83.6	1.09	2205.2	0.9	1654.48	0.18	550.72	67.12	45.61	6.7	14.81	34.55	27.29	1.96	0.16	0.09	1.16	5.54	3.52	1.95	0.06	19.48	0.21	11.4	11.61	0.07	0.00104291	47.99	0.37	0.37	0	4.62	6.85	32.58	3.54	26.45	121.33	0.66	0.66	9697.84	9697.84	-	64847	966.135	1.17
2014	(ES) Spain	(570) Extremadura	0.610045		47.3	1.76	3808.21	1.47	3184.51	0.29	623.69	66.44	19.08	7.56	39.8	17.13	13.35	1.85	0	0.06	2.32	5.23	1.01	4.22	0	40.91	0.25	2.46	2.71	0.47	0.00707405	24.86	0.24	0.24	0	11.89	8.59	1.75	2.39	22.63	97.07	0.52	0.52	6597.71	6597.71	-	43084	648.465	1.24
2014	(ES) Spain	(575) Andalucía	0.602821		45.1	1.31	2537.16	0.81	1557.1	0.49	980.07	35.64	10.19	13.08	12.37	8.84	4.87	3.24	0	0.4	0.11	12.98	3.68	9.29	0	12.22	0.04	1.52	1.81	0.03	0.000841751	8.35	0.39	0.39	0	1.96	2.48	2.22	1.25	30.24	145.52	0.36	0.36	7342.96	7342.96	-	44574	1250.67	1.23
2014	(ES) Spain	(560) Comunidad Valenciana	0.379542		35.4	1.18	2296.55	0.88	1686.67	0.3	609.88	9.05	1.26	7.79	0	0.84	0.76	0.05	0	0.17	1.23	6.56	6.04	0.52	0	0.02	0.21	0.04	0.25	0.19	0.0209945	7.31	0	0	0	0.98	0.62	3.61	2.08	25.89	-	46.72	46.72	-	-	-	39709	4387.73	1.83
2014	(ES) Spain	(565) Murcia	0.588957		78.1	1.6	3162.47	0.98	1928.25	0.62	1234.22	28.14	13.44	14	0.7	3.73	6.76	0.2	0	1.33	1.89	12.11	11.42	0.69	0	0.79	2.03	3.02	5.05	0	0	21.59	0	0	0	0.41	4.51	16.17	0.51	19.49	-	3.01	3.01	-	-	-	57249	2034.43	1.29
2014	(ES) Spain	(555) Castilla-La Mancha	0.607984		55	1.52	3181.16	1.2	2477.41	0.32	703.76	54.03	36.48	13.6	3.97	9.97	22.28	6.11	0	0.59	8.39	5.2	0.88	4.32	0	3.83	0.02	7.25	7.55	0.7	0.0129558	14.81	0.02	0.02	0	2.08	4.36	1.81	6.53	20.04	106.09	1.03	1.03	5356.25	5356.25	-	44001	814.381	1.35
2014	(ES) Spain	(580) Canarias	0.367106		53.5	1.97	3961.57	1.13	2334.5	0.85	1627.07	2.63	1.09	1.28	0.26	1.04	0	0.3	0	0.38	0.14	1.14	1.14	0	0	0.26	0.4	0	0.4	0	0	7.17	0.91	0.91	0	0.34	2.61	0.33	2.98	-	-	13.78	13.78	6954.59	6954.59	-	55513	21107.6	1.08
2014	(FR) France	(133) Haute-Normandie	0.588582		238.4	1.89	3031.61	1.38	2207.81	0.51	823.8	124.7	99.61	0.69	24.4	115.73	54.86	29.59	0.65	0.07	0	0.69	0.69	0	0	37.58	0.03	0.9	0.93	0.09	0.000721732	73.97	20.1	20.1	0	44.98	0.17	3.86	3.93	83.73	81.24	1.79	1.79	6916.45	6916.45	-	258900	2076.18	0.94
2014	(FR) France	(135) Basse-Normandie	0.596738		186.9	1.86	2975.42	1.54	2470.39	0.31	505.03	97.95	55.19	0.34	42.42	88.91	26.21	7.56	0.03	0.14	0	0.34	0.34	0	0	63.07	0.21	0.25	0.46	0	0	118.98	39.86	39.86	0	56.71	1.06	10.13	9.06	75.42	92.75	1.61	1.61	6540.19	6540.19	-	213912	2183.89	0.98
2014	(FR) France	(134) Centre	0.590756		197.6	1.85	3009.29	1.35	2153.71	0.51	855.58	129.76	118.55	1.38	9.83	112	73.72	26.73	0.18	0.7	1.21	0.17	0.16	0	0	22.35	0	4.75	4.75	0.07	0.000539457	36.75	4.09	4.09	0	20.14	1.89	5.96	4.6	75.3	100.7	1.19	1.19	7970.58	7970.58	-	209462	1614.23	0.96
2014	(FR) France	(132) Picardie	0.583965		252.6	1.86	3013.76	1.41	2254.75	0.45	759.01	134.83	121.19	0.2	13.44	127.12	73.3	35.99	0.4	2.14	0.18	0.02	0	0	0.02	20.91	0.02	1.75	1.78	0	0	46.24	14.18	14.18	0	26.4	0.47	1.84	3.11	90.19	97.92	2.18	2.18	7454.81	7454.81	-	271664	2014.86	1
2014	(FR) France	(131) Champagne-Ardenne	0.589662		252.5	2.17	3532.9	1.3	2076.15	0.87	1456.75	96.36	80.14	1.56	14.66	89.95	47.67	23.1	1.05	0.06	1.54	0.02	0	0	0.02	22.72	0.12	1.15	1.26	0	0	27.67	6.68	6.68	0	16.5	1.16	0.06	3.11	84.32	96.16	1.29	1.29	7086.73	7086.73	-	268563	2787.08	1.16
2014	(FR) France	(121) Île-de-France	0.587713		245.8	2.11	3429.69	1.31	2092.8	0.8	1336.9	145.15	142.9	0.31	1.93	130.8	92.63	40.67	0.13	0.48	0	0.31	0.1	0	0.21	4.52	0	6.53	6.53	0.09	0.000620048	5.25	0.89	0.89	0	2.31	1.12	0	0.81	82.38	101.83	1.43	1.43	9365.75	9365.75	-	256533	1767.36	0.99
2014	(FR) France	(162) Pays de la Loire	0.596089		226.2	2.3	3741.22	1.64	2618.41	0.67	1122.81	89.49	73.4	1.59	14.5	79.79	29.68	4.72	0.18	0.65	1.23	0.36	0.33	0	0.03	52.44	0.2	0.15	0.35	0	0	145.43	22.84	22.84	0	56.01	1.42	21.76	43.16	71.7	97.12	1.57	1.57	7268.34	7268.34	-	264029	2950.37	1.04
2014	(FR) France	(163) Bretagne	0.592384		292.2	2.06	3336.92	1.54	2460.18	0.53	876.75	65.92	63.37	0.18	2.38	57.32	24.31	1.55	0.09	2.34	0	0.18	0.18	0	0	37.03	0.16	0.34	0.51	0.09	0.00136529	203.02	33.07	33.07	0	32.11	0.31	82	55.26	72.05	92.31	1.8	1.8	7563.82	7563.82	-	292330	4434.62	1.05
2014	(FR) France	(164) Poitou-Charentes	0.593709		173.4	1.73	2795.87	1.28	2044.81	0.45	751.06	99.7	85.89	4.62	9.19	81.68	46.17	16.78	0.15	0.15	4.54	0.08	0.03	0	0.05	28.69	0.59	2.6	3.19	0.05	0.000501505	50.58	5.83	5.83	0	26.16	6.5	3.56	8.24	64.72	100.45	1.41	1.41	7563.02	7563.02	-	191219	1917.94	1.09
2014	(FR) France	(153) Franche-Comté	0.601462		171.7	1.93	3093.6	1.64	2616.46	0.3	477.14	124.63	52.12	0.33	72.18	102.41	28.02	9	0.14	0.1	0.31	0.02	0.01	0	0.01	86.82	0.09	0.26	0.35	0.01	8.02375e-05	97.61	39.64	39.64	0	51.18	1.26	5.2	0.04	68.78	93.41	1.07	1.07	6412.56	6412.56	-	206640	1658.03	1.01
2014	(FR) France	(141) Nord-Pas-de-Calais	0.581291		217.7	2.17	3509.02	1.44	2305.58	0.73	1203.44	83.14	69.56	0	13.58	76.34	38.21	15.37	0.06	4.89	0	0	0	0	0	21.79	0.27	0.53	0.8	0	0	68.95	18.73	18.73	0	30.76	0.42	8.38	10.41	88.26	101.85	2.41	2.41	7460.03	7460.03	-	239058	2875.37	1
2014	(FR) France	(151) Lorraine	0.597571		209.7	1.93	3116.66	1.61	2575.31	0.33	541.35	161.63	98.97	0.19	62.46	143.17	59.06	22.58	2.29	0	0	0.19	0.14	0	0.05	79.32	0.27	0.2	0.47	0	0	113.23	28.74	28.74	0	74.61	4.2	5.01	0.38	69.74	82.34	1.37	1.37	7598.43	7598.43	-	238134	1473.33	0.95
2014	(FR) France	(136) Bourgogne	0.597591		204	2.22	3621.35	1.46	2331.57	0.76	1289.78	124.19	76.76	2.53	44.9	113.72	43.46	18.1	0.44	0.23	2.11	0.42	0.18	0	0.25	57.69	0.13	2.04	2.18	0.06	0.000483131	73.57	4.24	4.24	0	59.7	2.15	2.76	4.61	60.98	98.94	1.16	1.16	7214.22	7214.22	-	201947	1626.11	0.97
2014	(FR) France	(152) Alsace	0.58976		182.9	2.13	3447.21	1.33	2131.35	0.8	1315.86	53.86	39.7	2.75	11.41	42.89	31.65	2.53	0	0.29	2.6	0.15	0.15	0	0.01	15.5	0.07	1.06	1.13	0	0	27.82	8.55	8.55	0	10.61	1.18	5.24	2.05	77.8	117.79	1.51	1.51	7550.51	7550.51	-	177174	3289.53	1.04
2014	(FR) France	(192) Rhône-Alpes	0.599357		136.1	2.19	3564.63	1.4	2239.66	0.8	1324.96	64.59	32.11	4.1	28.37	48.71	15.89	3.3	0.18	0.35	2.35	1.75	1.7	0.03	0.03	40.17	0.15	0.6	0.75	0.11	0.00170305	55.27	13.33	13.33	0	22.61	2.6	4.99	11.5	62.41	106.5	1	1	6601.35	6601.35	-	159020	2461.99	1.03
2014	(FR) France	(201) Languedoc-Roussillon	0.597045		117.4	2.13	3450.73	1.2	1919.76	0.93	1530.97	48.25	17.2	14.89	16.16	29.12	5.73	2.94	0.02	0.36	13.75	1.15	1.04	0.04	0.06	21.14	3.06	0.04	3.1	0.01	0.000207254	12.02	1.36	1.36	0	7.18	1.96	0.34	1.17	42.77	92.78	0.5	0.5	5489.37	5489.37	-	137393	2847.52	1.12
2014	(FR) France	(193) Auvergne	0.604346		104.5	1.51	2420.86	1.37	2199.53	0.13	221.33	97.92	44.11	0.04	53.76	76.9	16.65	2.45	0.02	0.01	0.03	0.01	0.01	0	0	78.29	0.17	0.3	0.48	0.08	0.000816993	93.71	18.1	18.1	0	60.34	5.98	4.35	4.81	61.22	102.67	1.08	1.08	5996.09	5996.09	-	118004	1205.11	0.91
2014	(FR) France	(183) Midi-Pyrénées	0.60309		111	1.75	2805.28	1.36	2181.86	0.38	623.41	83.09	61.71	1.99	19.36	54.79	26.87	12	0	0.26	1.39	0.6	0.59	0	0.01	39.99	0.17	1.78	1.95	1.51	0.0181731	48.1	5.38	5.38	0	24.47	9.46	3.98	4.65	54.32	86.13	1.01	1.01	6468.86	6468.86	-	122754	1477.36	0.93
2014	(FR) France	(184) Limousin	0.606305		93.2	1.62	2616.88	1.47	2345.58	0.16	271.31	105.03	65.67	0.41	38.95	64.57	12.04	0.58	0	0.01	0	0.41	0.41	0	0	91.92	0	0.07	0.07	0.57	0.00542702	112.12	4.4	4.4	0	94.43	8.71	2.38	2.1	56.59	84.67	1.17	1.17	6287.45	6287.45	-	101141	962.972	0.89
2014	(FR) France	(182) Aquitaine	0.592706		168.2	2.43	3933.55	1.41	2253.54	1.02	1680.01	53.7	36.17	6.9	10.63	36.95	20.23	3.63	0.02	1.43	5.85	1.05	1.04	0	0	19.72	0.15	1.62	1.77	0.49	0.00912477	39.46	3.59	3.59	0	15.73	3.42	2.6	13.8	54.52	99.74	1.25	1.25	6998.06	6998.06	-	196033	3650.52	1.07
2014	(FR) France	(203) Provence-Alpes-Côte d'Azur	0.593032		157.8	2.98	4837.83	1.37	2193.95	1.61	2643.88	45.13	18.87	10.41	15.84	32.2	7.67	3.07	0	0.92	8.25	2.16	1.79	0.33	0.04	21.11	1.71	0.23	1.94	0.07	0.00155107	12.51	0.44	0.44	0	1.99	9.67	0.27	0.1	45.83	74.18	0.64	0.64	5101.54	5101.54	-	186456	4131.53	1.17
2014	(FR) France	(204) Corse	0.605893		122.4	2.51	4099.1	1.2	1927.66	1.3	2171.44	78.67	5.92	7.47	65.28	39.32	0.39	0.01	0	0.1	3.54	3.93	3.4	0.41	0.12	69.58	1.1	0.02	1.12	0.01	0.000127113	30.76	0	0	0	20.28	9.34	1.07	0.01	-	116.96	0.43	0.43	-	-	-	149228	1896.89	1.12
2014	(FR) France	(206) Martinique	0.508542		104.9	3.03	4877.13	1.05	1675.3	1.98	3201.83	8.13	3.24	3.73	1.16	5.4	0	0.68	0	1.1	0	3.73	3.65	0	0.07	1.16	1.44	0.01	1.45	0.02	0.00246002	5.93	0	0	0	1.67	0.26	1.79	2.19	-	-	1.45	1.45	-	-	-	113834	14001.7	0.81
2014	(FR) France	(207) La Réunion	0.535247		65.6	1.87	3036.89	1.27	2039.48	0.59	997.41	8.06	5.95	0.51	1.6	4.81	0	5.49	0	0.31	0	0.51	0.49	0	0.02	1.72	0.02	0	0.02	0.04	0.00496278	14.47	0.52	0.52	0	2.26	0.34	3.37	7.91	-	-	1.91	1.91	7086.35	7086.35	-	96816	12011.9	1.02
2014	(FR) France	(205) Guadeloupe	0.543094		56.2	1.51	2452.41	1.05	1681.97	0.46	770.44	9.96	7.96	0.99	0.99	7.74	0	5.61	0	0.85	0	0.99	0.99	0	0	1.24	1	0.25	1.26	0.07	0.00702811	9.13	0	0	0	5.55	0.16	2.02	1.37	-	-	3.74	3.74	-	-	-	62147	6239.66	0.85
2014	(HR) Croatia	(861) Jadranska Hrvatska	0.610932		13.9	2.01	3626.28	1.78	3210.58	0.23	415.7	10.69	1.88	1.89	6.92	4.6	0.52	0.11	0	0.13	0.6	1.29	0.33	0.95	0.01	7.81	0.09	0.11	0.2	0.26	0.0243218	4.46	0.77	0.77	0	0.56	2.52	0.08	0.41	44.11	44.05	0.49	0.49	3344.87	3344.87	-	16845	1575.77	0.93
2014	(HR) Croatia	(862) Kontinentalna Hrvatska	0.599764		24	1.67	3011.72	1.5	2700.69	0.17	311.03	15.34	12.51	0.44	2.39	6.6	7.57	2.54	0	0.16	0.11	0.33	0.33	0	0	4.27	0.06	0.09	0.15	0.12	0.00782269	10.19	2.27	2.27	0	2.25	1.73	2.11	1.6	44.08	79.9	1.5	1.5	3913.43	3913.43	-	22059	1438.01	1.12
2014	(IT) Italy	(221) Valle d'Aosta	0.609705		56.6	1.57	3628.15	1.2	2822.78	0.37	805.37	49.35	0.3	0.55	48.51	43.81	0.03	0.05	0	0.01	0.46	0.09	0.09	0	0	48.72	0	0	0	0.07	0.00141844	31.5	18.23	18.23	0	12.27	0.86	0	0	-	50.15	0.65	0.65	2538.84	2538.84	-	69332	1404.9	1.16
2014	(IT) Italy	(222) Piemonte	0.589888		95.4	1.53	3650.77	1.36	3284.45	0.17	366.32	25.38	16.25	2.4	6.73	16.64	11.06	0.68	0.12	0.28	1.24	1.17	1.13	0	0.04	10.83	0.12	0	0.12	0.27	0.0106383	26.56	3.65	3.65	0	12.79	0.3	8.39	0.85	55.78	111.84	1.73	1.73	6721.04	6721.04	-	89928	3543.26	1.51
2014	(IT) Italy	(241) Trentino	0.564227		44.4	1.08	2425.28	0.91	2054.44	0.17	370.84	6.35	0.76	2.49	3.09	4.46	0.24	0.16	0	0.06	0.95	1.54	1.53	0.01	0	3.39	0	0	0	0.05	0.00787402	5.83	3.08	3.08	0	1.5	0.1	0	1.14	-	61.5	1.5	1.5	6196.69	6196.69	-	55790	8785.83	1.49
2014	(IT) Italy	(243) Veneto	0.56908		130.2	1.33	2984.83	1.13	2530.76	0.21	454.07	17.57	13.66	2.57	1.33	8.1	6.74	2.9	0.31	0.47	1.87	0.7	0.57	0.03	0.1	4.44	0.45	0	0.45	0.04	0.00227661	36.92	4.57	4.45	0.12	8.69	0.08	4.1	19.14	65.33	110.51	4.25	4.25	6924.98	7018.53	3375.12	109370	6224.82	1.54
2014	(IT) Italy	(242) Alto Adige	0.708832		34.7	1.44	3172.05	1.04	2292.52	0.4	879.53	7.99	0.55	1.79	5.64	1.45	0.01	0.04	0	0.13	0.13	1.66	1.47	0	0.18	5.95	0.06	0	0.06	3.6	0.450563	10.43	5.46	5.46	0	4.8	0.13	0.01	0.02	-	-	1.75	1.75	6664.82	6664.82	-	82412	10314.4	1.53
2014	(IT) Italy	(230) Lombardia	0.577303		237.2	1.55	3456.57	1.35	3028.41	0.19	428.16	28.99	25.47	0.9	2.62	21.83	14.58	1.33	0.4	0.87	0.54	0.36	0.28	0.01	0.08	11.19	0.11	0	0.11	0.1	0.00344947	91.77	16.6	16.6	0	19.18	0.7	46.47	8.52	55	98.86	3.92	3.92	7812.38	7812.38	-	185738	6406.97	1.6
2014	(IT) Italy	(260) Emilia-Romagna	0.586348		118.7	1.46	3367.65	1.04	2432.55	0.43	935.1	21.31	16.54	3.42	1.35	11.84	7.68	1.87	0	0.84	1.56	1.86	1.72	0.04	0.1	7.46	0.03	0	0.03	0.82	0.0384796	22.48	4.37	4.37	0	3.71	0.4	4.45	9.5	57.62	91.12	2.5	2.5	7261.31	7261.31	-	115427	5416.56	1.6
2014	(IT) Italy	(270) Toscana	0.608019		72.9	1.87	4243.93	1.3	2989.35	0.57	1254.58	22.88	15.66	5.65	1.57	8.82	5.64	1.29	0	0.4	1.97	3.68	0.26	2.92	0.51	7.36	2.54	0	2.54	1.54	0.0673077	9.12	0.34	0.34	0	1.8	1.6	4.14	1.01	32.8	77.44	0.84	0.84	5259.33	5259.33	-	109099	4768.31	1.41
2014	(IT) Italy	(244) Friuli-Venezia Giulia	0.588339		109.8	1.29	2937.61	1.1	2528.29	0.19	409.32	21.18	17.08	2.68	1.42	9.57	8.69	4.58	0.57	0.16	2.3	0.38	0.27	0.01	0.11	4.71	0.37	0	0.37	0.42	0.01983	19.23	3.89	3.74	0.15	3.15	0.2	4.94	6.46	51.87	127.21	2.27	2.27	6049.07	6246.06	1021.24	89658	4233.14	1.58
2014	(IT) Italy	(250) Liguria	0.547801		49.5	1.37	3147.81	1.18	2717.89	0.19	429.93	6.46	1.91	0.89	3.67	4.19	1.04	0.07	0	0.6	0.09	0.79	0.06	0.73	0	3.87	0	0	0	0.12	0.0185759	2.86	0.49	0.49	0	1.82	0.42	0.01	0.1	5.8	100.66	0.85	0.85	4998.66	4998.66	-	65954	10209.6	2.17
2014	(IT) Italy	(282) Umbria	0.607877		60.5	1.09	2419.64	0.88	1959.99	0.21	459.66	23.47	17.7	2.75	3.02	10.89	7.85	3.9	0.06	0.2	0.99	1.76	0.09	1.62	0.05	7.76	1.01	0	1.01	0.85	0.0362164	11.29	0.75	0.75	0	3.33	1.28	4.7	1.01	47.51	93.45	1.04	1.04	6446.6	6446.6	-	41521	1769.11	1.31
2014	(IT) Italy	(291) Lazio	0.591983		72.7	1.32	2997.23	1	2291.2	0.32	706.03	17.86	10.67	3.75	3.44	12.03	3.59	0.75	0	1.06	0.57	3.18	1.45	1.67	0.06	8.62	0.07	0	0.07	0.28	0.0156775	12.84	3.58	2.27	1.31	4.44	2.76	0.34	1.17	46.71	134.57	1.84	1.84	4684.83	6727.08	1144.67	82635	4626.82	1.58
2014	(IT) Italy	(281) Marche	0.599056		69	1.36	3128.81	1.22	2809	0.15	319.81	27.03	22.78	1.6	2.64	15.58	10.7	5.27	0	0.62	0.94	0.66	0.21	0.42	0.03	8.45	0.38	0	0.38	0.17	0.00628931	10.6	0.08	0.08	0	2.41	3.17	1.06	3.84	44.08	65.66	0.96	0.96	4833.14	4833.14	-	49108	1816.8	1.37
2014	(IT) Italy	(302) Campania	0.584952		51.9	1.31	2953.76	0.97	2195.31	0.34	758.45	11.03	5.93	2.81	2.29	6.21	2.11	0.38	0	0.76	0.38	2.43	1.16	1.26	0	4.96	0.01	0	0.01	0.29	0.0262919	10.66	5.38	1.03	4.35	3.42	0.82	0.05	0.8	38.5	94.89	2.47	2.47	1951.52	4255.77	1405.44	51713	4688.4	1.76
2014	(IT) Italy	(303) Calabria	0.595228		35.3	1.66	3714.87	0.96	2161.91	0.71	1552.96	12.01	4.59	5.23	2.2	5.39	2.51	1.09	0	0.38	0.11	5.12	1.55	3.57	0	2.8	0	0	0	0.02	0.00166528	3.92	1.06	1.06	0	1.94	0.92	0	0	25.78	52.03	1.88	1.88	2134.97	2134.97	-	41806	3480.93	1.73
2014	(IT) Italy	(301) Molise	0.595666		56	1.3	3068.32	1.12	2662.61	0.18	405.71	21.36	18.21	2.26	0.89	11.7	9.58	2.81	0	0.51	0.88	1.38	0.23	1.14	0	5.51	0.68	0	0.68	0.07	0.00327715	15.25	2.91	2.87	0.04	2.95	1.42	3.06	4.89	34.9	45.79	1.87	1.87	5132.96	5193.18	1084.69	44842	2099.34	1.66
2014	(IT) Italy	(292) Abruzzo	0.592091		50.5	1.24	2804.87	1.08	2444.2	0.16	360.67	12.82	7.61	3.51	1.7	8.22	3.44	0.81	0.09	0.65	1.91	1.6	0.21	1.39	0.01	4.24	0.17	0	0.17	0.07	0.00546022	6.67	1.02	1.02	0	1.64	1.01	0.35	1.97	57.38	104.96	1.22	1.22	4576.91	4576.91	-	42063	3281.05	1.7
2014	(IT) Italy	(320) Sicilia	0.600635		54.5	1.1	2475.51	0.74	1685.47	0.36	790.05	18.94	8.58	5.06	5.3	10.26	2.95	0.82	0.03	0.43	1.71	3.35	1.18	2.15	0.02	8.99	0.69	0	0.69	0.06	0.0031679	7.12	0.57	0.57	0	3.61	1.26	0.05	1.55	30.57	-	0.81	0.81	4250.2	4250.2	-	43018	2271.28	1.53
2014	(IT) Italy	(312) Basilicata	0.602778		41.2	1.32	3060.64	0.96	2260.84	0.36	799.79	29.94	20.49	2.4	7.05	10.67	9.77	1.34	0.06	0.37	0.18	2.22	1.19	1.02	0	11.19	4.86	0	4.86	0.03	0.001002	8.2	1.91	1.69	0.22	3.01	2.61	0.65	0	28.13	54.29	0.77	0.77	4438.04	4872.56	1061.64	44033	1470.71	1.6
2014	(IT) Italy	(330) Sardegna	0.608293		65.1	1.04	2369.09	0.94	2146.98	0.1	222.11	45.54	16.19	1.61	27.74	22.63	4.55	0.62	0	0.35	0.47	1.14	0.44	0.7	0	37.24	1.16	0	1.16	0	0	20.44	0.51	0.51	0	5.72	12.98	0.85	0.25	-	98.19	0.55	0.55	7086.29	7086.29	-	42511	933.487	1.6
2014	(IT) Italy	(311) Puglia	0.592911		45.3	1.14	2533.18	0.66	1472.78	0.48	1060.41	18.82	11.31	6.23	1.28	3.13	6.71	1.02	0	0.84	1.26	4.97	0.6	4.35	0.02	2.6	1.42	0	1.42	0.01	0.00053135	2.28	0.83	0.83	0	0.81	0.56	0.04	0	23.08	-	0.89	0.89	6993.21	6993.21	-	46727	2482.84	1.41
2014	(CY) Cyprus	(740) Cyprus	0.587254		43.7	1.35	2808.99	1.04	2166.75	0.31	642.24	11.36	9.54	1.54	0.28	8.19	3.91	0.83	0	0.25	0.18	1.36	0.54	0.72	0.1	3.83	0	0.85	0.91	0	0	21.93	1.75	1.75	0	1.23	2.91	9.51	6.54	13.82	-	2.46	2.46	7251.96	7251.96	-	35710	3143.49	1.07
2014	(LV) Latvia	(770) Latvia	0.641603		39.5	2.02	3906.68	1.28	2524.61	0.73	1382.06	65.07	48.38	0.46	16.19	32.03	26.88	5.31	0.06	0.37	0	0.45	0.39	0	0.07	27.03	0.36	2.1	4.82	9.18	0.141079	21.32	6.72	6.72	0	6.89	0.26	7.17	0.22	39.43	-	0.53	0.53	6170.62	6170.62	-	54143	832.073	0.91
2014	(LT) Lithuania	(775) Lithuania	0.608335		28.6	1.79	3856.55	1.43	3107.23	0.37	749.32	47.48	40.61	0.35	6.49	23.09	22.37	5.81	0	0.07	0	0.35	0.26	0	0.09	16.58	0.04	1.61	1.83	0.78	0.016428	12.65	4.67	4.67	0	5.22	0.35	1.91	0.38	51.46	59.78	0.64	0.64	5770.6	5770.6	-	36279	764.09	0.98
2014	(LU) Luxembourg	(350) Luxembourg	0.611719		193.8	1.83	4043.66	1.45	3189.39	0.39	854.27	82.03	41.1	0.79	40.26	43.2	18.61	3.47	0.2	0.02	0.77	0.02	0	0	0.02	59.04	0.06	0	0.06	4.81	0.0586371	111.05	28.12	28.12	0	63.88	0.34	16.99	1.08	62.71	95.53	1.6	1.6	7197.15	7197.15	-	206459	2516.87	0.94
2014	(HU) Hungary	(764) Észak-Magyarország	0.608341		53.3	1.72	3785.29	0.57	1261.14	1.15	2524.15	64.62	51.73	2.45	10.43	43.64	31.88	12.65	0.06	0.39	1.41	1.05	1.04	0	0.01	15.81	0	1.43	1.43	1.61	0.0249149	16.51	3.22	3.22	0	4.58	1.59	5.68	1.38	45.49	76.32	0.76	0.76	7030.27	7030.27	-	62716	970.535	1.04
2014	(HU) Hungary	(768) Dunántúl	0.603039		74	1.91	4196.27	0.75	1648.07	1.16	2548.2	63.28	56.88	1.28	5.11	45.51	40.46	12.02	0.16	0.29	0.49	0.79	0.6	0	0.19	8.48	0	0.48	0.74	1.75	0.0276549	25.12	3.12	3.12	0	3.88	1.07	14.68	2.1	57.46	92.49	1.04	1.04	6873.27	6873.27	-	100502	1588.21	1
2014	(HU) Hungary	(767) Alföld	0.609104		47.3	1.48	3253.73	0.65	1421.31	0.83	1832.42	41.04	33.93	1.02	6.09	22.12	20.82	7.75	0.06	1	0.25	0.77	0.76	0	0	9.12	0	1.2	1.26	1.45	0.0353314	16.15	2.51	2.51	0	2.82	1.16	3.88	5.65	43.46	81.37	0.91	0.91	6712.08	6712.08	-	57574	1402.88	1.09
2014	(MT) Malta	(780) Malta	0.516623		37.1	1.4	3183.08	1.22	2800.68	0.17	382.4	2.78	2.29	0.47	0	2.25	0	0.21	0	0.76	0.27	0.2	0.18	0.02	0	1.21	0.04	0.07	0.11	0	0	15.5	2.46	2.46	0	2.09	0.53	6.83	3.48	-	-	6.08	6.08	6831.08	6831.08	-	41770	15025.2	1.24
2014	(NL) Netherlands	(360) The Netherlands	0.554864		436.6	2.75	5923.84	1.45	3318.97	1.3	2604.87	36.86	21.17	0.73	14.96	13.93	4.27	5.89	0.04	2.19	0	0.73	0.37	0	0.36	23.61	0.16	0	0.16	0	0	137.71	34.14	34.14	0	25.43	2.85	52.06	22.62	91.12	143.43	2.77	2.77	8057.52	8057.52	-	489046	13267.7	1.1
2014	(AT) Austria	(660) Austria	0.75224		55.8	1.59	3548.06	1.48	3304.98	0.11	243.08	28.63	15.6	0.64	12.38	9.52	8.46	3.01	0.29	0.11	0.47	0.17	0.17	0	0	15.92	0.47	0	0.47	13.82	0.48271	24.04	6.15	6.15	0	8.68	0.48	6.87	1.53	58.66	104.66	1.08	1.08	6687.89	6687.89	-	76133	2659.2	1.08
2014	(PL) Poland	(785) Pomorze i Mazury	0.607322		41.9	1.74	3920.79	1.49	3363.69	0.25	557.11	35.23	28.49	0.65	6.11	9.68	17.84	6.54	0	0.23	0	0.65	0.62	0	0.03	9.63	0.09	0.12	0.36	1.29	0.0366165	16.84	3.59	3.59	0	4.67	0.05	5.03	3.33	63.86	79.35	1.15	1.15	5348.67	5348.67	-	45887	1302.5	1.13
2014	(PL) Poland	(790) Wielkopolska and Slask	0.597671		39.4	1.7	3810.99	1.41	3160.4	0.3	650.59	23.79	21.04	0.2	2.55	6.84	14.61	4.38	0	0.29	0	0.2	0.19	0	0.01	4.18	0.03	0.05	0.13	0.58	0.02438	17.48	2.94	2.94	0	5.12	0.06	7.54	1.71	67.64	85.11	2.19	2.19	6189.44	6189.44	-	40921	1720.09	1.12
2014	(PL) Poland	(795) Mazowsze i Podlasie	0.617704		24.3	1.67	3718.53	1.48	3317.35	0.18	401.17	15.16	11.1	1.06	3.01	3.18	7.78	1.33	0	0.23	0	1.06	1.05	0	0.01	4.54	0.05	0.15	0.23	1.21	0.0798153	10.67	3.71	3.71	0	3.08	0.06	2.63	1.07	53.71	86.95	1.65	1.65	5054.36	5054.36	-	24604	1622.96	1.14
2014	(PL) Poland	(800) Malopolska i Pogórze	0.618612		17	1.6	3546.13	1.46	3254.76	0.14	291.37	10.67	7.94	0.5	2.23	3.35	5.55	1.21	0	0.19	0	0.5	0.48	0	0.02	3.14	0.02	0.05	0.08	0.88	0.0824742	6.57	1.8	1.8	0	1.42	0.07	2	1.15	51.38	94.36	1.3	1.3	4057.94	4057.94	-	17111	1603.66	1.08
2014	(PT) Portugal	(630) Ribatejo e Oeste	0.619052		49.3	1.6	3068.29	1.37	2628.08	0.23	440.21	15.18	7.79	6.14	1.26	2.67	3.03	0.56	0	1.72	1.61	4.52	1.38	3.09	0.05	2.03	1.18	0	1.67	2	0.131752	3.45	0.18	0.18	0	2.14	1.12	0	0	16.71	104.79	1.27	1.27	2957.97	2957.97	-	36368	2395.78	1.38
2014	(PT) Portugal	(640) Alentejo e Algarve	0.624177		55.1	1.65	3160.82	0.95	1815.75	0.7	1345.06	75.76	37.68	9.34	28.74	22.47	8.26	1.51	0	0.42	0.47	8.87	2.88	5.99	0	42.49	12.22	0	13.67	4.59	0.0605861	24.93	0.14	0.14	0	13.62	6.49	4.49	0	21.35	132.18	0.42	0.42	8666.35	8666.35	-	38371	506.481	1.28
2014	(PT) Portugal	(650) Açores e Madeira	0.601583		36	1.17	2247.15	1	1918.91	0.17	328.25	10.99	1.36	0.2	9.43	6.21	0	0.18	0	0.11	0.05	0.15	0.15	0	0	10.35	0.1	0	0.1	0.17	0.0154686	14.47	5.86	5.86	0	8.08	0.02	0.11	0.39	-	59.58	1.37	1.37	6565.33	6565.33	-	22635	2059.6	1.26
2014	(PT) Portugal	(615) Norte e Centro	0.654302		28	1.66	3180.57	1.34	2562.2	0.32	618.37	16.48	6.36	4.35	5.77	2.12	1.04	0.17	0	0.15	1.46	2.88	1.08	1.8	0	6.86	2.65	0	3.92	3.15	0.191141	14.42	2.21	2.21	0	5.09	2.9	0.27	3.78	10.21	51.43	1.19	1.19	7951.46	7951.46	-	31344	1901.94	1.23
2014	(RO) Romania	(840) Nord-Est	0.603432		7.2	0.94	2352.4	0.88	2184.01	0.07	168.39	6.76	4.74	0.07	1.94	3.53	2.68	1.21	0	0.02	0.04	0.03	0.03	0	0	2.71	0	0	0	0	0	4.15	1.45	1.45	0	0.43	1.54	0.3	0.27	40.12	56.41	1.17	1.17	3254.89	3254.89	-	8160	1207.1	1.41
2014	(RO) Romania	(841) Sud-Est	0.60185		12.6	1.32	3302.35	1.1	2756.64	0.22	545.71	13.69	12.86	0.22	0.6	9.76	8.02	3.31	0	0.08	0.14	0.08	0.08	0	0	1.8	0	0	0	0	0	5.58	1.51	1.51	0	0.69	2.34	0.57	0.35	70.85	72.73	1.69	1.69	3501.58	3501.58	-	16159	1180.35	1.55
2014	(RO) Romania	(842) Sud-Muntenia	0.599487		10.5	1.29	3226.91	1.12	2810.15	0.16	416.76	10.74	9.51	0.27	0.96	7.77	6.48	2.71	0	0.04	0.06	0.21	0.19	0	0.02	1.16	0	0	0	0.02	0.0018622	4.36	0.84	0.84	0	0.36	1.74	0.86	0.47	38.94	60.96	1.58	1.58	3415.98	3415.98	-	12939	1204.75	1.22
2014	(RO) Romania	(844) Vest	0.602347		12.6	0.93	2344.9	0.85	2116.25	0.08	228.65	15.32	11.76	0.14	3.41	9.41	8.77	2.32	0	0.05	0.04	0.1	0.08	0	0.02	3.76	0	0	0	0	0	5.87	0.73	0.73	0	0.63	3.59	0.62	0.25	46.92	70.79	1.06	1.06	2774.39	2774.39	-	15047	982.18	1.44
2014	(RO) Romania	(845) Nord-Vest	0.603013		8.2	1.22	3038.82	1.11	2766.68	0.11	272.14	7.34	5.03	0.18	2.13	2.48	3.48	0.49	0	0.07	0.04	0.14	0.14	0	0	3.05	0	0	0	0	0	4.61	1.53	1.53	0	0.5	1.88	0.4	0.27	41.66	50.98	1.4	1.4	3763.16	3768.32	161.2	11253	1533.11	1.79
2014	(RO) Romania	(846) Centru	0.603245		10	1.13	2825.7	0.95	2371.09	0.18	454.61	9.09	5	0.08	4.01	3.68	3.12	0.63	0	0.03	0.01	0.07	0.06	0	0.01	5.1	0	0	0	0	0	7.5	1.87	1.87	0	0.81	3.96	0.53	0.25	37.25	46.8	1.42	1.42	3337.08	3337.81	1000	12823	1410.67	1.62
2014	(RO) Romania	(843) Sud-Vest-Oltenia	0.606024		7.1	1.07	2680.16	1	2507.78	0.07	172.38	6.69	5.32	0.13	1.23	2.3	3.91	0.83	0	0.07	0.02	0.11	0.1	0	0.01	1.64	0	0.01	0.01	0	0	2.98	0.77	0.77	0	0.51	0.87	0.53	0.24	37.36	35.12	0.93	0.93	2725.08	2725.08	-	8061	1204.93	1.56
2014	(RO) Romania	(847) Bucuresti-Ilfov	0.613165		-	-	-	-	-	-	-		-	-	-	-	-	-	-	-	-	-	-	-	-	-	-	-	-	-	0	-	-	-	-	-	-	-	-	-	-	-	0	-	-	-	-		-
2014	(SI) Slovenia	(820) Slovenia	0.93698		20.3	1.33	2443.8	1.28	2352.25	0.05	91.55	9.8	3.59	0.5	5.71	2.96	2.15	0.34	0	0.06	0.28	0.21	0.19	0.01	0.01	6.73	0	0	0	9.76	0.995918	9.9	2.23	2.23	0	4.96	0.43	1.51	0.55	51.99	100.03	1.21	1.21	4994.56	4994.56	-	22280	2273.47	0.92
2014	(SK) Slovakia	(810) Slovakia	0.603571		456.5	12.43	23738.4	0.69	1429.09	11.74	22309.3	532.04	376.04	4.48	151.51	493.64	215.73	78.57	5.68	1.35	2.21	2.27	1.25	0	1.03	225.24	0	3.8	3.8	3.95	0.00742425	144.38	37.98	37.98	0	57.28	10.56	30.68	7.64	54.07	85.39	0.47	0.47	6466.59	6466.59	-	629288	1182.78	0.83
2014	(FI) Finland	(690) Pohjanmaa	0.593118		91.1	1.19	2466.9	0.92	1977.72	0.27	489.18	55.08	51.26	0	3.82	18.62	29.58	3.66	0	0.06	0	0	0	0	0	20.28	0.15	1.22	1.36	0	0	33.27	8.11	8.11	0	14.01	0.28	8.6	2.14	40.62	-	1.41	1.41	8413.35	8413.35	-	118069	2143.59	0.79
2014	(FI) Finland	(680) Sisä-Suomi	0.600462		86.5	1.47	3015.35	1.19	2521.23	0.27	494.12	52.03	46.55	0.42	5.05	20.07	17.31	1.54	0	0.06	0	0.42	0.32	0	0.11	30.53	0.13	1.95	2.08	0	0	30.08	12.3	12.3	0	15.47	0.19	2.09	0.01	39.55	-	1.1	1.1	9101.31	9101.31	-	114141	2193.75	0.81
2014	(FI) Finland	(670) Etelä-Suomi	0.598248		80.3	1.12	2221.45	0.86	1763.53	0.25	457.92	60.53	53.44	0.03	7.05	20.62	36.36	5.8	0	0.26	0	0.03	0.03	0	0	17.05	0.06	0.95	1.01	0	0	27.09	4.95	4.95	0	5.64	0.3	10.81	5.07	41.7	-	1.15	1.15	8829.17	8829.17	-	99427	1642.61	0.76
2014	(FI) Finland	(700) Pohjois-Suomi	0.599386		108.7	1.55	3345.24	1.24	2786.3	0.31	558.95	65.99	60.56	0.02	5.42	25.25	21.7	1.53	0	0.08	0	0.02	0.01	0	0.01	41.43	0.1	1.14	1.24	0	0	38.07	15.65	15.65	0	20.07	0.3	1.99	0	41.72	-	1.04	1.04	8816.5	8816.5	-	140937	2135.73	0.77
2014	(SE) Sweden	(710) Slättbyggdslän	0.598259		157	1.62	3289.72	1.1	2344.17	0.52	945.55	112.12	100.75	0.08	11.28	63.72	55.13	11.13	0.09	1.51	0	0.08	0.01	0	0.07	40.98	2.57	0	2.57	0	0	71.35	10.34	10.34	0	23.87	0.65	33.79	2.33	69.57	81.9	0.95	0.95	8892.23	8892.23	-	231648	2066.07	0.88
2014	(SE) Sweden	(730) Län i norra Sverige	0.605396		119.9	1.54	3270.35	1.23	2679.46	0.31	590.89	89.81	82.57	0	7.23	59.99	17.31	1.73	0	0.01	0	0	0	0	0	69.66	1.02	0	1.02	0	0	53.01	17.68	17.68	0	28.39	1.18	4.98	0.72	35.82	-	0.69	0.69	8106.09	8106.09	-	151059	1681.98	0.79
2014	(SE) Sweden	(720) Skogs- och mellanbygdslän	0.603835		151.3	1.45	3134.04	1.18	2637.84	0.27	496.2	97.9	75.93	0.04	21.93	47.55	24.33	3.96	0.05	0.3	0	0.04	0	0	0.04	67.64	1.45	0	1.45	0	0	76.61	19.33	19.33	0	38.41	1.21	14.6	2.75	60.37	70	0.89	0.89	8690.66	8690.66	-	193223	1973.68	0.9
2014	(UK) United Kingdom	(411) England - North Region	0.605878		213.4	2.21	4797.63	1.33	2995.09	0.88	1802.54	154.24	58.55	0.02	95.68	83.06	31.88	7.65	0	0.78	0	0.02	0	0	0.02	110.51	0	0.65	1.77	3.26	0.0211359	154.95	19.97	19.97	0	50.32	43.92	19.9	20.27	79.35	-	1.06	1.06	7647.66	7647.66	-	285802	1852.97	0.98
2014	(UK) United Kingdom	(412) England - East Region	0.59611		301.5	2.77	6166.79	1.12	2513.66	1.65	3653.13	159.21	114.34	0.66	44.21	60.85	67.24	29.99	0.77	2.28	0.06	0.6	0.56	0	0.04	45.67	0.06	1.77	8.32	2.99	0.0187802	105.79	5.88	5.88	0	26.33	11.12	24.43	36.4	90.88	344.53	1.13	1.13	7633.3	7633.3	-	376903	2367.33	1.03
2014	(UK) United Kingdom	(431) Scotland	0.610985		175.8	1.93	4777.2	1.38	3519.91	0.55	1257.3	375.32	81.3	0	294.02	201.04	42.06	5.77	0.11	0.05	0	0	0	0	0	324.03	0.4	0.06	0.46	5.03	0.0134019	144.18	12.76	12.76	0	83.46	47.19	0.35	0.37	84.05	-	0.45	0.45	7325.21	7325.21	-	232061	618.302	0.88
2014	(UK) United Kingdom	(421) Wales	0.609481		137	1.77	3967.53	1.46	3322.99	0.31	644.54	125.27	8.77	0	116.5	31.82	4.29	0.41	0	0	0	0	0	0	0	119.97	0	0	0.25	3.16	0.0252255	162.24	24.64	24.64	0	59.74	77.15	0.19	0.32	69.01	-	1.35	1.35	7167.01	7167.01	-	192548	1537.06	1
2014	(UK) United Kingdom	(441) Northern Ireland	0.604776		102.1	1.4	3616.52	1.18	3125.91	0.22	490.61	78.73	14.97	0.01	63.76	21.09	2.6	0.23	0.05	0	0	0.01	0.01	0	0	75.83	0	0	0.05	0.34	0.00431856	99.99	19.61	19.61	0	45.77	15.81	16.23	2.57	81.96	-	1.07	1.07	7096.02	7096.02	-	142807	1813.88	1
[truncated: 1,031 more rows]
[truncated: 141 more columns]
